# Supplementary material for: An augmented Mendelian randomization approach provides causality of brain imaging features on complex traits in a single biobank-scale dataset
Source: PLoS Genet. 2023 Dec 27;19(12):e1011112. doi: 10.1371/journal.pgen.1011112 (PMC10775988; doi:10.1371/journal.pgen.1011112)
Supplement: S1 Table — (XLSX) [file pgen.1011112.s028.xlsx]

## Sheet: S1 Table
S1 Table. Different parameter settings under different scenarios in simulation.
Setting	Heritability hg2		Confounding factors strength αux		Causal effects βxy
1	low	0.2	low-power	U(0, 5)	strong, discrete	{-0.3, 0, 0.3}
2	low	0.2	low-power	U(0, 5)	moderate, discrete	{-0.2, 0, 0.2}
3	low	0.2	low-power	U(0, 5)	weak, discrete	{-0.1, 0, 0.1}
4	low	0.2	low-power	U(0, 5)	strong, continuous	U(-0.3, 0.3)
5	low	0.2	low-power	U(0, 5)	moderate, continuous	U(-0.2, 0.2)
6	low	0.2	low-power	U(0, 5)	weak, continuous	U(-0.1, 0.1)
7	low	0.2	high-power	U(5, 10)	strong, discrete	{-0.3, 0, 0.3}
8	low	0.2	high-power	U(5, 10)	moderate, discrete	{-0.2, 0, 0.2}
9	low	0.2	high-power	U(5, 10)	weak, discrete	{-0.1, 0, 0.1}
10	low	0.2	high-power	U(5, 10)	strong, continuous	U(-0.3, 0.3)
11	low	0.2	high-power	U(5, 10)	moderate, continuous	U(-0.2, 0.2)
12	low	0.2	high-power	U(5, 10)	weak, continuous	U(-0.1, 0.1)
13	low ~ moderate	0.3	low-power	U(0, 5)	strong, discrete	{-0.3, 0, 0.3}
14	low ~ moderate	0.3	low-power	U(0, 5)	moderate, discrete	{-0.2, 0, 0.2}
15	low ~ moderate	0.3	low-power	U(0, 5)	weak, discrete	{-0.1, 0, 0.1}
16	low ~ moderate	0.3	low-power	U(0, 5)	strong, continuous	U(-0.3, 0.3)
17	low ~ moderate	0.3	low-power	U(0, 5)	moderate, continuous	U(-0.2, 0.2)
18	low ~ moderate	0.3	low-power	U(0, 5)	weak, continuous	U(-0.1, 0.1)
19	low ~ moderate	0.3	high-power	U(5, 10)	strong, discrete	{-0.3, 0, 0.3}
20	low ~ moderate	0.3	high-power	U(5, 10)	moderate, discrete	{-0.2, 0, 0.2}
21	low ~ moderate	0.3	high-power	U(5, 10)	weak, discrete	{-0.1, 0, 0.1}
22	low ~ moderate	0.3	high-power	U(5, 10)	strong, continuous	U(-0.3, 0.3)
23	low ~ moderate	0.3	high-power	U(5, 10)	moderate, continuous	U(-0.2, 0.2)
24	low ~ moderate	0.3	high-power	U(5, 10)	weak, continuous	U(-0.1, 0.1)
25	moderate ~ high	0.4	low-power	U(0, 5)	strong, discrete	{-0.3, 0, 0.3}
26	moderate ~ high	0.4	low-power	U(0, 5)	moderate, discrete	{-0.2, 0, 0.2}
27	moderate ~ high	0.4	low-power	U(0, 5)	weak, discrete	{-0.1, 0, 0.1}
28	moderate ~ high	0.4	low-power	U(0, 5)	strong, continuous	U(-0.3, 0.3)
29	moderate ~ high	0.4	low-power	U(0, 5)	moderate, continuous	U(-0.2, 0.2)
30	moderate ~ high	0.4	low-power	U(0, 5)	weak, continuous	U(-0.1, 0.1)
31	moderate ~ high	0.4	high-power	U(5, 10)	strong, discrete	{-0.3, 0, 0.3}
32	moderate ~ high	0.4	high-power	U(5, 10)	moderate, discrete	{-0.2, 0, 0.2}
33	moderate ~ high	0.4	high-power	U(5, 10)	weak, discrete	{-0.1, 0, 0.1}
34	moderate ~ high	0.4	high-power	U(5, 10)	strong, continuous	U(-0.3, 0.3)
35	moderate ~ high	0.4	high-power	U(5, 10)	moderate, continuous	U(-0.2, 0.2)
36	moderate ~ high	0.4	high-power	U(5, 10)	weak, continuous	U(-0.1, 0.1)
37	high	0.5	low-power	U(0, 5)	strong, discrete	{-0.3, 0, 0.3}
38	high	0.5	low-power	U(0, 5)	moderate, discrete	{-0.2, 0, 0.2}
39	high	0.5	low-power	U(0, 5)	weak, discrete	{-0.1, 0, 0.1}
40	high	0.5	low-power	U(0, 5)	strong, continuous	U(-0.3, 0.3)
41	high	0.5	low-power	U(0, 5)	moderate, continuous	U(-0.2, 0.2)
42	high	0.5	low-power	U(0, 5)	weak, continuous	U(-0.1, 0.1)
43	high	0.5	high-power	U(5, 10)	strong, discrete	{-0.3, 0, 0.3}
44	high	0.5	high-power	U(5, 10)	moderate, discrete	{-0.2, 0, 0.2}
45	high	0.5	high-power	U(5, 10)	weak, discrete	{-0.1, 0, 0.1}
46	high	0.5	high-power	U(5, 10)	strong, continuous	U(-0.3, 0.3)
47	high	0.5	high-power	U(5, 10)	moderate, continuous	U(-0.2, 0.2)
48	high	0.5	high-power	U(5, 10)	weak, continuous	U(-0.1, 0.1)
