# Supplementary material for: An augmented Mendelian randomization approach provides causality of brain imaging features on complex traits in a single biobank-scale dataset
Source: PLoS Genet. 2023 Dec 27;19(12):e1011112. doi: 10.1371/journal.pgen.1011112 (PMC10775988; doi:10.1371/journal.pgen.1011112)
Supplement: S2 Table — For each parameter setting, MSE was averaged over 100 replications. The lowest MSE is highlighted in bold in each scenario, and the second lowest MSE is highlighted in underline. (XLSX) [file pgen.1011112.s029.xlsx]

## Sheet: S2 Table
S2 Table. Mean squared error (MSE) of MR-PL and other MR approaches in baseline simulation. For each parameter setting, MSE was averaged over 100 replications. The lowest MSE is highlighted in bold in each scenario, and the second lowest MSE is highlighted in underline.
Methods Parameter setting			2SLS-based				PLS + Feature selection					ImagingMR
hg2	αux	βxy	Multi-2SLS	Uni-2SLS	PRS-2SLS	MV-IWAS	PLS-Ridge	MR-PL	MR-PL (WC-correction c=20)	PLS-Elasticnet	PLS-Lars
0.2	U(0, 5)	{-0.3,0,0.3}	0.0100003	0.0132105	79.7139	0.0123761	0.0102964	0.00921283	0.0124903	0.0093302	0.00939658	0.135025
0.2	U(0, 5)	{-0.2,0,0.2}	0.0206637	0.021758	72.083	0.0210238	0.019011	0.0137444	0.0127658	0.0159474	0.0193319	0.119211
0.2	U(0, 5)	{-0.1,0,0.1}	0.031102	0.031209	55.9722	0.0306224	0.0285404	0.0201802	0.0155562	0.0243924	0.0287793	0.0998624
0.2	U(0, 5)	U(-0.3, 0.3)	0.0193328	0.0210351	35.0776	0.0202992	0.0179794	0.0143104	0.0130696	0.0163117	0.0217862	0.126025
0.2	U(0, 5)	U(-0.2, 0.2)	0.0267749	0.0283902	35.2915	0.0276461	0.0245037	0.0181952	0.0141526	0.0215932	0.0277445	0.130806
0.2	U(0, 5)	U(-0.1, 0.1)	0.023965	0.0268186	34.6734	0.0261609	0.0218383	0.0150102	0.0108226	0.0184323	0.0232862	0.113127
0.2	U(5, 10)	{-0.3,0,0.3}	0.0112178	0.0138642	2793.13	0.0130073	0.0110044	0.00944404	0.0117305	0.00984191	0.0109296	0.12767
0.2	U(5, 10)	{-0.2,0,0.2}	0.0244994	0.0249911	2352.94	0.0241496	0.0223998	0.0166458	0.0147144	0.0189069	0.0225397	0.109275
0.2	U(5, 10)	{-0.1,0,0.1}	0.0421621	0.0412972	1150.17	0.0405371	0.0389206	0.0293792	0.0225857	0.0336054	0.0397868	0.0993597
0.2	U(5, 10)	U(-0.3, 0.3)	0.022655	0.0237042	168.755	0.023062	0.0204813	0.0164793	0.0147773	0.0184855	0.0243705	0.114301
0.2	U(5, 10)	U(-0.2, 0.2)	0.0345319	0.0351011	224.258	0.034436	0.0313723	0.0243188	0.0186033	0.028266	0.0352138	0.117586
0.2	U(5, 10)	U(-0.1, 0.1)	0.039066	0.040344	383.208	0.0397026	0.0360444	0.0269884	0.0196214	0.0320297	0.0395631	0.116842
0.3	U(0, 5)	{-0.3,0,0.3}	0.0058091	0.00720416	2860.1	0.00650332	0.00610537	0.00600007	0.00620642	0.00604563	0.00602989	0.0582255
0.3	U(0, 5)	{-0.2,0,0.2}	0.0148391	0.0150945	2797.55	0.0144279	0.013431	0.0110586	0.0099694	0.0123631	0.014042	0.0494866
0.3	U(0, 5)	{-0.1,0,0.1}	0.0270683	0.026632	2492	0.0261352	0.0249332	0.0204239	0.0184203	0.022779	0.0267676	0.0459999
0.3	U(0, 5)	U(-0.3, 0.3)	0.0127301	0.013228	1715.68	0.0128645	0.0119068	0.0119631	0.00988603	0.0125293	0.0122689	0.0615941
0.3	U(0, 5)	U(-0.2, 0.2)	0.0208934	0.0212414	2243.73	0.020886	0.0191894	0.0173665	0.0145576	0.018865	0.020235	0.058666
0.3	U(0, 5)	U(-0.1, 0.1)	0.0223212	0.0230405	4399.29	0.0227273	0.0207409	0.0173172	0.0147344	0.0196779	0.0259236	0.0513203
0.3	U(5, 10)	{-0.3,0,0.3}	0.00746749	0.00825111	93.4667	0.00757274	0.00770262	0.00780259	0.00703995	0.00775806	0.00803805	0.0542764
0.3	U(5, 10)	{-0.2,0,0.2}	0.0175789	0.0176941	91.971	0.0168957	0.0160737	0.013931	0.0120198	0.0151093	0.0166692	0.0530198
0.3	U(5, 10)	{-0.1,0,0.1}	0.034988	0.0347325	85.7654	0.033927	0.0322682	0.0279904	0.0250663	0.0303019	0.0335155	0.0582298
0.3	U(5, 10)	U(-0.3, 0.3)	0.0143728	0.0147511	26.0213	0.0139026	0.0128194	0.0115674	0.0103006	0.0127971	0.0152832	0.0480822
0.3	U(5, 10)	U(-0.2, 0.2)	0.0252944	0.0253355	22.7029	0.0244325	0.0228562	0.0197613	0.0174612	0.022176	0.0263778	0.047035
0.3	U(5, 10)	U(-0.1, 0.1)	0.0331508	0.0333191	16.9735	0.0325106	0.0307124	0.025868	0.0230195	0.0289189	0.0335219	0.0451129
0.4	U(0, 5)	{-0.3,0,0.3}	0.00442816	0.00505486	322.707	0.00447692	0.00460207	0.00495561	0.00457089	0.00488099	0.0049952	0.0293333
0.4	U(0, 5)	{-0.2,0,0.2}	0.011438	0.0117541	290.413	0.0110594	0.0101953	0.00893794	0.00824132	0.00971285	0.0115921	0.0234703
0.4	U(0, 5)	{-0.1,0,0.1}	0.0242853	0.0244264	213.081	0.0237731	0.0222764	0.0193919	0.0184372	0.0209901	0.0243551	0.0283556
0.4	U(0, 5)	U(-0.3, 0.3)	0.00920845	0.00948366	629.554	0.00901125	0.00812833	0.00763425	0.00742594	0.00840834	0.00985793	0.0271795
0.4	U(0, 5)	U(-0.2, 0.2)	0.0173264	0.0174732	593.536	0.0169932	0.015547	0.0137624	0.0131125	0.015251	0.0174952	0.0276501
0.4	U(0, 5)	U(-0.1, 0.1)	0.0210894	0.0213681	404.544	0.0209514	0.0195024	0.0165618	0.0157386	0.0184146	0.0210667	0.0283446
0.4	U(5, 10)	{-0.3,0,0.3}	0.0044391	0.00505587	54.5862	0.00446294	0.00461497	0.00493109	0.00474148	0.00471224	0.00456988	0.0259439
0.4	U(5, 10)	{-0.2,0,0.2}	0.0124951	0.0127931	52.6995	0.0120675	0.011185	0.00992665	0.00925387	0.0106085	0.0121868	0.0228424
0.4	U(5, 10)	{-0.1,0,0.1}	0.0295279	0.0296125	47.1753	0.0288481	0.0271229	0.0242326	0.0231446	0.0258736	0.0285632	0.0279051
0.4	U(5, 10)	U(-0.3, 0.3)	0.0100492	0.0102903	153.978	0.00978503	0.0087934	0.00826395	0.00779691	0.00894926	0.0106495	0.0243293
0.4	U(5, 10)	U(-0.2, 0.2)	0.0202623	0.0203274	151.223	0.0198016	0.0181251	0.0163368	0.015431	0.0178356	0.0205345	0.0272104
0.4	U(5, 10)	U(-0.1, 0.1)	0.0296614	0.0297735	128.752	0.0292895	0.0273644	0.024226	0.0230292	0.0264638	0.0296152	0.0289329
0.5	U(0, 5)	{-0.3,0,0.3}	0.00286749	0.00333079	79.0628	0.00291106	0.00288614	0.00311427	0.00316556	0.00302396	0.00275165	0.0156683
0.5	U(0, 5)	{-0.2,0,0.2}	0.0086157	0.00892847	75.5695	0.00843009	0.00753424	0.00661284	0.00628748	0.00721374	0.00817509	0.0126901
0.5	U(0, 5)	{-0.1,0,0.1}	0.0219917	0.0221891	62.1462	0.0217077	0.0202643	0.0181081	0.0174783	0.0195871	0.0217305	0.0179856
0.5	U(0, 5)	U(-0.3, 0.3)	0.0068158	0.00709758	76.4361	0.00672501	0.00580373	0.00538209	0.00509966	0.00598784	0.00695918	0.0141639
0.5	U(0, 5)	U(-0.2, 0.2)	0.0149038	0.0150843	70.3165	0.0147038	0.0132471	0.0119075	0.0113133	0.0131401	0.0149756	0.0149504
0.5	U(0, 5)	U(-0.1, 0.1)	0.0205828	0.0207352	53.6432	0.0203998	0.0190393	0.0167337	0.0159862	0.0182224	0.0205357	0.0198668
0.5	U(5, 10)	{-0.3,0,0.3}	0.00278461	0.00325592	223.477	0.00283973	0.00298813	0.00333922	0.00318552	0.00328917	0.00286565	0.0147052
0.5	U(5, 10)	{-0.2,0,0.2}	0.00925686	0.00957482	216.427	0.00904157	0.00818707	0.00734915	0.00688845	0.00794845	0.00888072	0.012895
0.5	U(5, 10)	{-0.1,0,0.1}	0.0257165	0.0259238	195.299	0.0253299	0.0236626	0.0215624	0.0208531	0.0228905	0.0248785	0.0191301
0.5	U(5, 10)	U(-0.3, 0.3)	0.00732479	0.00760891	625.768	0.00717336	0.00627354	0.00589295	0.00582475	0.00648304	0.00763371	0.0141517
0.5	U(5, 10)	U(-0.2, 0.2)	0.0169209	0.0170966	602.592	0.0166234	0.0150791	0.0137972	0.0132697	0.0151028	0.0171124	0.0180342
0.5	U(5, 10)	U(-0.1, 0.1)	0.0271628	0.0273098	518.609	0.026854	0.0250939	0.0227738	0.0218952	0.024507	0.0273421	0.0221656
