# Supplementary material for: An augmented Mendelian randomization approach provides causality of brain imaging features on complex traits in a single biobank-scale dataset
Source: PLoS Genet. 2023 Dec 27;19(12):e1011112. doi: 10.1371/journal.pgen.1011112 (PMC10775988; doi:10.1371/journal.pgen.1011112)
Supplement: S3 Table — Bias was calculated as the mean of the absolute difference between causal estimate and true effect, and variance was calculated as the variance of causal estimate minus true effect (averaged across 100 replications for each setting). The lowest value is highlighted in bold in each scenario, and the second lowest value is highlighted in underline. (XLSX) [file pgen.1011112.s030.xlsx]

## Sheet: S3 Table
S3 Table. Bias and variance results (values within parentheses) of MR-PL and other MR approaches in baseline simulation. Bias was calculated as the mean of the absolute difference between causal estimate and true effect, and variance was calculated as the variance of causal estimate minus true effect (averaged across 100 replications for each setting). The lowest value is highlighted in bold in e…
Methods			2SLS-based				PLS + Feature selection					ImagingMR
hg2	αux	βxy	Multi-2SLS	Uni-2SLS	PRS-2SLS	MV-IWAS	PLS-Ridge	MR-PL	MR-PL (WC-correction c=20)	PLS-Elasticnet	PLS-Lars
0.2	U(0,5)	{-0.3,0,0.3}	0.0682 (0.01)	0.0935 (0.013)	1.078 (79.656)	0.09 (0.012)	0.07 (0.01)	0.0633 (0.009)	0.0738 (0.012)	0.0632 (0.009)	0.0645 (0.009)	0.3386 (0.143)
0.2	U(0,5)	{-0.2,0,0.2}	0.1029 (0.021)	0.1206 (0.022)	1.0743 (72.027)	0.118 (0.021)	0.0994 (0.019)	0.0778 (0.014)	0.071 (0.012)	0.0862 (0.016)	0.097 (0.019)	0.3182 (0.118)
0.2	U(0,5)	{-0.1,0,0.1}	0.1382 (0.031)	0.1471 (0.031)	1.024 (55.922)	0.1457 (0.03)	0.1316 (0.028)	0.1023 (0.02)	0.0838 (0.015)	0.1166 (0.024)	0.1299 (0.029)	0.2853 (0.091)
0.2	U(0,5)	U(-0.3, 0.3)	0.0925 (0.019)	0.1165 (0.021)	0.9141 (35.004)	0.1139 (0.02)	0.0905 (0.018)	0.0828 (0.014)	0.0847 (0.013)	0.0857 (0.016)	0.0975 (0.022)	0.3233 (0.112)
0.2	U(0,5)	U(-0.2, 0.2)	0.1184 (0.027)	0.1378 (0.028)	0.9154 (35.216)	0.1355 (0.027)	0.1122 (0.024)	0.0899 (0.018)	0.0801 (0.014)	0.101 (0.021)	0.1193 (0.028)	0.3313 (0.117)
0.2	U(0,5)	U(-0.1, 0.1)	0.1232 (0.024)	0.1373 (0.025)	0.8593 (34.61)	0.1355 (0.025)	0.1158 (0.022)	0.0874 (0.015)	0.0708 (0.01)	0.1017 (0.018)	0.1198 (0.023)	0.3018 (0.084)
0.2	U(5,10)	{-0.3,0,0.3}	0.0708 (0.011)	0.0955 (0.014)	2.1225 (2793.052)	0.0917 (0.013)	0.071 (0.011)	0.0647 (0.009)	0.0717 (0.012)	0.0657 (0.01)	0.0695 (0.011)	0.3205 (0.129)
0.2	U(5,10)	{-0.2,0,0.2}	0.1105 (0.025)	0.1282 (0.025)	2.0501 (2352.85)	0.1253 (0.024)	0.1065 (0.022)	0.0861 (0.017)	0.0761 (0.014)	0.0933 (0.019)	0.1036 (0.023)	0.3054 (0.11)
0.2	U(5,10)	{-0.1,0,0.1}	0.1595 (0.042)	0.1697 (0.041)	1.7524 (1150.066)	0.1675 (0.04)	0.1532 (0.039)	0.1257 (0.029)	0.1037 (0.022)	0.1371 (0.034)	0.1519 (0.04)	0.2822 (0.1)
0.2	U(5,10)	U(-0.3, 0.3)	0.1006 (0.023)	0.1232 (0.023)	1.1925 (168.721)	0.121 (0.023)	0.0966 (0.02)	0.0871 (0.016)	0.0873 (0.015)	0.0905 (0.018)	0.105 (0.024)	0.3077 (0.111)
0.2	U(5,10)	U(-0.2, 0.2)	0.1364 (0.035)	0.152 (0.035)	1.2478 (224.207)	0.1502 (0.034)	0.129 (0.031)	0.1048 (0.024)	0.0914 (0.019)	0.1172 (0.028)	0.138 (0.035)	0.3096 (0.108)
0.2	U(5,10)	U(-0.1, 0.1)	0.1581 (0.039)	0.1674 (0.04)	1.3302 (383.112)	0.1659 (0.039)	0.1502 (0.036)	0.1197 (0.027)	0.0971 (0.02)	0.1364 (0.032)	0.1576 (0.039)	0.3013 (0.102)
0.3	U(0,5)	{-0.3,0,0.3}	0.0526 (0.006)	0.0674 (0.007)	2.2836 (2859.047)	0.0636 (0.006)	0.0535 (0.006)	0.0501 (0.006)	0.0501 (0.006)	0.0507 (0.006)	0.0525 (0.006)	0.2146 (0.059)
0.3	U(0,5)	{-0.2,0,0.2}	0.0892 (0.015)	0.0979 (0.015)	2.2586 (2796.541)	0.0954 (0.014)	0.0847 (0.013)	0.072 (0.011)	0.0668 (0.01)	0.078 (0.012)	0.0844 (0.014)	0.2004 (0.049)
0.3	U(0,5)	{-0.1,0,0.1}	0.1307 (0.027)	0.1348 (0.027)	2.1187 (2491.225)	0.1331 (0.026)	0.1254 (0.025)	0.107 (0.02)	0.0997 (0.018)	0.1158 (0.023)	0.1276 (0.027)	0.1891 (0.044)
0.3	U(0,5)	U(-0.3, 0.3)	0.077 (0.013)	0.0891 (0.013)	2.0547 (1714.684)	0.0877 (0.013)	0.0738 (0.012)	0.0707 (0.012)	0.0692 (0.01)	0.0724 (0.013)	0.0753 (0.012)	0.2222 (0.055)
0.3	U(0,5)	U(-0.2, 0.2)	0.1082 (0.021)	0.1167 (0.021)	2.1886 (2242.577)	0.1157 (0.021)	0.1025 (0.019)	0.0888 (0.017)	0.0826 (0.014)	0.0972 (0.019)	0.1051 (0.02)	0.219 (0.05)
0.3	U(0,5)	U(-0.1, 0.1)	0.1209 (0.022)	0.126 (0.022)	2.5498 (4397.748)	0.1253 (0.022)	0.1157 (0.02)	0.0972 (0.017)	0.0891 (0.014)	0.1079 (0.019)	0.1226 (0.026)	0.1994 (0.04)
0.3	U(5,10)	{-0.3,0,0.3}	0.0627 (0.007)	0.0728 (0.008)	1.0013 (93.479)	0.0701 (0.008)	0.0635 (0.008)	0.0622 (0.008)	0.06 (0.007)	0.0618 (0.008)	0.0642 (0.008)	0.1987 (0.057)
0.3	U(5,10)	{-0.2,0,0.2}	0.0922 (0.018)	0.1053 (0.018)	1.0132 (91.982)	0.102 (0.017)	0.0886 (0.016)	0.0796 (0.014)	0.0737 (0.012)	0.0836 (0.015)	0.0888 (0.017)	0.2028 (0.053)
0.3	U(5,10)	{-0.1,0,0.1}	0.1445 (0.035)	0.1526 (0.035)	1.0264 (85.772)	0.1504 (0.034)	0.1386 (0.032)	0.1237 (0.028)	0.1161 (0.025)	0.1308 (0.03)	0.1395 (0.034)	0.2046 (0.059)
0.3	U(5,10)	U(-0.3, 0.3)	0.0853 (0.014)	0.0954 (0.015)	0.8527 (26.031)	0.0922 (0.014)	0.0811 (0.013)	0.0767 (0.012)	0.0722 (0.01)	0.0802 (0.013)	0.0889 (0.015)	0.1981 (0.049)
0.3	U(5,10)	U(-0.2, 0.2)	0.1209 (0.025)	0.1282 (0.025)	0.858 (22.709)	0.1255 (0.024)	0.1144 (0.023)	0.1004 (0.02)	0.0929 (0.017)	0.1089 (0.022)	0.1237 (0.026)	0.1883 (0.045)
0.3	U(5,10)	U(-0.1, 0.1)	0.1492 (0.033)	0.1521 (0.033)	0.8296 (16.968)	0.1502 (0.032)	0.1431 (0.031)	0.1239 (0.026)	0.1147 (0.023)	0.1348 (0.029)	0.149 (0.033)	0.1752 (0.042)
0.4	U(0,5)	{-0.3,0,0.3}	0.0493 (0.004)	0.0564 (0.005)	1.3918 (322.864)	0.0527 (0.004)	0.0489 (0.005)	0.048 (0.005)	0.0465 (0.005)	0.0484 (0.005)	0.05 (0.005)	0.1385 (0.03)
0.4	U(0,5)	{-0.2,0,0.2}	0.0773 (0.011)	0.0853 (0.012)	1.3497 (290.557)	0.0821 (0.011)	0.0729 (0.01)	0.0654 (0.009)	0.063 (0.008)	0.0689 (0.01)	0.0766 (0.012)	0.1358 (0.024)
0.4	U(0,5)	{-0.1,0,0.1}	0.124 (0.024)	0.1278 (0.024)	1.2212 (213.184)	0.1256 (0.024)	0.1185 (0.022)	0.1057 (0.019)	0.1021 (0.018)	0.1121 (0.021)	0.1234 (0.024)	0.144 (0.028)
0.4	U(0,5)	U(-0.3, 0.3)	0.0697 (0.009)	0.0757 (0.009)	1.5681 (629.529)	0.0732 (0.009)	0.0655 (0.008)	0.0619 (0.008)	0.0607 (0.007)	0.0651 (0.008)	0.0717 (0.01)	0.1488 (0.027)
0.4	U(0,5)	U(-0.2, 0.2)	0.1014 (0.017)	0.1059 (0.017)	1.5288 (593.469)	0.104 (0.017)	0.096 (0.015)	0.0853 (0.014)	0.0814 (0.013)	0.0923 (0.015)	0.1022 (0.017)	0.1457 (0.025)
0.4	U(0,5)	U(-0.1, 0.1)	0.1201 (0.021)	0.1218 (0.021)	1.3321 (404.391)	0.1205 (0.021)	0.1152 (0.019)	0.1009 (0.016)	0.0964 (0.016)	0.1091 (0.018)	0.1195 (0.021)	0.1455 (0.024)
0.4	U(5,10)	{-0.3,0,0.3}	0.0485 (0.004)	0.0565 (0.005)	1.0476 (54.558)	0.0531 (0.004)	0.0487 (0.005)	0.0484 (0.005)	0.0475 (0.005)	0.0482 (0.005)	0.0478 (0.005)	0.1328 (0.026)
0.4	U(5,10)	{-0.2,0,0.2}	0.0795 (0.012)	0.0886 (0.013)	1.048 (52.671)	0.0855 (0.012)	0.0751 (0.011)	0.0681 (0.01)	0.0658 (0.009)	0.0711 (0.011)	0.0772 (0.012)	0.131 (0.023)
0.4	U(5,10)	{-0.1,0,0.1}	0.1347 (0.03)	0.1407 (0.03)	1.0344 (47.146)	0.1386 (0.029)	0.1292 (0.027)	0.1183 (0.024)	0.115 (0.023)	0.1237 (0.026)	0.1314 (0.029)	0.1414 (0.028)
0.4	U(5,10)	U(-0.3, 0.3)	0.0729 (0.01)	0.079 (0.01)	1.1073 (153.922)	0.0764 (0.01)	0.0681 (0.009)	0.0644 (0.008)	0.063 (0.008)	0.0671 (0.009)	0.0746 (0.011)	0.1407 (0.025)
0.4	U(5,10)	U(-0.2, 0.2)	0.1113 (0.02)	0.115 (0.02)	1.1099 (151.176)	0.1131 (0.02)	0.1048 (0.018)	0.0939 (0.016)	0.091 (0.015)	0.1005 (0.018)	0.1113 (0.021)	0.1422 (0.027)
0.4	U(5,10)	U(-0.1, 0.1)	0.1434 (0.03)	0.1446 (0.03)	1.0595 (128.729)	0.1434 (0.029)	0.1374 (0.027)	0.1234 (0.024)	0.1192 (0.023)	0.1319 (0.026)	0.1424 (0.03)	0.1407 (0.028)
0.5	U(0,5)	{-0.3,0,0.3}	0.0388 (0.003)	0.0445 (0.003)	0.9846 (79.102)	0.0413 (0.003)	0.0379 (0.003)	0.0371 (0.003)	0.037 (0.003)	0.037 (0.003)	0.0373 (0.003)	0.1049 (0.016)
0.5	U(0,5)	{-0.2,0,0.2}	0.0684 (0.009)	0.0742 (0.009)	0.9818 (75.607)	0.0716 (0.008)	0.0637 (0.008)	0.0571 (0.007)	0.0557 (0.006)	0.0605 (0.007)	0.0656 (0.008)	0.0967 (0.013)
0.5	U(0,5)	{-0.1,0,0.1}	0.1195 (0.022)	0.1221 (0.022)	0.9466 (62.177)	0.1202 (0.022)	0.1146 (0.02)	0.1041 (0.018)	0.1017 (0.017)	0.1105 (0.02)	0.1183 (0.022)	0.1125 (0.018)
0.5	U(0,5)	U(-0.3, 0.3)	0.0609 (0.007)	0.0653 (0.007)	0.9622 (76.422)	0.063 (0.007)	0.0562 (0.006)	0.0527 (0.005)	0.0515 (0.005)	0.0562 (0.006)	0.0613 (0.007)	0.1056 (0.014)
0.5	U(0,5)	U(-0.2, 0.2)	0.0966 (0.015)	0.0991 (0.015)	0.9431 (70.303)	0.0976 (0.015)	0.0907 (0.013)	0.0815 (0.012)	0.0789 (0.011)	0.0878 (0.013)	0.0964 (0.015)	0.1055 (0.014)
0.5	U(0,5)	U(-0.1, 0.1)	0.1202 (0.02)	0.121 (0.021)	0.8448 (53.632)	0.12 (0.02)	0.1155 (0.019)	0.1038 (0.017)	0.1009 (0.016)	0.1105 (0.018)	0.1196 (0.02)	0.1173 (0.017)
0.5	U(5,10)	{-0.3,0,0.3}	0.0376 (0.003)	0.0444 (0.003)	1.4527 (223.122)	0.0411 (0.003)	0.0375 (0.003)	0.0378 (0.003)	0.0377 (0.003)	0.0375 (0.003)	0.0366 (0.003)	0.0983 (0.015)
0.5	U(5,10)	{-0.2,0,0.2}	0.0698 (0.009)	0.0768 (0.01)	1.4449 (216.077)	0.074 (0.009)	0.0654 (0.008)	0.0599 (0.007)	0.0577 (0.007)	0.0627 (0.008)	0.0673 (0.009)	0.0988 (0.013)
0.5	U(5,10)	{-0.1,0,0.1}	0.1274 (0.026)	0.1323 (0.026)	1.4045 (194.97)	0.1301 (0.025)	0.1221 (0.024)	0.1136 (0.022)	0.1114 (0.021)	0.1181 (0.023)	0.1243 (0.025)	0.1168 (0.019)
0.5	U(5,10)	U(-0.3, 0.3)	0.0633 (0.007)	0.0679 (0.008)	1.7411 (626.079)	0.0653 (0.007)	0.0584 (0.006)	0.0546 (0.006)	0.0545 (0.006)	0.0577 (0.006)	0.0643 (0.008)	0.1067 (0.015)
0.5	U(5,10)	U(-0.2, 0.2)	0.1042 (0.017)	0.1066 (0.017)	1.7248 (602.886)	0.1048 (0.017)	0.098 (0.015)	0.089 (0.014)	0.0871 (0.013)	0.0953 (0.015)	0.1049 (0.017)	0.116 (0.017)
0.5	U(5,10)	U(-0.1, 0.1)	0.139 (0.027)	0.1398 (0.027)	1.6153 (518.844)	0.1386 (0.027)	0.1334 (0.025)	0.1223 (0.023)	0.1193 (0.022)	0.1291 (0.024)	0.1395 (0.027)	0.1242 (0.021)
