# Supplementary material for: An augmented Mendelian randomization approach provides causality of brain imaging features on complex traits in a single biobank-scale dataset
Source: PLoS Genet. 2023 Dec 27;19(12):e1011112. doi: 10.1371/journal.pgen.1011112 (PMC10775988; doi:10.1371/journal.pgen.1011112)
Supplement: S4 Table — For each parameter setting, MSE was averaged over 100 replications. The lowest MSE is highlighted in bold in each scenario, and the second lowest MSE is highlighted in underline. (XLSX) [file pgen.1011112.s031.xlsx]

## Sheet: S4 Table
S4 Table. Mean squared error (MSE) of MR-PL and other MR approaches in supplementary simulation with the presence of linkage disequilibrium. For each parameter setting, MSE was averaged over 100 replications. The lowest MSE is highlighted in bold in each scenario, and the second lowest MSE is highlighted in underline.
Methods Parameter setting			2SLS-based				PLS + feature selection					ImagingMR
hg2	αux	βxy	Multi-2SLS	Uni-2SLS	PRS-2SLS	MV-IWAS	PLS-Ridge	MR-PL	MR-PL (WC-correction c=20)	PLS-Elasticnet	PLS-Lars
0.2	U(0, 5)	{-0.3,0,0.3}	0.0090791	0.0980964	234.393	0.0132898	0.0123055	0.0179817	0.0188897	0.0155527	0.0151481	0.148755
0.2	U(0, 5)	{-0.2,0,0.2}	0.0157196	0.099345	206.283	0.0189956	0.0144752	0.0142	0.0117398	0.0147531	0.0189775	0.133543
0.2	U(0, 5)	{-0.1,0,0.1}	0.0246895	0.0996926	126.39	0.0278459	0.0209739	0.015809	0.0114649	0.0183981	0.0256117	0.122728
0.2	U(0, 5)	U(-0.3, 0.3)	0.0214044	0.0830181	131.689	0.0221853	0.01963	0.0188445	0.0154182	0.0202053	0.025738	0.128716
0.2	U(0, 5)	U(-0.2, 0.2)	0.0304831	0.0875558	125.319	0.0304769	0.0264128	0.0216028	0.0162767	0.0247689	0.0330755	0.122718
0.2	U(0, 5)	U(-0.1, 0.1)	0.0281512	0.0802079	100.266	0.0290455	0.0241207	0.017224	0.0126438	0.0208653	3.1716	0.0996938
0.2	U(5, 10)	{-0.3,0,0.3}	0.00946223	0.0974191	6890.14	0.0131333	0.0118302	0.0161795	0.0174143	0.0142866	0.0119639	0.130087
0.2	U(5, 10)	{-0.2,0,0.2}	0.0181701	0.101696	6430.89	0.020871	0.0161633	0.0148915	0.0124708	0.0157968	0.020174	0.131118
0.2	U(5, 10)	{-0.1,0,0.1}	0.033784	0.111039	4893.25	0.0360464	0.0285716	0.0220417	0.0166326	0.0248861	0.0341542	0.1302
0.2	U(5, 10)	U(-0.3, 0.3)	0.025168	0.0830591	5116.29	0.0250195	0.0221807	0.0220088	0.016604	0.023361	0.0281328	0.121364
0.2	U(5, 10)	U(-0.2, 0.2)	0.0383674	0.0913509	4890.46	0.0370608	0.0328495	0.0281964	0.0209443	0.0318824	0.0392164	0.119303
0.2	U(5, 10)	U(-0.1, 0.1)	0.0439231	0.0927057	3932.55	0.0430741	0.0380391	0.0293751	0.0225048	0.0341915	0.0466041	0.105447
0.3	U(0, 5)	{-0.3,0,0.3}	0.00595137	0.0521044	134.769	0.00718148	0.00899883	0.0134406	0.0114842	0.011226	0.0098887	0.0580724
0.3	U(0, 5)	{-0.2,0,0.2}	0.0113465	0.0548397	121.921	0.0119649	0.0104962	0.0112643	0.00916695	0.0112571	0.014517	0.0591246
0.3	U(0, 5)	{-0.1,0,0.1}	0.0218336	0.0620199	89.6497	0.0223155	0.0186563	0.0158923	0.0139422	0.0175928	0.0336765	0.066783
0.3	U(0, 5)	U(-0.3, 0.3)	0.0144648	0.0448133	74.9416	0.013902	0.0129434	0.0148635	0.0123493	0.0146842	0.0203512	0.0509553
0.3	U(0, 5)	U(-0.2, 0.2)	0.0240301	0.0516578	64.6994	0.0229446	0.0204824	0.0193316	0.0170972	0.0207878	0.0306041	0.0560145
0.3	U(0, 5)	U(-0.1, 0.1)	0.0258994	0.0522679	43.1718	0.0253346	0.0226008	0.0185402	0.0169474	0.0209339	0.0376506	0.0470267
0.3	U(5, 10)	{-0.3,0,0.3}	0.0060036	0.0507374	142.686	0.0071041	0.00887799	0.0128264	0.0102043	0.011344	0.0102428	0.0543359
0.3	U(5, 10)	{-0.2,0,0.2}	0.0128918	0.0552724	141.155	0.0133834	0.0115298	0.0120168	0.00963465	0.0123664	0.013972	0.0576774
0.3	U(5, 10)	{-0.1,0,0.1}	0.0284184	0.0679813	135.948	0.0285811	0.0237782	0.0207791	0.0186595	0.02282	0.0275893	0.0678908
0.3	U(5, 10)	U(-0.3, 0.3)	0.016405	0.0455507	1193.89	0.0155685	0.0149699	0.0164971	0.0138135	0.0166375	0.033255	0.0542101
0.3	U(5, 10)	U(-0.2, 0.2)	0.0287904	0.0546544	1134.75	0.0272085	0.0244211	0.022948	0.0208778	0.0246915	0.0429375	0.0542072
0.3	U(5, 10)	U(-0.1, 0.1)	0.037667	0.0610584	865.939	0.036185	0.0321736	0.0276985	0.0263286	0.0308568	0.0487546	0.0514266
0.4	U(0, 5)	{-0.3,0,0.3}	0.00421931	0.0324365	115.532	0.00472826	0.00727707	0.0115362	0.00875305	0.00918579	0.00693503	0.0320768
0.4	U(0, 5)	{-0.2,0,0.2}	0.00858561	0.0353819	108.52	0.00874651	0.00801989	0.00946545	0.00749448	0.00887186	0.010589	0.0291811
0.4	U(0, 5)	{-0.1,0,0.1}	0.0198269	0.0452043	76.7351	0.0198691	0.0169198	0.0154533	0.0142937	0.0165054	0.0205857	0.0345261
0.4	U(0, 5)	U(-0.3, 0.3)	0.0102491	0.0286011	63.2935	0.00989075	0.009702	0.0117186	0.00988195	0.0114727	0.0129799	0.0278506
0.4	U(0, 5)	U(-0.2, 0.2)	0.0197131	0.036129	53.5505	0.018853	0.0168407	0.0166299	0.0153788	0.0175386	0.0296844	0.0336466
0.4	U(0, 5)	U(-0.1, 0.1)	0.0243091	0.0402419	31.67	0.023631	0.0210567	0.018415	0.0178213	0.0204422	0.0489919	0.0348802
0.4	U(5, 10)	{-0.3,0,0.3}	0.00412494	0.0312455	44.994	0.00457744	0.00732564	0.0121748	0.00767449	0.00991079	0.00834775	0.0301844
0.4	U(5, 10)	{-0.2,0,0.2}	0.00962954	0.0353745	53.9115	0.00968248	0.00888282	0.0109257	0.00779043	0.010491	0.0128792	0.02829
0.4	U(5, 10)	{-0.1,0,0.1}	0.0248064	0.0490435	82.1041	0.0246156	0.0208648	0.0199213	0.0181286	0.0209325	0.0261643	0.0375032
0.4	U(5, 10)	U(-0.3, 0.3)	0.0113246	0.0290492	45.1907	0.0108307	0.0103972	0.0127267	0.0106716	0.0123762	0.0140738	0.0268231
0.4	U(5, 10)	U(-0.2, 0.2)	0.022743	0.0381598	45.7561	0.0217802	0.0192247	0.0191784	0.0178623	0.0201434	0.0246972	0.0366755
0.4	U(5, 10)	U(-0.1, 0.1)	0.0331536	0.0467202	46.1551	0.0321422	0.0283603	0.0257953	0.0251575	0.0280245	0.036151	0.0420828
0.5	U(0, 5)	{-0.3,0,0.3}	0.00314798	0.0209913	423.871	0.00338659	0.00627159	0.0097917	0.00644576	0.00782493	0.00506866	0.0175249
0.5	U(0, 5)	{-0.2,0,0.2}	0.00671373	0.0237981	422.566	0.00669912	0.00634035	0.00767458	0.00559105	0.00735428	0.00926089	0.0199218
0.5	U(0, 5)	{-0.1,0,0.1}	0.0184198	0.0350291	351.004	0.0182331	0.0155994	0.0145308	0.0136016	0.0153258	0.0253592	0.0301277
0.5	U(0, 5)	U(-0.3, 0.3)	0.00751444	0.0192336	203.569	0.00719102	0.00701185	0.00930048	0.00716395	0.0089186	0.0132239	0.0157897
0.5	U(0, 5)	U(-0.2, 0.2)	0.0166954	0.026998	195.948	0.0160715	0.0140954	0.0145	0.0133049	0.015158	0.024235	0.0238152
0.5	U(0, 5)	U(-0.1, 0.1)	0.023195	0.0332173	164.896	0.0225723	0.0201053	0.0183893	0.0179244	0.0200898	0.0397589	0.0297446
0.5	U(5, 10)	{-0.3,0,0.3}	0.00299288	0.0200335	360.232	0.00321046	0.00630832	0.0100325	0.00708467	0.00835056	0.00650757	0.0179131
0.5	U(5, 10)	{-0.2,0,0.2}	0.00743381	0.0236713	338.58	0.00741794	0.00698775	0.00849335	0.00681392	0.00817999	0.00856663	0.0187016
0.5	U(5, 10)	{-0.1,0,0.1}	0.0222259	0.0376556	285.866	0.0220424	0.0185999	0.0178064	0.017227	0.0186884	0.0216909	0.0266565
0.5	U(5, 10)	U(-0.3, 0.3)	0.00812681	0.0195296	493.742	0.0078576	0.00767902	0.0101612	0.00736895	0.00968452	0.0137215	0.0164086
0.5	U(5, 10)	U(-0.2, 0.2)	0.0186754	0.0284592	487.491	0.0180973	0.0157652	0.0164256	0.0144296	0.0169218	0.0227411	0.0231559
0.5	U(5, 10)	U(-0.1, 0.1)	0.0298593	0.0382688	467.136	0.0291706	0.025595	0.0241942	0.0229628	0.025796	0.0337547	0.0340303
