# Supplementary material for: An augmented Mendelian randomization approach provides causality of brain imaging features on complex traits in a single biobank-scale dataset
Source: PLoS Genet. 2023 Dec 27;19(12):e1011112. doi: 10.1371/journal.pgen.1011112 (PMC10775988; doi:10.1371/journal.pgen.1011112)
Supplement: S5 Table — For each parameter setting, MSE was averaged over 100 replications. The lowest MSE is highlighted in bold in each scenario, and the second lowest MSE is highlighted in underline. (XLSX) [file pgen.1011112.s032.xlsx]

## Sheet: S5 Table
S5 Table. Mean squared error (MSE) of MR-PL and other MR approaches in supplementary simulation with the presence of pleiotropy. For each parameter setting, MSE was averaged over 100 replications. The lowest MSE is highlighted in bold in each scenario, and the second lowest MSE is highlighted in underline.
hg2	αux	βxy	Multi-2SLS	Uni-2SLS	MR-PL	MR-PL (WC-correction c=20)
0.2	U(0, 5)	{-0.3,0,0.3}	0.0640163	0.0638335	0.0608674	0.0623233
0.2	U(0, 5)	{-0.2,0,0.2}	0.0306113	0.0305658	0.0275819	0.0291826
0.2	U(0, 5)	{-0.1,0,0.1}	0.0105434	0.0106338	0.00761272	0.00939451
0.2	U(0, 5)	U(-0.3, 0.3)	0.0337527	0.0337677	0.0312106	0.0337119
0.2	U(0, 5)	U(-0.2, 0.2)	0.0170315	0.0171186	0.0143948	0.0166778
0.2	U(0, 5)	U(-0.1, 0.1)	0.00706109	0.00721844	0.00431702	0.00638567
0.2	U(5, 10)	{-0.3,0,0.3}	0.0641902	0.0640158	0.0608814	0.0616977
0.2	U(5, 10)	{-0.2,0,0.2}	0.0306582	0.0306309	0.0275294	0.0286814
0.2	U(5, 10)	{-0.1,0,0.1}	0.0104643	0.0105854	0.00755638	0.00902539
0.2	U(5, 10)	U(-0.3, 0.3)	0.0334618	0.0337474	0.0311756	0.0333867
0.2	U(5, 10)	U(-0.2, 0.2)	0.016768	0.0170537	0.0143568	0.0163487
0.2	U(5, 10)	U(-0.1, 0.1)	0.00682339	0.0071081	0.00428413	0.00612124
0.3	U(0, 5)	{-0.3,0,0.3}	0.0620061	0.0620896	0.0607621	0.0613457
0.3	U(0, 5)	{-0.2,0,0.2}	0.0285624	0.0286704	0.0273493	0.0278717
0.3	U(0, 5)	{-0.1,0,0.1}	0.00845385	0.00858566	0.00728163	0.0077315
0.3	U(0, 5)	U(-0.3, 0.3)	0.0317645	0.0317767	0.030804	0.0311055
0.3	U(0, 5)	U(-0.2, 0.2)	0.01499	0.0150574	0.0139811	0.0142977
0.3	U(0, 5)	U(-0.1, 0.1)	0.00496484	0.00508666	0.00391134	0.00423653
0.3	U(5, 10)	{-0.3,0,0.3}	0.0534942	0.0536239	0.0561166	0.0568251
0.3	U(5, 10)	{-0.2,0,0.2}	0.0246381	0.0247955	0.0252512	0.0258634
0.3	U(5, 10)	{-0.1,0,0.1}	0.00735436	0.0075472	0.00670619	0.00727978
0.3	U(5, 10)	U(-0.3, 0.3)	0.0281793	0.028372	0.0289379	0.0291559
0.3	U(5, 10)	U(-0.2, 0.2)	0.013443	0.0136479	0.0131954	0.0134818
0.3	U(5, 10)	U(-0.1, 0.1)	0.00457838	0.00479786	0.00370023	0.00410409
0.4	U(0, 5)	{-0.3,0,0.3}	0.0531128	0.0532631	0.0557377	0.0559019
0.4	U(0, 5)	{-0.2,0,0.2}	0.0241897	0.024342	0.0250106	0.0251598
0.4	U(0, 5)	{-0.1,0,0.1}	0.00683996	0.00699661	0.0065632	0.00668651
0.4	U(0, 5)	U(-0.3, 0.3)	0.0275465	0.0276474	0.0286443	0.0288481
0.4	U(0, 5)	U(-0.2, 0.2)	0.0128341	0.0129557	0.0129526	0.0131273
0.4	U(0, 5)	U(-0.1, 0.1)	0.00399404	0.00413716	0.0035144	0.00368572
0.4	U(5, 10)	{-0.3,0,0.3}	0.0530189	0.0531512	0.0557241	0.0559943
0.4	U(5, 10)	{-0.2,0,0.2}	0.024121	0.0242617	0.0250202	0.0252257
0.4	U(5, 10)	{-0.1,0,0.1}	0.00679614	0.0069487	0.00657278	0.00671776
0.4	U(5, 10)	U(-0.3, 0.3)	0.0275077	0.0276759	0.0285836	0.0288148
0.4	U(5, 10)	U(-0.2, 0.2)	0.0128027	0.0129734	0.0129166	0.013121
0.4	U(5, 10)	U(-0.1, 0.1)	0.00396977	0.00414354	0.00351127	0.00367768
0.5	U(0, 5)	{-0.3,0,0.3}	0.0527874	0.0530152	0.0554728	0.0555658
0.5	U(0, 5)	{-0.2,0,0.2}	0.0238719	0.0240616	0.0248827	0.0249381
0.5	U(0, 5)	{-0.1,0,0.1}	0.00653016	0.00668178	0.00647551	0.00651581
0.5	U(0, 5)	U(-0.3, 0.3)	0.027189	0.0273334	0.0284066	0.0285591
0.5	U(0, 5)	U(-0.2, 0.2)	0.012501	0.0126365	0.0128176	0.0129157
0.5	U(0, 5)	U(-0.1, 0.1)	0.00368546	0.00381249	0.00342484	0.00350587
0.5	U(5, 10)	{-0.3,0,0.3}	0.0527423	0.0529381	0.0554516	0.0555717
0.5	U(5, 10)	{-0.2,0,0.2}	0.0238406	0.0240095	0.0248619	0.0248964
0.5	U(5, 10)	{-0.1,0,0.1}	0.00651238	0.00665517	0.00644403	0.00649607
0.5	U(5, 10)	U(-0.3, 0.3)	0.0272298	0.0274185	0.0283809	0.0285471
0.5	U(5, 10)	U(-0.2, 0.2)	0.012526	0.0126943	0.0128082	0.0128995
0.5	U(5, 10)	U(-0.1, 0.1)	0.00369469	0.00384263	0.00342482	0.00349483
