# Supplementary material for: An augmented Mendelian randomization approach provides causality of brain imaging features on complex traits in a single biobank-scale dataset
Source: PLoS Genet. 2023 Dec 27;19(12):e1011112. doi: 10.1371/journal.pgen.1011112 (PMC10775988; doi:10.1371/journal.pgen.1011112)
Supplement: S6 Table — Details for the calculation of the conditional F-statistic can be found in S1 Text. (XLSX) [file pgen.1011112.s033.xlsx]

## Sheet: S6 Table
S6 Table. Conditional F-statistics of exposures under different parameter settings in baseline simulation. Details for the calculation of the conditional F-statistic can be found in S1 Text.
Setting	Heritability hg2	Confounding factors strength αux	Causal effects βxy	Value of conditional F-statistic	Value of conditional F-statistic after WC-correction (c=20)
1	0.2	U(0,5)	{-0.3,0,0.3}	2.62 ~ 2.98	4.01 ~ 5.54
2	0.2	U(0,5)	{-0.2,0,0.2}	2.62 ~ 2.98	4.01 ~ 5.54
3	0.2	U(0,5)	{-0.1,0,0.1}	2.62 ~ 2.98	4.01 ~ 5.54
4	0.2	U(0,5)	U(-0.3, 0.3)	2.62 ~ 2.98	4.01 ~ 5.54
5	0.2	U(0,5)	U(-0.2, 0.2)	2.62 ~ 2.98	4.01 ~ 5.54
6	0.2	U(0,5)	U(-0.1, 0.1)	2.62 ~ 2.98	4.01 ~ 5.54
7	0.2	U(5,10)	{-0.3,0,0.3}	2.69 ~ 3.03	3.96 ~ 5.21
8	0.2	U(5,10)	{-0.2,0,0.2}	2.69 ~ 3.03	3.96 ~ 5.21
9	0.2	U(5,10)	{-0.1,0,0.1}	2.69 ~ 3.03	3.96 ~ 5.21
10	0.2	U(5,10)	U(-0.3, 0.3)	2.69 ~ 3.03	3.96 ~ 5.21
11	0.2	U(5,10)	U(-0.2, 0.2)	2.69 ~ 3.03	3.96 ~ 5.21
12	0.2	U(5,10)	U(-0.1, 0.1)	2.69 ~ 3.03	3.96 ~ 5.21
13	0.3	U(0,5)	{-0.3,0,0.3}	3.44 ~ 3.85	4.56 ~ 5.21
14	0.3	U(0,5)	{-0.2,0,0.2}	3.44 ~ 3.85	4.56 ~ 5.21
15	0.3	U(0,5)	{-0.1,0,0.1}	3.44 ~ 3.85	4.56 ~ 5.21
16	0.3	U(0,5)	U(-0.3, 0.3)	3.44 ~ 3.85	4.56 ~ 5.21
17	0.3	U(0,5)	U(-0.2, 0.2)	3.44 ~ 3.85	4.56 ~ 5.21
18	0.3	U(0,5)	U(-0.1, 0.1)	3.44 ~ 3.85	4.56 ~ 5.21
19	0.3	U(5,10)	{-0.3,0,0.3}	3.52 ~ 3.93	4.58 ~ 5.27
20	0.3	U(5,10)	{-0.2,0,0.2}	3.52 ~ 3.93	4.58 ~ 5.27
21	0.3	U(5,10)	{-0.1,0,0.1}	3.52 ~ 3.93	4.58 ~ 5.27
22	0.3	U(5,10)	U(-0.3, 0.3)	3.52 ~ 3.93	4.58 ~ 5.27
23	0.3	U(5,10)	U(-0.2, 0.2)	3.52 ~ 3.93	4.58 ~ 5.27
24	0.3	U(5,10)	U(-0.1, 0.1)	3.52 ~ 3.93	4.58 ~ 5.27
25	0.4	U(0,5)	{-0.3,0,0.3}	4.48 ~ 4.99	5.49 ~ 6.18
26	0.4	U(0,5)	{-0.2,0,0.2}	4.48 ~ 4.99	5.49 ~ 6.18
27	0.4	U(0,5)	{-0.1,0,0.1}	4.48 ~ 4.99	5.49 ~ 6.18
28	0.4	U(0,5)	U(-0.3, 0.3)	4.48 ~ 4.99	5.49 ~ 6.18
29	0.4	U(0,5)	U(-0.2, 0.2)	4.48 ~ 4.99	5.49 ~ 6.18
30	0.4	U(0,5)	U(-0.1, 0.1)	4.48 ~ 4.99	5.49 ~ 6.18
31	0.4	U(5,10)	{-0.3,0,0.3}	4.59 ~ 5.12	5.58 ~ 6.3
32	0.4	U(5,10)	{-0.2,0,0.2}	4.59 ~ 5.12	5.58 ~ 6.3
33	0.4	U(5,10)	{-0.1,0,0.1}	4.59 ~ 5.12	5.58 ~ 6.3
34	0.4	U(5,10)	U(-0.3, 0.3)	4.59 ~ 5.12	5.58 ~ 6.3
35	0.4	U(5,10)	U(-0.2, 0.2)	4.59 ~ 5.12	5.58 ~ 6.3
36	0.4	U(5,10)	U(-0.1, 0.1)	4.59 ~ 5.12	5.58 ~ 6.3
37	0.5	U(0,5)	{-0.3,0,0.3}	5.81 ~ 6.48	6.73 ~ 7.58
38	0.5	U(0,5)	{-0.2,0,0.2}	5.81 ~ 6.48	6.73 ~ 7.58
39	0.5	U(0,5)	{-0.1,0,0.1}	5.81 ~ 6.48	6.73 ~ 7.58
40	0.5	U(0,5)	U(-0.3, 0.3)	5.81 ~ 6.48	6.73 ~ 7.58
41	0.5	U(0,5)	U(-0.2, 0.2)	5.81 ~ 6.48	6.73 ~ 7.58
42	0.5	U(0,5)	U(-0.1, 0.1)	5.81 ~ 6.48	6.73 ~ 7.58
43	0.5	U(5,10)	{-0.3,0,0.3}	6.01 ~ 6.6	6.93 ~ 7.71
44	0.5	U(5,10)	{-0.2,0,0.2}	6.01 ~ 6.6	6.93 ~ 7.71
45	0.5	U(5,10)	{-0.1,0,0.1}	6.01 ~ 6.6	6.93 ~ 7.71
46	0.5	U(5,10)	U(-0.3, 0.3)	6.01 ~ 6.6	6.93 ~ 7.71
47	0.5	U(5,10)	U(-0.2, 0.2)	6.01 ~ 6.6	6.93 ~ 7.71
48	0.5	U(5,10)	U(-0.1, 0.1)	6.01 ~ 6.6	6.93 ~ 7.71
