# Supplementary material for: An augmented Mendelian randomization approach provides causality of brain imaging features on complex traits in a single biobank-scale dataset
Source: PLoS Genet. 2023 Dec 27;19(12):e1011112. doi: 10.1371/journal.pgen.1011112 (PMC10775988; doi:10.1371/journal.pgen.1011112)
Supplement: S8 Table — N_full: the total sample size of this trait in the UK Biobank. N_matched: the sample size of this trait after the alignment with the genotype and brain imaging data. Coding: the UK Biobank coding identifier. Missing: the values encoded as missing for the trait. Mapping: the json-object describing the mapping used. (XLSX) [file pgen.1011112.s035.xlsx]

## Sheet: S8 Table
S8 Table. Detailed information of 180 complex traits used in this research from the UK Biobank. N_full: the total sample size of this trait in the UK Biobank. N_matched: the sample size of this trait after the alignment with the genotype and brain imaging data. Coding: the UK Biobank coding identifier. Missing: the values encoded as missing for the trait. Mapping: the json-object describing the m…
Category	FieldID	Full Name	N_full	N_matched	Coding	Missing	Mapping
Alcohol intake behaviors	1558	Alcohol intake frequency.	501640	32654	100402	-3	{1.0: 365, 2.0: 182, 3.0: 78, 4.0: 24, 5.0: 6, 6.0: 0}
Alcohol intake behaviors	1568	Average weekly red wine intake	346516	25211	100291	-3,-1
Alcohol intake behaviors	1578	Average weekly champagne plus white wine intake	346515	25207	100291	-3,-1
Alcohol intake behaviors	1588	Average weekly beer plus cider intake	346515	25228	100291	-3,-1
Alcohol intake behaviors	1598	Average weekly spirits intake	346515	25195	100291	-3,-1
Alcohol intake behaviors	1608	Average weekly fortified wine intake	346515	25239	100291	-3,-1
Alcohol intake behaviors	4407	Average monthly red wine intake	40835	2089	100291	-3,-1
Alcohol intake behaviors	4418	Average monthly champagne plus white wine intake	40835	2087	100291	-3,-1
Alcohol intake behaviors	4429	Average monthly beer plus cider intake	40835	2092	100291	-3,-1
Alcohol intake behaviors	4440	Average monthly spirits intake	40835	2094	100291	-3,-1
Alcohol intake behaviors	4451	Average monthly fortified wine intake	40835	2096	100291	-3,-1
Alcohol intake behaviors	4462	Average monthly intake of other alcoholic drinks	40835	2096	100291	-3,-1
Alcohol intake behaviors	5364	Average weekly intake of other alcoholic drinks	116105	8469	100291	-3,-1
Biochemical measures	30000	White blood cell (leukocyte) count	478187	31583
Biochemical measures	30	Red blood cell (erythrocyte) count	478192	31584
Biochemical measures	30020	Haemoglobin concentration	478192	31584
Biochemical measures	30030	Haematocrit percentage	478192	31584
Biochemical measures	30040	Mean corpuscular volume	478190	31584
Biochemical measures	30050	Mean corpuscular haemoglobin	478189	31583
Biochemical measures	30060	Mean corpuscular haemoglobin concentration	478185	31583
Biochemical measures	30070	Red blood cell (erythrocyte) distribution width	478190	31584
Biochemical measures	30080	Platelet count	478189	31584
Biochemical measures	30090	Platelet crit	478185	31584
Biochemical measures	30100	Mean platelet (thrombocyte) volume	478184	31584
Biochemical measures	30	Platelet distribution width	478184	31584
Biochemical measures	30120	Lymphocyte count	477303	31536
Biochemical measures	30130	Monocyte count	477303	31536
Biochemical measures	30140	Neutrophill count	477303	31536
Biochemical measures	30150	Eosinophill count	477303	31536
Biochemical measures	30160	Basophill count	477303	31536
Biochemical measures	30170	Nucleated red blood cell count	477292	31536
Biochemical measures	30180	Lymphocyte percentage	477309	31537
Biochemical measures	30190	Monocyte percentage	477309	31537
Biochemical measures	30200	Neutrophill percentage	477309	31537
Biochemical measures	30	Eosinophill percentage	477309	31537
Biochemical measures	30220	Basophill percentage	477309	31537
Biochemical measures	30230	Nucleated red blood cell percentage	477288	31536
Biochemical measures	30240	Reticulocyte percentage	469870	31026
Biochemical measures	30250	Reticulocyte count	469870	31026
Biochemical measures	30260	Mean reticulocyte volume	469869	31026
Biochemical measures	30270	Mean sphered cell volume	469871	31026
Biochemical measures	30280	Immature reticulocyte fraction	469869	31026
Biochemical measures	30290	High light scatter reticulocyte percentage	469871	31026
Biochemical measures	30300	High light scatter reticulocyte count	469870	31026
Biochemical measures	30500	Microalbumin in urine	152904	8103
Biochemical measures	30	Creatinine (enzymatic) in urine	484329	31850
Biochemical measures	30520	Potassium in urine	483307	31779
Biochemical measures	30530	Sodium in urine	483296	31802
Biochemical measures	30600	Albumin	430090	28338
Biochemical measures	30	Alkaline phosphatase	469620	31063
Biochemical measures	30620	Alanine aminotransferase	469419	31057
Biochemical measures	30630	Apolipoprotein A	427524	28180
Biochemical measures	30640	Apolipoprotein B	467224	30904
Biochemical measures	30650	Aspartate aminotransferase	467814	30936
Biochemical measures	30660	Direct bilirubin	398627	26850
Biochemical measures	30670	Urea	469289	31037
Biochemical measures	30680	Calcium	429947	28334
Biochemical measures	30690	Cholesterol	469607	31062
Biochemical measures	30700	Creatinine	469375	31044
Biochemical measures	30	C-reactive protein	468586	31004
Biochemical measures	30720	Cystatin C	469576	31064
Biochemical measures	30730	Gamma glutamyltransferase	469360	31046
Biochemical measures	30740	Glucose	429582	28291
Biochemical measures	30750	Glycated haemoglobin (HbA1c)	466523	30988
Biochemical measures	30760	HDL cholesterol	429886	28326
Biochemical measures	30770	IGF-1	467058	30911
Biochemical measures	30780	LDL direct	468724	31001
Biochemical measures	30790	Lipoprotein A	375648	24867
Biochemical measures	30800	Oestradiol	76674	5796
Biochemical measures	30	Phosphate	429266	28291
Biochemical measures	30820	Rheumatoid factor	41315	2610
Biochemical measures	30830	SHBG	425861	28052
Biochemical measures	30840	Total bilirubin	467578	30918
Biochemical measures	30850	Testosterone	425224	28477
Biochemical measures	30860	Total protein	429619	28295
Biochemical measures	30870	Triglycerides	469232	31038
Biochemical measures	30880	Urate	469043	31023
Biochemical measures	30890	Vitamin D	448368	29854
Cognitive traits	26	Fluid intelligence score	165472	10966
Cognitive traits	20128	Number of fluid intelligence questions attempted within time limit	165472	10966
Cognitive traits	398-	Number of correct matches in round	497909	32522
Cognitive traits	399-	Number of incorrect matches in round	497909	32522
Cognitive traits	400-	Time to complete round	497909	26758	402	0
Cognitive traits	4254	Time first key touched	51655	3423
Cognitive traits	4255	Time last key touched	51655	3423
Cognitive traits	4256	Time elapsed	51655	3423
Cognitive traits	4282	Maximum digits remembered correctly	51809	3400	100696	-1
Cognitive traits	4285	Time to complete test	51809	3424
Cognitive traits	6333	Duration spent answering each puzzle	32999	21758
Cognitive traits	6348	Duration to complete numeric path (trail #1)	33389	21972	1990
Cognitive traits	6349	Total errors traversing numeric path (trail #1)	33389	21972
Cognitive traits	6350	Duration to complete alphanumeric path (trail #2)	33389	21972	1990
Cognitive traits	6351	Total errors traversing alphanumeric path (trail #2)	33389	21972
Cognitive traits	6373	Number of puzzles correctly solved	33001	21759
Cognitive traits	6374	Number of puzzles viewed	33001	21759
Cognitive traits	6772	Interval between previous point and current one in numeric path (trail #1)	33049	21794
Cognitive traits	6773	Interval between previous point and current one in alphanumeric path (trail #2)	32922	21729
Food intake behaviors	1289	Cooked vegetable intake	501644	31922	100373	-10,-3,-1
Food intake behaviors	1299	Salad / raw vegetable intake	501644	30768	100373	-10,-3,-1
Food intake behaviors	1309	Fresh fruit intake	501644	31529	100373	-10,-3,-1
Food intake behaviors	1319	Dried fruit intake	501643	29324	100373	-10,-3,-1
Food intake behaviors	1329	Oily fish intake	501643	32609	100377	-3,-1	{0.0: 0, 1.0: 26, 2.0: 52, 3.0: 156, 4.0: 286, 5.0: 445}
Food intake behaviors	1339	Non-oily fish intake	501643	32617	100377	-3,-1	{0.0: 0, 1.0: 0.5, 2.0: 1, 3.0: 3, 4.0: 5.5, 5.0: 10.5}
Food intake behaviors	1349	Processed meat intake	501642	32641	100377	-3,-1	{0.0: 0, 1.0: 26, 2.0: 52, 3.0: 156, 4.0: 286, 5.0: 445}
Food intake behaviors	1359	Poultry intake	501642	32642	100377	-3,-1	{0.0: 0, 1.0: 0.5, 2.0: 1, 3.0: 3, 4.0: 5.5, 5.0: 10.5}
Food intake behaviors	1369	Beef intake	501642	32630	100377	-3,-1	{0.0: 0, 1.0: 0.095, 2.0: 0.14, 3.0: 0.42, 4.0: 0.78, 5.0: 1.2}
Food intake behaviors	1379	Lamb/mutton intake	501642	32593	100377	-3,-1	{0.0: 0, 1.0: 26, 2.0: 52, 3.0: 156, 4.0: 286, 5.0: 445}
Food intake behaviors	1389	Pork intake	501640	32606	100377	-3,-1	{0.0: 0, 1.0: 0.095, 2.0: 0.14, 3.0: 0.42, 4.0: 0.78, 5.0: 1.2}
Food intake behaviors	1408	Cheese intake	489655	32132	100377	-3,-1	{0.0: 0, 1.0: 26, 2.0: 52, 3.0: 156, 4.0: 286, 5.0: 445}
Food intake behaviors	1438	Bread intake	497865	32027	100373	-10,-3,-1
Food intake behaviors	1458	Cereal intake	501523	31319	100373	-10,-3,-1
Food intake behaviors	1488	Tea intake	501640	31531	100373	-10,-3,-1
Food intake behaviors	1498	Coffee intake	501640	30098	100373	-10,-3,-1
Food intake behaviors	1528	Water intake	501640	29724	100373	-10,-3,-1
Health related traits	2178	Overall health rating	501619	32614	100508	-3,-1	{1.0: 3, 2.0: 2, 3.0: 1, 4.0: 0}
Health related traits	2217	Age started wearing glasses or contact lenses	439973	28114	100291	-3,-1
Health related traits	2296	Falls in the last year	501618	32641	100539	-3,-1	{1.0: 0, 2.0: 1, 3.0: 2}
Health related traits	2714	Age when periods started (menarche)	272928	16837	100291	-3,-1
Health related traits	2734	Number of live births	272926	17239	100584	-3
Health related traits	2754	Age at first live birth	184987	11472	100586	-4,-3
Health related traits	2764	Age at last live birth	184987	11470	100586	-4,-3
Health related traits	2794	Age started oral contraceptive pill	220450	14803	100291	-3,-1
Health related traits	2966	Age high blood pressure diagnosed	134649	5903	100291	-3,-1
Health related traits	3581	Age at menopause (last menstrual period)	165363	8892	100291	-3,-1
Health related traits	3700	Time since last menstrual period	64079	4606	100291	-3,-1
Health related traits	3710	Length of menstrual cycle	64079	3881	100582	-6,-3,-1
Health related traits	3761	Age hay fever, rhinitis or eczema diagnosed	115134	7435	100291	-3,-1
Health related traits	3786	Age asthma diagnosed	57692	3193	100291	-3,-1
Lifestyle traits	1	Frequency of friend/family visits	497880	32454	100327	-3,-1
Lifestyle traits	1050	Time spend outdoors in summer	497880	29881	100329	-10,-3,-1
Lifestyle traits	1060	Time spent outdoors in winter	497880	24953	100329	-10,-3,-1
Lifestyle traits	1110	Length of mobile phone use	501653	32497	100335	-3,-1	{0.0: 0, 1.0: 1, 2.0: 3, 3.0: 6.5, 4.0: 10}
Lifestyle traits	1120	Weekly usage of mobile phone in last 3 months	423355	28165	100336	-3,-1	{0.0: 2.5, 1.0: 17, 2.0: 44.5, 3.0: 120, 4.0: 300, 5.0: 450}
Lifestyle traits	1160	Sleep duration	501650	32597	100291	-3,-1
Lifestyle traits	2139	Age first had sexual intercourse	455519	30406	100504	-3,-2,-1
Lifestyle traits	2149	Lifetime number of sexual partners	451289	28736	100291	-3,-1
Lifestyle traits	2267	Use of sun/uv protection	497843	32423	100536	-3,-1	{1.0: 0, 2.0: 1, 3.0: 2, 4.0: 3, 5.0: NaN}
Lifestyle traits	2277	Frequency of solarium/sunlamp use	497843	30608	100537	-10,-3,-1
Mental health related traits	20127	Neuroticism score	401596	27704
Mental health related traits	2110	Able to confide	501625	31965	100501	-3,-1	{0.0: 0.5, 1.0: 4, 2.0: 12, 3.0: 52, 4.0: 156, 5.0: 365}
Mental health related traits	4559	Family relationship satisfaction	172714	10970	100478	-3,-1	{1.0: 5, 2.0: 4, 3.0: 3, 4.0: 2, 5.0: 1, 6.0: 0}
Mental health related traits	4609	Longest period of depression	89387	4766	100291	-3,-1
Mental health related traits	4620	Number of depression episodes	89387	4415	100291	-3,-1
Mental health related traits	5375	Longest period of unenthusiasm / disinterest	60560	2999	100291	-3,-1
Mental health related traits	5386	Number of unenthusiastic/disinterested episodes	60556	2846	100291	-3,-1
Physical measures	102	Pulse rate, automated reading	468102	30466
Physical measures	12143	Weight (pre-imaging)	48989	32666
Physical measures	12144	Height	48989	32666
Physical measures	12336	Ventricular rate	42385	28319
Physical measures	20022	Birth weight	277009	19975
Physical measures	21	Body mass index (BMI)	499432	32635
Physical measures	21002	Weight	499763	32637
Physical measures	21	Pulse wave Arterial Stiffness index	169806	10902
Physical measures	23099	Body fat percentage	492128	32265
Physical measures	4079	Diastolic blood pressure, automated reading	468102	30466
Physical measures	4080	Systolic blood pressure, automated reading	468089	30466
Physical measures	4194	Pulse rate	170760	10911
Physical measures	4195	Pulse wave reflection index	170750	10911
Physical measures	4196	Pulse wave peak to peak time	170654	10908
Physical measures	4198	Position of the pulse wave peak	170750	10911
Physical measures	4199	Position of pulse wave notch	170750	10911
Physical measures	4200	Position of the shoulder on the pulse waveform	170750	10911
Physical measures	46	Hand grip strength (left)	499127	32583
Physical measures	47	Hand grip strength (right)	499194	32574
Physical measures	48	Waist circumference	500377	32651
Physical measures	49	Hip circumference	500318	32652
Physical measures	93	Systolic blood pressure, manual reading	33111	2194
Physical measures	94	Diastolic blood pressure, manual reading	33111	2194
Physical measures	95	Pulse rate (during blood-pressure measurement)	33111	2194
Smoking-related behaviors	1269	Exposure to tobacco smoke at home	462802	31118	100291	-3,-1
Smoking-related behaviors	1279	Exposure to tobacco smoke outside home	462802	29810	100291	-3,-1
Smoking-related behaviors	20161	Pack years of smoking	150950	7985
Smoking-related behaviors	20162	Pack years adult smoking as proportion of life span exposed to smoking	150950	7985
Smoking-related behaviors	2867	Age started smoking in former smokers	120981	7187	100291	-3,-1
Smoking-related behaviors	2887	Number of cigarettes previously smoked daily	115483	6847	100353	-10,-1
Smoking-related behaviors	2897	Age stopped smoking	120981	7187	100291	-3,-1
Smoking-related behaviors	2926	Number of unsuccessful stop-smoking attempts	120047	6575	100291	-3,-1
Socioeconomic measures	709	Number in household	500246	32587	100291	-3,-1
Socioeconomic measures	738	Average total household income before tax	496519	29800	100294	-3,-1	{1.0: 9000, 2.0: 24499, 3.0: 41499, 4.0: 76000, 5.0: 10000}
Socioeconomic measures	845	Age completed full time education	336770	17673	100306	-3,-2,-1
