# Supplementary material for: An augmented Mendelian randomization approach provides causality of brain imaging features on complex traits in a single biobank-scale dataset
Source: PLoS Genet. 2023 Dec 27;19(12):e1011112. doi: 10.1371/journal.pgen.1011112 (PMC10775988; doi:10.1371/journal.pgen.1011112)
Supplement: S9 Table — The variants (r2 < 0.1) are selected from Zhao, et al (PMID: 34140357), which have been reported to be associated with at least one white matter tract (measured by the mean fractional anisotropy, FA) at 5E-8 GWAS significance level. The term ‘Average’ refers to the mean FA value averaged across all tracts. It is a global dMRI measure of the whole brain. rsID: rsID of the SNP. chr: chromosome. pos: position on hg19. WM: the white matter tract reported to be associated with the corresponding SNP in Zhao, et al. P: the GWAS P-value reported in Zhao, et al. (XLSX) [file pgen.1011112.s036.xlsx]

## Sheet: S9 Table
S9 Table. Independent variants used as initial instrumental variables for MR analysis. The variants (r2 < 0.1) are selected from Zhao, et al [1], which have been reported to be associated with at least one white matter tract (measured by the mean fractional anisotropy, FA) at 5E-8 GWAS significance level. The term ‘Average’ refers to the mean FA value averaged across all tracts. It is a global dM…
rsID	chr	pos	WM	Metrics	P
rs113014813	1	197318309	CGC	FA	1.96e-14
rs72740550	1	197342380	CGC	FA	2.75e-08
rs72844802	2	133528652	CGC	FA	2.72e-08
rs142003765	3	39479611	CGC	FA	7.22e-09
rs4676496	3	39498005	CGC	FA	4.19e-08
rs614453	3	39582567	CGC	FA	4.21e-08
rs35701831	3	49515000	CGC	FA	7.5e-11
rs6887024	5	66089535	CGC	FA	2.19e-13
rs11749904	5	82782530	CGC	FA	1.87e-10
rs160184	5	82822037	CGC	FA	4.43e-08
rs17205972	5	82859065	CGC	FA	8.75e-13
rs565280	5	179253926	CGC	FA	4.19e-08
rs7089699	10	118692698	CGC	FA	4.72e-09
rs7951820	11	1575068	CGC	FA	1.32e-09
rs4759021	12	53714868	CGC	FA	3.17e-08
rs12820884	12	53831624	CGC	FA	1.55e-10
rs2415142	15	73431600	CGC	FA	2.54e-09
rs34094467	17	8948541	CGC	FA	2.88e-14
rs76653948	17	9151562	CGC	FA	4.42e-17
rs8070753	17	9264728	CGC	FA	4.19e-09
rs11078050	17	12005251	CGC	FA	1.22e-11
rs6077869	20	10650510	CGC	FA	2.62e-09
rs2413493	22	38448295	CGC	FA	1.63e-09
rs11589479	1	155033308	CGH	FA	1.08e-11
rs11883993	2	54606192	CGH	FA	1.51e-08
rs7565313	2	232054514	CGH	FA	1.23e-08
rs78561280	3	56889061	CGH	FA	7.12e-09
rs141889680	3	134895324	CGH	FA	2.17e-08
rs12653308	5	82858828	CGH	FA	8.37e-13
rs543454	10	131420536	CGH	FA	2.35e-09
rs12888467	14	29235537	CGH	FA	9.52e-09
rs7153940	14	31514057	CGH	FA	1.47e-09
rs11643708	16	19480285	CGH	FA	1.65e-08
rs62061708	17	44006956	CGH	FA	3.88e-10
rs13112292	4	98189604	CST	FA	1.46e-08
rs4707462	6	89095222	CST	FA	5.63e-09
rs298618	8	130900030	CST	FA	6.02e-09
rs4373553	8	136657534	CST	FA	1.52e-08
rs61872096	10	126500588	CST	FA	6.48e-09
rs2468214	12	106397648	CST	FA	4.7e-08
rs12370774	12	106510413	CST	FA	4.89e-08
rs11618695	13	47290530	CST	FA	3.92e-08
rs77198088	16	88098293	CST	FA	9.12e-09
rs58432198	1	51256091	ACR	FA	2.21e-08
rs11678179	2	198561756	ACR	FA	3.74e-08
rs76122535	2	203664929	ACR	FA	3.17e-16
rs7590302	2	217330901	ACR	FA	1.45e-10
rs142003765	3	39479611	ACR	FA	7.27e-09
rs7690076	4	54047658	ACR	FA	5.38e-09
rs2591453	5	82717885	ACR	FA	9.77e-09
rs4470745	5	82789647	ACR	FA	4.74e-18
rs160184	5	82822037	ACR	FA	4.8e-13
rs10052710	5	82860025	ACR	FA	7.75e-24
rs3776089	5	139727260	ACR	FA	4.61e-09
rs13198474	6	25874423	ACR	FA	7.64e-11
rs34071253	6	27391802	ACR	FA	1.31e-11
rs3129171	6	29155749	ACR	FA	4.04e-14
rs55705857	8	130645692	ACR	FA	6.54e-14
rs7893954	10	104318966	ACR	FA	5.01e-10
rs11197843	10	118641396	ACR	FA	2.32e-12
rs7935166	11	44636547	ACR	FA	2.65e-09
rs7956154	12	112792584	ACR	FA	3.34e-08
rs11069796	13	110356347	ACR	FA	4.28e-09
rs3783338	14	100604822	ACR	FA	1.19e-08
rs13331995	16	89912063	ACR	FA	7.12e-09
rs8073976	17	43033225	ACR	FA	1.65e-08
rs1808189	17	43484903	ACR	FA	5.31e-10
rs199526	17	44847707	ACR	FA	9.39e-10
rs62086884	17	65994400	ACR	FA	1.38e-12
rs2303696	19	18548884	ACR	FA	7.47e-13
rs179570	19	36251326	ACR	FA	1.23e-08
rs235524	20	3598203	ACR	FA	4.72e-08
rs2413493	22	38448295	ACR	FA	9.13e-14
rs3761446	22	38595483	ACR	FA	2.81e-08
rs550850	1	24072355	EC	FA	3.37e-08
rs2046616	1	92831569	EC	FA	4.31e-08
rs10911171	1	182936594	EC	FA	2.68e-08
rs10922201	1	197321451	EC	FA	2.55e-14
rs13074318	3	48816725	EC	FA	1.88e-13
rs80033912	3	49468689	EC	FA	1.13e-08
rs200481589	3	49902948	EC	FA	7.87e-15
rs56379949	3	51875365	EC	FA	7.41e-09
rs2214555	4	97939227	EC	FA	6.69e-20
rs17247838	4	97950728	EC	FA	1.41e-08
rs10474100	5	82727859	EC	FA	3.33e-10
rs160184	5	82822037	EC	FA	5.54e-14
rs10052710	5	82860025	EC	FA	7.66e-20
rs11249651	5	179073824	EC	FA	2.25e-11
rs11786359	8	131431396	EC	FA	2.58e-12
rs11774212	8	145686505	EC	FA	2.94e-08
rs11191839	10	105634895	EC	FA	4.68e-09
rs145972830	11	48761811	EC	FA	2.73e-08
rs12146713	12	106476805	EC	FA	6.84e-14
rs35975365	15	43671545	EC	FA	2.6e-08
rs3812945	15	75289722	EC	FA	5.39e-10
rs8077636	17	79421254	EC	FA	1.33e-09
rs3120047	1	43764084	FX	FA	4.11e-09
rs12616177	2	19181851	FX	FA	9.18e-11
rs9853352	3	49813258	FX	FA	2.4e-08
rs7616662	3	190647581	FX	FA	3.15e-13
rs13089287	3	190654424	FX	FA	2.81e-19
rs72764483	5	64962816	FX	FA	3.14e-09
rs798510	7	2783338	FX	FA	1.21e-17
rs4556147	9	113651161	FX	FA	1.11e-11
rs946711	10	21806832	FX	FA	6.44e-16
rs4442541	11	10669172	FX	FA	1.66e-10
rs321416	11	110957809	FX	FA	2.9e-09
rs12146713	12	106476805	FX	FA	1.51e-20
rs1961540	14	91894792	FX	FA	2.2e-13
rs4843555	16	87231160	FX	FA	9.39e-15
rs165689	22	21166128	FX	FA	1.41e-08
rs4821706	22	38154690	FX	FA	3.5e-10
rs6666027	1	9288466	FXST	FA	1.47e-08
rs2754523	2	32837110	FXST	FA	1.68e-09
rs3770778	2	37144195	FXST	FA	3.07e-08
rs73080361	3	48832146	FXST	FA	4.29e-15
rs73079018	3	49875327	FXST	FA	1.22e-15
rs1905346	3	88888613	FXST	FA	3.88e-10
rs11743257	5	64929231	FXST	FA	6.14e-11
rs13164785	5	82861400	FXST	FA	2.08e-08
rs73261936	7	13077651	FXST	FA	2.09e-08
rs6959504	7	29154944	FXST	FA	3.73e-09
rs2607620	8	24624746	FXST	FA	2.08e-09
rs2925776	8	24764896	FXST	FA	4.6e-08
rs55743225	12	66998830	FXST	FA	1.08e-08
rs9521520	13	110457029	FXST	FA	3.78e-09
rs17703104	16	69428761	FXST	FA	1.39e-08
rs62055696	17	43758125	FXST	FA	6.48e-15
rs916888	17	44863133	FXST	FA	7.39e-17
rs4799450	18	35028901	FXST	FA	1.51e-17
rs1446468	2	164963486	GCC	FA	5.31e-09
rs76122535	2	203664929	GCC	FA	2.67e-10
rs7590302	2	217330901	GCC	FA	2.09e-08
rs6827414	4	38650464	GCC	FA	5.09e-09
rs4470745	5	82789647	GCC	FA	3.59e-10
rs7732237	5	82826556	GCC	FA	1.6e-08
rs17205972	5	82859065	GCC	FA	4.67e-16
rs4150197	5	139726292	GCC	FA	2.04e-19
rs17598658	6	26175866	GCC	FA	2.53e-12
rs1543681	6	26187783	GCC	FA	1.47e-09
rs67457459	6	27198343	GCC	FA	5.41e-10
rs13208096	6	28225311	GCC	FA	3.13e-12
rs9257800	6	29340743	GCC	FA	1.82e-11
rs72673629	8	120931207	GCC	FA	6.27e-09
rs55705857	8	130645692	GCC	FA	5.11e-09
rs11777835	8	144986103	GCC	FA	2.84e-13
rs10120688	9	22056499	GCC	FA	1.21e-10
rs34109204	12	53872283	GCC	FA	1.99e-08
rs10744763	12	121883642	GCC	FA	9.88e-09
rs117653913	16	89863586	GCC	FA	4.07e-08
rs1443462	17	42986988	GCC	FA	4.41e-08
rs8074938	17	43153006	GCC	FA	3.03e-08
rs593720	17	43707848	GCC	FA	7.36e-18
rs199503	17	44862162	GCC	FA	1.98e-17
rs9608859	22	30667277	GCC	FA	2.12e-08
rs73168270	22	38179890	GCC	FA	3.26e-08
rs2413493	22	38448295	GCC	FA	3.38e-15
rs5756916	22	38507047	GCC	FA	1.69e-08
rs7549876	1	43760236	PCR	FA	1.69e-08
rs58432198	1	51256091	PCR	FA	6.81e-09
rs10889540	1	65777922	PCR	FA	6.63e-09
rs2035264	3	124499498	PCR	FA	1.44e-08
rs17082654	4	54243141	PCR	FA	4e-08
rs4558964	5	82786549	PCR	FA	5.94e-16
rs173686	5	82811500	PCR	FA	3.68e-13
rs10052710	5	82860025	PCR	FA	3.33e-26
rs3129787	6	29048689	PCR	FA	1.51e-08
rs13233322	7	18915701	PCR	FA	1.65e-08
rs1693571	8	101678349	PCR	FA	5.62e-09
rs72673629	8	120931207	PCR	FA	4.64e-08
rs7082663	10	22088054	PCR	FA	1.46e-08
rs1822861	10	49834326	PCR	FA	5.36e-09
rs7138420	12	50583150	PCR	FA	1.32e-08
rs12146713	12	106476805	PCR	FA	3.96e-08
rs59999571	12	118440372	PCR	FA	3.1e-08
rs7963953	12	125157250	PCR	FA	2.08e-09
rs9567402	13	44860118	PCR	FA	3.89e-09
rs4843560	16	87225143	PCR	FA	6.02e-11
rs17719345	16	89911681	PCR	FA	2.13e-09
rs79553250	17	43049319	PCR	FA	1.23e-08
rs11871043	17	43172849	PCR	FA	1.18e-10
rs6006426	22	30669883	PCR	FA	9.97e-09
rs2018980	22	38450620	PCR	FA	2.19e-11
rs900039	1	21030902	PLIC	FA	3.92e-08
rs2251804	1	43917409	PLIC	FA	2.82e-09
rs3789586	1	51054322	PLIC	FA	1.48e-10
rs310219	1	65315298	PLIC	FA	2.61e-09
rs6593925	1	205100663	PLIC	FA	5.71e-09
rs76874831	2	219628327	PLIC	FA	3.45e-09
rs9842055	3	190678743	PLIC	FA	5.1e-09
rs6777925	3	194472606	PLIC	FA	4.29e-09
rs10052710	5	82860025	PLIC	FA	1.62e-12
rs329120	5	133861756	PLIC	FA	1.63e-08
rs7719289	5	139706525	PLIC	FA	7.35e-15
rs4150210	5	139721913	PLIC	FA	3.12e-15
rs798565	7	2752152	PLIC	FA	1.65e-09
rs76928645	7	54941328	PLIC	FA	1.49e-08
rs11766798	7	55124319	PLIC	FA	1.32e-11
rs946711	10	21806832	PLIC	FA	2.07e-10
rs11042811	11	10473889	PLIC	FA	5.09e-11
rs61897795	11	61618169	PLIC	FA	4.33e-08
rs12146713	12	106476805	PLIC	FA	5.3e-24
rs1951388	14	26884751	PLIC	FA	3.68e-08
rs208829	15	89947042	PLIC	FA	4.09e-16
rs12921170	16	87227397	PLIC	FA	9.13e-15
rs1638525	17	19848594	PLIC	FA	9.05e-09
rs2242522	19	36228954	PLIC	FA	3.74e-16
rs11701489	21	42517643	PLIC	FA	3.88e-08
rs2267158	22	30950360	PLIC	FA	5.38e-09
rs62235125	22	38485064	PLIC	FA	1.79e-13
rs61788401	1	59317534	PTR	FA	1.01e-10
rs2022013	1	183353853	PTR	FA	2.54e-08
rs9838515	3	183383437	PTR	FA	2.81e-08
rs2412402	4	54094528	PTR	FA	8.73e-09
rs13135092	4	103198082	PTR	FA	4.38e-09
rs16894235	5	65006234	PTR	FA	4.78e-08
rs485142	5	78265876	PTR	FA	7.01e-09
rs6452466	5	81888493	PTR	FA	1.89e-08
rs4558964	5	82786549	PTR	FA	1.97e-16
rs2541312	5	82819185	PTR	FA	1.22e-08
rs309596	5	82844728	PTR	FA	8.66e-10
rs10052710	5	82860025	PTR	FA	1.22e-40
rs13198474	6	25874423	PTR	FA	7.37e-09
rs200965	6	27866384	PTR	FA	1.71e-10
rs3129787	6	29048689	PTR	FA	1.34e-12
rs225748	6	142563242	PTR	FA	1.5e-08
rs12206172	6	151021722	PTR	FA	4.31e-08
rs55761404	7	18903580	PTR	FA	2.11e-09
rs55705857	8	130645692	PTR	FA	5.74e-10
rs12299431	12	118440702	PTR	FA	3.67e-08
rs2446084	16	81428803	PTR	FA	1.48e-08
rs147577293	17	42901537	PTR	FA	1.08e-11
rs4799450	18	35028901	PTR	FA	1.78e-11
rs769449	19	45410002	PTR	FA	1.72e-08
rs73166584	22	30649229	PTR	FA	1.83e-10
rs112031212	22	30662813	PTR	FA	1.17e-08
rs9608859	22	30667277	PTR	FA	2.31e-10
rs2267161	22	30953295	PTR	FA	1.39e-08
rs742396	22	38452254	PTR	FA	9.75e-12
rs58432198	1	51256091	RLIC	FA	1.78e-11
rs10473864	5	82390731	RLIC	FA	2.24e-08
rs2591453	5	82717885	RLIC	FA	1.41e-08
rs4470745	5	82789647	RLIC	FA	2.91e-20
rs160184	5	82822037	RLIC	FA	6.14e-09
rs10052710	5	82860025	RLIC	FA	7.48e-27
rs17284622	5	82974671	RLIC	FA	4.67e-08
rs4150197	5	139726292	RLIC	FA	2.02e-09
rs13198474	6	25874423	RLIC	FA	1.33e-09
rs56114371	6	27274834	RLIC	FA	2.99e-09
rs3131071	6	28906922	RLIC	FA	2.64e-08
rs798498	7	2795882	RLIC	FA	3.3e-09
rs55705857	8	130645692	RLIC	FA	1.23e-15
rs72748148	9	113677241	RLIC	FA	4.75e-08
rs77216612	12	12877983	RLIC	FA	4.61e-08
rs12146713	12	106476805	RLIC	FA	2.24e-14
rs4984741	16	1025464	RLIC	FA	2.56e-09
rs4843552	16	87233516	RLIC	FA	3.56e-12
rs12450956	17	28529025	RLIC	FA	9.02e-14
rs370961818	17	42986286	RLIC	FA	2.85e-12
rs760975	22	38467784	RLIC	FA	1.86e-08
rs6848127	4	85858329	SCC	FA	1.2e-08
rs905219	5	81882182	SCC	FA	1.69e-09
rs10473864	5	82390731	SCC	FA	2.32e-09
rs994004	5	82771383	SCC	FA	2.73e-20
rs7732237	5	82826556	SCC	FA	1.15e-09
rs17205972	5	82859065	SCC	FA	5.04e-29
rs60601725	5	139704766	SCC	FA	5.96e-09
rs4913081	5	139707783	SCC	FA	2.57e-09
rs3776089	5	139727260	SCC	FA	8.08e-33
rs250430	5	139941228	SCC	FA	6.51e-09
rs77553091	5	140157417	SCC	FA	1.58e-08
rs9467711	6	26332605	SCC	FA	3.23e-08
rs9468220	6	27732976	SCC	FA	1.49e-11
rs3117443	6	29352631	SCC	FA	1.43e-09
rs35470567	7	534464	SCC	FA	1.85e-11
rs77126132	7	54966738	SCC	FA	2.54e-24
rs10955943	8	120944143	SCC	FA	7.3e-09
rs55705857	8	130645692	SCC	FA	8.28e-13
rs10120688	9	22056499	SCC	FA	5.41e-16
rs12146713	12	106476805	SCC	FA	4.26e-16
rs4130668	17	7739664	SCC	FA	7.66e-09
rs12941945	17	41448228	SCC	FA	1.42e-09
rs1443462	17	42986988	SCC	FA	1.99e-09
rs6503419	17	43149988	SCC	FA	1.3e-10
rs11652386	17	43209168	SCC	FA	4.7e-08
rs5997600	22	30648502	SCC	FA	2.94e-08
rs2074733	22	30738587	SCC	FA	2.95e-11
rs2267161	22	30953295	SCC	FA	1.61e-22
rs139953331	22	38098058	SCC	FA	1.2e-08
rs2018980	22	38450620	SCC	FA	1.69e-17
rs10888693	1	51012279	SCR	FA	4.96e-10
rs3795503	1	180905694	SCR	FA	1.04e-11
rs10922299	1	197812165	SCR	FA	2.04e-08
rs17279437	3	45814094	SCR	FA	6.57e-09
rs11749904	5	82782530	SCR	FA	2.17e-11
rs160184	5	82822037	SCR	FA	1.13e-08
rs7733216	5	82857870	SCR	FA	3.84e-13
rs798551	7	2760338	SCR	FA	1.5e-14
rs3739709	9	113637854	SCR	FA	1.21e-08
rs4556147	9	113651161	SCR	FA	5.74e-12
rs946711	10	21806832	SCR	FA	5.44e-11
rs7083142	10	118733562	SCR	FA	3.22e-08
rs7110797	11	49644096	SCR	FA	2.68e-08
rs28859658	11	54807687	SCR	FA	4.53e-08
rs11222111	11	130338163	SCR	FA	4.7e-08
rs2374581	12	106367429	SCR	FA	3.75e-09
rs12146713	12	106476805	SCR	FA	3.57e-30
rs838508	12	125159653	SCR	FA	3e-08
rs4843560	16	87225143	SCR	FA	5.72e-23
rs4843581	16	87281342	SCR	FA	8.45e-11
rs448184	22	18293967	SCR	FA	1.59e-08
rs4652758	1	182975100	ALIC	FA	3.41e-08
rs148513392	2	203744610	ALIC	FA	9.75e-17
rs7740	2	242613133	ALIC	FA	3.73e-08
rs66710942	3	77215327	ALIC	FA	8.71e-10
rs17729286	4	1101148	ALIC	FA	2.33e-08
rs994004	5	82771383	ALIC	FA	3.63e-08
rs67827860	5	82860485	ALIC	FA	4.16e-12
rs4150197	5	139726292	ALIC	FA	2.95e-08
rs3129119	6	29102861	ALIC	FA	1.22e-08
rs10960779	9	12758881	ALIC	FA	4.75e-11
rs2863994	10	105454043	ALIC	FA	6.98e-11
rs11191840	10	105634896	ALIC	FA	1.01e-08
rs17248764	11	31405359	ALIC	FA	3.4e-08
rs7947815	11	46020165	ALIC	FA	2.33e-08
rs11055034	12	12890626	ALIC	FA	2.6e-09
rs12146713	12	106476805	ALIC	FA	1.35e-10
rs11838776	13	111040681	ALIC	FA	1.42e-08
rs12933774	16	89668295	ALIC	FA	4.51e-08
rs17719345	16	89911681	ALIC	FA	2.05e-08
rs62064364	17	43654468	ALIC	FA	8.97e-14
rs199504	17	44861003	ALIC	FA	1.15e-14
rs2645466	17	57853214	ALIC	FA	2.26e-08
rs8077636	17	79421254	ALIC	FA	4.09e-09
rs179570	19	36251326	ALIC	FA	1.32e-11
rs2413493	22	38448295	ALIC	FA	1.41e-08
rs2780902	1	65329100	SFO	FA	1.39e-08
rs12408758	1	156608394	SFO	FA	1.88e-08
rs2346201	2	153237974	SFO	FA	2.41e-08
rs186399184	2	203728984	SFO	FA	5.2e-11
rs3795986	2	220033830	SFO	FA	4.86e-09
rs4470745	5	82789647	SFO	FA	2.47e-08
rs7733216	5	82857870	SFO	FA	1.38e-10
rs10478336	5	116546192	SFO	FA	7.62e-19
rs2863994	10	105454043	SFO	FA	2.05e-08
rs142655778	11	48097916	SFO	FA	1.37e-09
rs113765562	11	49129464	SFO	FA	3.46e-08
rs148866236	11	50137758	SFO	FA	3.46e-08
rs11607886	11	83204132	SFO	FA	2.88e-08
rs150904635	12	109050080	SFO	FA	5.61e-09
rs76016042	17	80874709	SFO	FA	3.96e-08
rs118087542	19	19712797	SFO	FA	7.22e-10
rs807485	19	36265508	SFO	FA	6.74e-09
rs11669745	19	47508690	SFO	FA	6.85e-10
rs139902	22	38406782	SFO	FA	1.43e-08
rs113204513	1	197799364	SLF	FA	1.24e-11
rs76070960	2	54684398	SLF	FA	1.85e-09
rs73090178	2	228252768	SLF	FA	4.61e-09
rs12509702	4	54093969	SLF	FA	5.76e-09
rs35588958	4	121655414	SLF	FA	2.11e-08
rs10473864	5	82390731	SLF	FA	9.59e-12
rs2591453	5	82717885	SLF	FA	4.52e-12
rs4470745	5	82789647	SLF	FA	7.81e-19
rs160184	5	82822037	SLF	FA	7.3e-10
rs7733216	5	82857870	SLF	FA	1.98e-23
rs4150197	5	139726292	SLF	FA	2.48e-12
rs13177762	5	176535206	SLF	FA	1.04e-08
rs3129787	6	29048689	SLF	FA	7.63e-11
rs4725995	7	150819169	SLF	FA	5.89e-11
rs55705857	8	130645692	SLF	FA	1.14e-11
rs911547	10	105639421	SLF	FA	2.69e-08
rs35522344	14	100283856	SLF	FA	8.21e-10
rs4984741	16	1025464	SLF	FA	8.95e-12
rs2377054	16	89658246	SLF	FA	3.89e-08
rs17719345	16	89911681	SLF	FA	1.37e-13
rs7502890	17	43152675	SLF	FA	2.6e-09
rs8072724	17	56074750	SLF	FA	7.22e-09
rs11656743	17	65980289	SLF	FA	6.08e-09
rs7343092	19	2459093	SLF	FA	6.04e-09
rs6062264	20	61154871	SLF	FA	7.25e-10
rs59731356	22	30764664	SLF	FA	1.37e-11
rs112212926	22	30878646	SLF	FA	3.91e-08
rs1004763	22	38474952	SLF	FA	3.86e-12
rs35225200	4	103146888	SS	FA	7.43e-09
rs1549192	5	64965900	SS	FA	1.27e-08
rs6452466	5	81888493	SS	FA	3.27e-11
rs10473864	5	82390731	SS	FA	1.08e-09
rs2591453	5	82717885	SS	FA	1.84e-10
rs11749904	5	82782530	SS	FA	5.21e-21
rs160184	5	82822037	SS	FA	4.09e-12
rs67827860	5	82860485	SS	FA	3.72e-34
rs34889802	5	82947733	SS	FA	3.69e-08
rs17284622	5	82974671	SS	FA	8.78e-09
rs3117426	6	29272012	SS	FA	6.97e-09
rs225746	6	142562563	SS	FA	3.18e-08
rs55761404	7	18903580	SS	FA	8.35e-09
rs55705857	8	130645692	SS	FA	1.33e-10
rs2475213	10	105664459	SS	FA	2.54e-08
rs7124615	11	186604	SS	FA	3.53e-10
rs3751669	16	1035548	SS	FA	4.36e-11
rs72813407	16	89910833	SS	FA	4.97e-08
rs113882147	17	42901884	SS	FA	1.9e-16
rs2301597	17	43173273	SS	FA	1.79e-09
rs9966170	18	35029506	SS	FA	8.23e-15
rs7289095	22	30658722	SS	FA	3.14e-08
rs59731356	22	30764664	SS	FA	2.59e-10
rs1004763	22	38474952	SS	FA	5.62e-15
rs35124509	3	89521693	UNC	FA	2.36e-13
rs9847565	3	146369166	UNC	FA	1.65e-08
rs4558964	5	82786549	UNC	FA	1.68e-08
rs309587	5	82856519	UNC	FA	7.44e-17
rs3129787	6	29048689	UNC	FA	4.38e-08
rs12699999	7	18904264	UNC	FA	1.64e-11
rs10252734	7	81418596	UNC	FA	6.43e-12
rs4841299	8	10112593	UNC	FA	2.05e-08
rs28448271	9	98239730	UNC	FA	3.11e-09
rs12773041	10	14659342	UNC	FA	1.56e-08
rs73313052	14	59625997	UNC	FA	9.74e-10
rs8024778	15	39373669	UNC	FA	9.59e-11
rs9890574	17	38272327	UNC	FA	1.06e-09
rs111365807	17	73825463	UNC	FA	1.36e-11
rs1062687	22	39134715	UNC	FA	1.6e-09
rs12735232	1	6867842	Average	FA	1.66e-08
rs3795736	1	156612932	Average	FA	3.29e-08
rs72934745	2	203744454	Average	FA	9.2e-09
rs7590302	2	217330901	Average	FA	5.63e-13
rs2412397	4	54109623	Average	FA	6.43e-12
rs1847053	5	81883162	Average	FA	2.25e-09
rs10473864	5	82390731	Average	FA	9.62e-13
rs2591453	5	82717885	Average	FA	1.98e-12
rs11749904	5	82782530	Average	FA	7.06e-27
rs2541312	5	82819185	Average	FA	1.5e-20
rs309596	5	82844728	Average	FA	1.71e-09
rs10052710	5	82860025	Average	FA	3.35e-47
rs115416593	5	82861291	Average	FA	1.55e-08
rs72771293	5	82948816	Average	FA	2.43e-10
rs17284622	5	82974671	Average	FA	5.84e-11
rs4150197	5	139726292	Average	FA	7.57e-12
rs13198474	6	25874423	Average	FA	3.44e-09
rs9468220	6	27732976	Average	FA	3.87e-09
rs3116836	6	29180314	Average	FA	4.27e-12
rs1693571	8	101678349	Average	FA	1.75e-10
rs12545854	8	120917902	Average	FA	2.31e-08
rs55705857	8	130645692	Average	FA	4.24e-11
rs2721138	8	145750138	Average	FA	1.17e-08
rs28361101	9	111775756	Average	FA	1.17e-08
rs911547	10	105639421	Average	FA	6.93e-10
rs7964698	12	50507179	Average	FA	2.77e-09
rs9549650	13	113715787	Average	FA	5.47e-09
rs4525455	15	75377478	Average	FA	4.55e-08
rs4984741	16	1025464	Average	FA	1.21e-08
rs56362600	16	89907947	Average	FA	2.12e-09
rs9748135	17	42867144	Average	FA	3.92e-10
rs7213273	17	43155914	Average	FA	4.86e-08
rs593720	17	43707848	Average	FA	5.23e-11
rs199504	17	44861003	Average	FA	3.17e-12
rs179570	19	36251326	Average	FA	9.15e-11
rs6062264	20	61154871	Average	FA	2.04e-11
rs2267161	22	30953295	Average	FA	3.75e-08
rs2018980	22	38450620	Average	FA	1.9e-11
rs11122148	1	6848505	BCC	FA	3.16e-08
rs7590302	2	217330901	BCC	FA	2.3e-09
rs11749904	5	82782530	BCC	FA	1.7e-11
rs7732237	5	82826556	BCC	FA	2.48e-09
rs3852188	5	82858014	BCC	FA	2.12e-14
rs4150221	5	139719991	BCC	FA	2.27e-14
rs185073	5	179334857	BCC	FA	2.74e-08
rs34470113	6	28607995	BCC	FA	9.11e-11
rs509946	6	52303990	BCC	FA	4.64e-08
rs72673629	8	120931207	BCC	FA	2.52e-10
rs11784985	8	145034499	BCC	FA	7.59e-14
rs61754164	12	53684619	BCC	FA	1.47e-08
rs61953461	12	121901255	BCC	FA	1.19e-08
rs4785673	16	89536545	BCC	FA	3.17e-09
rs117653913	16	89863586	BCC	FA	1.09e-08
rs12952284	17	42870666	BCC	FA	2.86e-08
rs593720	17	43707848	BCC	FA	6.82e-12
rs199526	17	44847707	BCC	FA	9.34e-13
rs231244	19	36243190	BCC	FA	1.35e-09
rs6062264	20	61154871	BCC	FA	1.2e-08
rs59731356	22	30764664	BCC	FA	2.1e-08
rs9609286	22	31852427	BCC	FA	1.54e-08
rs2413493	22	38448295	BCC	FA	1.1e-14
rs3761446	22	38595483	BCC	FA	2.9e-10
