# Supplementary material for: An augmented Mendelian randomization approach provides causality of brain imaging features on complex traits in a single biobank-scale dataset
Source: PLoS Genet. 2023 Dec 27;19(12):e1011112. doi: 10.1371/journal.pgen.1011112 (PMC10775988; doi:10.1371/journal.pgen.1011112)
Supplement: S10 Table — Briefly, the F-statistic is derived as R2×(N-M-1) / (1-R2)×M, where R2 denotes the explained variance of instrumental SNPs, N denotes the sample size, and M denotes the total number of instrumental SNPs. The instrumental SNPs for F-statistic computation are the ones kept after the winner’s curse correction in MR-PL. Besides, the two IDPs (Field ID 25062 and 25063) that were discarded after the winner’s curse correction due to a lack of associated instrumental SNPs are labeled as red, which happened to have F-statistics less than 10. FieldID: the corresponding field ID information for these IDPs in the UK Biobank. (XLSX) [file pgen.1011112.s037.xlsx]

## Sheet: S10 Table
S10 Table. F-statistics for imaging-derived phenotypes (IDPs). Briefly, the F-statistic is derived as R2×(N-M-1) / (1-R2)×M, where R2 denotes the explained variance of instrumental SNPs, N denotes the sample size, and M denotes the total number of instrumental SNPs. The instrumental SNPs for F-statistic calculation are the ones kept after the winner's curse correction in MR-PL. Besides, the two I…
FieldID	Full Name	F-statistic
25058	Mean FA in genu of corpus callosum on FA skeleton	27.4457
25059	Mean FA in body of corpus callosum on FA skeleton	24.0382
25060	Mean FA in splenium of corpus callosum on FA skeleton	35.7748
25061	Mean FA in fornix on FA skeleton	12.1213
25072	Mean FA in anterior limb of internal capsule on FA skeleton (right)	18.3494
25073	Mean FA in anterior limb of internal capsule on FA skeleton (left)	22.728
25074	Mean FA in posterior limb of internal capsule on FA skeleton (right)	23.0169
25075	Mean FA in posterior limb of internal capsule on FA skeleton (left)	23.2884
25076	Mean FA in retrolenticular part of internal capsule on FA skeleton (right)	24.2317
25077	Mean FA in retrolenticular part of internal capsule on FA skeleton (left)	23.5837
25078	Mean FA in anterior corona radiata on FA skeleton (right)	28.1225
25079	Mean FA in anterior corona radiata on FA skeleton (left)	25.4132
25080	Mean FA in superior corona radiata on FA skeleton (right)	22.2641
25081	Mean FA in superior corona radiata on FA skeleton (left)	20.2565
25082	Mean FA in posterior corona radiata on FA skeleton (right)	20.5662
25083	Mean FA in posterior corona radiata on FA skeleton (left)	21.374
25084	Mean FA in posterior thalamic radiation on FA skeleton (right)	26.845
25085	Mean FA in posterior thalamic radiation on FA skeleton (left)	24.5353
25086	Mean FA in sagittal stratum on FA skeleton (right)	29.2447
25087	Mean FA in sagittal stratum on FA skeleton (left)	27.7441
25088	Mean FA in external capsule on FA skeleton (right)	20.7844
25089	Mean FA in external capsule on FA skeleton (left)	21.7058
25090	Mean FA in cingulum cingulate gyrus on FA skeleton (right)	18.1542
25091	Mean FA in cingulum cingulate gyrus on FA skeleton (left)	17.2029
25092	Mean FA in cingulum hippocampus on FA skeleton (right)	10.2035
25093	Mean FA in cingulum hippocampus on FA skeleton (left)	11.0998
25094	Mean FA in fornix cres+stria terminalis on FA skeleton (right)	12.3786
25095	Mean FA in fornix cres+stria terminalis on FA skeleton (left)	12.1074
25096	Mean FA in superior longitudinal fasciculus on FA skeleton (right)	21.1412
25097	Mean FA in superior longitudinal fasciculus on FA skeleton (left)	19.9926
25098	Mean FA in superior fronto-occipital fasciculus on FA skeleton (right)	11.0067
25099	Mean FA in superior fronto-occipital fasciculus on FA skeleton (left)	15.5029
25100	Mean FA in uncinate fasciculus on FA skeleton (right)	10.6593
25101	Mean FA in uncinate fasciculus on FA skeleton (left)	11.9821
25062	Mean FA in corticospinal tract on FA skeleton (right)	5.46038
25063	Mean FA in corticospinal tract on FA skeleton (left)	5.80717
