# Supplementary material for: An augmented Mendelian randomization approach provides causality of brain imaging features on complex traits in a single biobank-scale dataset
Source: PLoS Genet. 2023 Dec 27;19(12):e1011112. doi: 10.1371/journal.pgen.1011112 (PMC10775988; doi:10.1371/journal.pgen.1011112)
Supplement: S11 Table — Details for the calculation of the conditional F-statistic can be found in S1 Text. FieldID: the corresponding field ID information for these IDPs in the UK Biobank. (XLSX) [file pgen.1011112.s038.xlsx]

## Sheet: S11 Table
S11 Table. Conditional F-statistics for imaging-derived phenotypes (IDPs). Details for the calculation of the conditional F-statistic can be found in S1 Text. FieldID: the corresponding field ID information for these IDPs in the UK Biobank.
FieldID	Full Name	Conditional F-statistic
25058	Mean FA in genu of corpus callosum on FA skeleton	0.680332
25059	Mean FA in body of corpus callosum on FA skeleton	0.725874
25060	Mean FA in splenium of corpus callosum on FA skeleton	1.03785
25061	Mean FA in fornix on FA skeleton	1.15264
25072	Mean FA in anterior limb of internal capsule on FA skeleton (right)	0.224869
25073	Mean FA in anterior limb of internal capsule on FA skeleton (left)	0.246128
25074	Mean FA in posterior limb of internal capsule on FA skeleton (right)	0.255027
25075	Mean FA in posterior limb of internal capsule on FA skeleton (left)	0.322464
25076	Mean FA in retrolenticular part of internal capsule on FA skeleton (right)	0.431084
25077	Mean FA in retrolenticular part of internal capsule on FA skeleton (left)	0.41463
25078	Mean FA in anterior corona radiata on FA skeleton (right)	0.370331
25079	Mean FA in anterior corona radiata on FA skeleton (left)	0.456047
25080	Mean FA in superior corona radiata on FA skeleton (right)	0.286471
25081	Mean FA in superior corona radiata on FA skeleton (left)	0.206564
25082	Mean FA in posterior corona radiata on FA skeleton (right)	0.437382
25083	Mean FA in posterior corona radiata on FA skeleton (left)	0.412617
25084	Mean FA in posterior thalamic radiation on FA skeleton (right)	0.364603
25085	Mean FA in posterior thalamic radiation on FA skeleton (left)	0.319809
25086	Mean FA in sagittal stratum on FA skeleton (right)	0.453061
25087	Mean FA in sagittal stratum on FA skeleton (left)	0.672198
25088	Mean FA in external capsule on FA skeleton (right)	0.300358
25089	Mean FA in external capsule on FA skeleton (left)	0.38289
25090	Mean FA in cingulum cingulate gyrus on FA skeleton (right)	0.798917
25091	Mean FA in cingulum cingulate gyrus on FA skeleton (left)	0.388863
25092	Mean FA in cingulum hippocampus on FA skeleton (right)	0.794422
25093	Mean FA in cingulum hippocampus on FA skeleton (left)	0.815499
25094	Mean FA in fornix cres+stria terminalis on FA skeleton (right)	0.668735
25095	Mean FA in fornix cres+stria terminalis on FA skeleton (left)	0.620629
25096	Mean FA in superior longitudinal fasciculus on FA skeleton (right)	0.358684
25097	Mean FA in superior longitudinal fasciculus on FA skeleton (left)	0.390674
25098	Mean FA in superior fronto-occipital fasciculus on FA skeleton (right)	0.742614
25099	Mean FA in superior fronto-occipital fasciculus on FA skeleton (left)	0.458144
25100	Mean FA in uncinate fasciculus on FA skeleton (right)	0.856117
25101	Mean FA in uncinate fasciculus on FA skeleton (left)	0.657863
