# Supplementary material for: An augmented Mendelian randomization approach provides causality of brain imaging features on complex traits in a single biobank-scale dataset
Source: PLoS Genet. 2023 Dec 27;19(12):e1011112. doi: 10.1371/journal.pgen.1011112 (PMC10775988; doi:10.1371/journal.pgen.1011112)
Supplement: S13 Table — (XLSX) [file pgen.1011112.s040.xlsx]

## Sheet: S13 Table
S13 Table. Previous evidence supporting a relationship between pairs of imaging-derived phenotypes (IDPs) and complex traits shown in Table 1, which are indicated by a non-zero causal effect estimate at P-value < 0.05.
Category	Trait_Name	IDP_Name	Causal Estimate	P_causal	Prior Information	PUBMED ID
Smoking behaviors	Pack years of smoking	Mean FA in superior fronto-occipital fasciculus on FA skeleton (right)	-0.00518311	6.84751e-05	Smokers were found to have higher diffusivities in superior fronto-occipital fasciculus (SFO) than Nonsmokers; Poorer WM integrity in chronic smokers was found in the right superior fronto-occipital fasciculus.	30225549, 35294980
	Pack years adult smoking as proportion of life span exposed to smoking	Mean FA in superior fronto-occipital fasciculus on FA skeleton (right)	-0.0324937	0.000503936	Smokers were found to have higher diffusivities in superior fronto-occipital fasciculus (SFO) than Nonsmokers; Poorer WM integrity in chronic smokers was found in the right superior fronto-occipital fasciculus.	30225549, 35294980
	Number of cigarettes previously smoked daily	Mean FA in retrolenticular part of internal capsule on FA skeleton (right)	-0.0999339	0.000861562	Compared with healthy non-smoking controls, young smokers showed significantly increased FA with increased AD and decreased RD in the right posterior limb of the internal capsule.	25752453
	Age started smoking in former smokers	Mean FA in posterior thalamic radiation on FA skeleton (left)	-0.00165084	0.0190396	Ever smoked was associated with reduced fractional anisotropy in the left posterior thalamic radiation and increased mean diffusivity in the bilateral posterior thalamic radiation.	32032968
Biochemical measures - blood cell composition	Platelet distribution width	Mean FA in cingulum hippocampus on FA skeleton (right)	-0.0655726	0.000164445
	Mean reticulocyte volume	Mean FA in cingulum cingulate gyrus on FA skeleton (right)	-0.0180119	0.0120146	The study identified white matter of the bilateral cingulum to be correlated with whole blood neutrophil-to-lymphocyte ratio score.	29126955
	High light scatter reticulocyte count	Mean FA in anterior limb of internal capsule on FA skeleton (left)	-0.0732461	0.0362712	Diffuse white matter injury in the internal capsule is found in patients with sickle cell anemia, an autosomal dominant hemolytic disease where there are denser red blood cells contain hemoglobin S.	32138633
	Eosinophill percentage	Mean FA in uncinate fasciculus on FA skeleton (right)	-0.000250351	0.0379059
	Eosinophill percentage	Mean FA in anterior limb of internal capsule on FA skeleton (left)	0.0363403	0.0440235
Physical measures - Arterial stiffness	Pulse rate	Mean FA in cingulum hippocampus on FA skeleton (right)	0.0888069	0.00218865	Higher pulse pressure is found to be corelated with lower restricted isotropic diffusion in global white matter, with more pronounced associations in parahippocampal cingulum and hippocampus.	33461315
	Position of the shoulder on the pulse waveform	Mean FA in cingulum hippocampus on FA skeleton (right)	0.00925379	0.00259924	Higher pulse pressure is found to be corelated with lower restricted isotropic diffusion in global white matter, with more pronounced associations in parahippocampal cingulum and hippocampus.	33461315
	Position of the pulse wave peak	Mean FA in cingulum hippocampus on FA skeleton (right)	0.00595294	0.0390687	Higher pulse pressure is found to be corelated with lower restricted isotropic diffusion in global white matter, with more pronounced associations in parahippocampal cingulum and hippocampus.	33461315
Physical measures	Height	Mean FA in cingulum hippocampus on FA skeleton (right)	-0.0340358	0.00652496	The second tract-specific FA principal component (PC) on the cingulum hippocampus shows significant genetic correlation (p = 8.16E-9) with height.	34140357
Cognitive traits	Number of correct matches in round	Mean FA in cingulum hippocampus on FA skeleton (right)	0.112408	0.0247256	Parahippocampal cingulum is revealed by clinical studies in numerous conditions including cognitive functions and visuospatial memory.	29753752
	Number of fluid intelligence questions attempted within time limit	Mean FA in fornix cres+stria terminalis on FA skeleton (left)	-0.0429409	0.0375901	The fornix is a key tract of the hippocampal formation, the damage of fornix is presumed to contribute to cognitive decline and memory impairment. The FA and RD value of fornix cres+stria terminalis is shown to have significant genetic correlation with intelligence.	33343334, 32219177, 34140357
Eating behaviors	Pork intake	Mean FA in genu of corpus callosum on FA skeleton	-0.00291924	0.00329759	The corpus callosum is a taste-reward-related tract that has been reported associated with transferring taste signal (mainly in the anterior CC, i.e., the genu and anterior body), and its abnormal microstructual integrity has been frequently found in women with eating disorders.	21081115, 26076832, 23354827
	Cooked vegetable intake	Mean FA in external capsule on FA skeleton (left)	-0.015326	0.0192966	The external capsule is a taste-reward-related tract. It passes through the uncinate fasciculus and inferior fronto-occipital fasciculus, and white matter in these pathways have been reported to be associated with brain reward activation. It has also been found in women with eating disorders (e.g. anorexia nervosa).	18767918, 26076832
	Lamb/mutton intake	Mean FA in superior corona radiata on FA skeleton (left)	0.00704987	0.0283525	Lesions in the corona radiata is indicated in altered taste perception. The (superior) corona radiata has been frequently found in women with eating disorders.	21748279, 28666248, 30994310
	Cereal intake	Mean FA in superior longitudinal fasciculus on FA skeleton (left)	-0.0663027	0.0313151	Microstructural changes in the SLF has been reported to be associated with brain reward activation, and has also been found in women with eating disorders.	18767918, 28666248
	Poultry intake	Mean FA in cingulum hippocampus on FA skeleton (right)	0.0426517	0.0414265	Cingulum hippocampus a cortico-limbic tract connecting the cingulate gyrus and parahippocampal portion of entorhinal cortex. Abnormal integrity of WM in limbic pathways (posterior cingulum, and fornix with hippocampal connections) has been indicated in the eating disorder of anorexia nervosa, and levels of ghrelin (a hormone that drives homeostatic and hedonic eating).	21498054, 32512249
Health related traits	Age at last live birth	Mean FA in posterior limb of internal capsule on FA skeleton (left)	0.000160684	0.0199209
	Age started oral contraceptive pill	Mean FA in anterior corona radiata on FA skeleton (right)	0.00620417	0.0413469
Lifestyle traits	Time spend outdoors in summer	Mean FA in posterior thalamic radiation on FA skeleton (left)	-0.0219756	0.00839166
	Frequency of friend/family visits	Mean FA in fornix cres+stria terminalis on FA skeleton (right)	0.0347802	0.0203545
Socioeconomic measures	Age completed full time education	Mean FA in cingulum hippocampus on FA skeleton (left)	0.00376774	0.0474245	The cingulum hippocampus is a cortico-limbic tract that originates from the presubiculum region of the hippocampus and merges with the cingulum. Education is significantly correlated with the FA value of cingulum bundle, and size variations in the CA1 and subiculum subregions of the hippocampus (p < 0.05).	27535407, 24033571
	Average total household income before tax	Mean FA in cingulum hippocampus on FA skeleton (left)	0.0112658	0.048026
