# Supplementary material for: An augmented Mendelian randomization approach provides causality of brain imaging features on complex traits in a single biobank-scale dataset
Source: PLoS Genet. 2023 Dec 27;19(12):e1011112. doi: 10.1371/journal.pgen.1011112 (PMC10775988; doi:10.1371/journal.pgen.1011112)
Supplement: S14 Table — The additionally added covariates includes LDL (Field ID 30780), HDL cholesterol (Field ID 30760), triglycerides (Field ID 30870), alcohol intake frequency (Field ID 1558), and pack years of smoking (Field ID 20161). (XLSX) [file pgen.1011112.s041.xlsx]

## Sheet: S14 Table
S14 Table. Supplementary MR results for the 9 IDP-trait pairs presented in Table 1, wherein the traits were categorized in biochemical and physical measures, after adding additional potential confounding factors as covariates. The additionally added covariates includes LDL (Field ID 30780), HDL cholesterol (Field ID 30760), triglycerides (Field ID 30870), alcohol intake frequency (Field ID 1558),…
FieldID_trait	Category	Trait_Name	FieldID_IDP	IDP_Name	Causal Estimate	P_causal	P_Sargan
30110	Biochemical measures	Platelet distribution width	25092	Mean FA in cingulum hippocampus on FA skeleton (right)	-0.0652889	7.10721e-05	0.214183
30260	Biochemical measures	Mean reticulocyte volume	25090	Mean FA in cingulum cingulate gyrus on FA skeleton (right)	-0.0172266	0.0106579	0.132758
30210	Biochemical measures	Eosinophill percentage	25073	Mean FA in anterior limb of internal capsule on FA skeleton (left)	0.0395491	0.0345785	0.413172
30210	Biochemical measures	Eosinophill percentage	25100	Mean FA in uncinate fasciculus on FA skeleton (right)	-0.000207147	0.0363967	0.413172
30300	Biochemical measures	High light scatter reticulocyte count	25073	Mean FA in anterior limb of internal capsule on FA skeleton (left)	-0.070721	0.0479221	0.182715
4194	Physical measures	Pulse rate	25092	Mean FA in cingulum hippocampus on FA skeleton (right)	0.118768	0.00505332	1
4200	Physical measures	Position of the shoulder on the pulse waveform	25092	Mean FA in cingulum hippocampus on FA skeleton (right)	0.00956648	0.00609927	1
4198	Physical measures	Position of the pulse wave peak	25092	Mean FA in cingulum hippocampus on FA skeleton (right)	0.00606397	0.0599039	1
12144	Physical measures	Height	25092	Mean FA in cingulum hippocampus on FA skeleton (right)	-0.0385863	0.00410095	0.984353
