# Supplementary material for: An augmented Mendelian randomization approach provides causality of brain imaging features on complex traits in a single biobank-scale dataset
Source: PLoS Genet. 2023 Dec 27;19(12):e1011112. doi: 10.1371/journal.pgen.1011112 (PMC10775988; doi:10.1371/journal.pgen.1011112)
Supplement: S15 Table — The variants (r2 < 0.6) are selected from Zhao, et al (PMID: 34140357), which have been reported to be associated with at least one white matter tract (measured by measured by the mean fractional anisotropy, FA) at 5E-8 GWAS significance level. rsID: rsID of the SNP. chr: chromosome. pos: position on hg19. WM: the white matter tract reported to be associated with the SNP in Zhao, et al. P: the GWAS P-value reported in Zhao, et al. (XLSX) [file pgen.1011112.s042.xlsx]

## Sheet: S15 Table
S15 Table. Correlated variants used as initial instrumental variables for supplementary MR analysis. The variants (r2 < 0.6) are selected from Zhao, et al [1], which have been reported to be associated with at least one white matter tract (measured by measured by the mean fractional anisotropy, FA) at 5E-8 GWAS significance level. rsID: rsID of the SNP. chr: chromosome. pos: position on hg19. WM:…
rsID	chr	pos	ID	Metrics	P
rs113014813	1	197318309	CGC	FA	1.96e-14
rs72740550	1	197342380	CGC	FA	2.75e-08
rs12069217	1	197842144	CGC	FA	7.34e-09
rs72844802	2	133528652	CGC	FA	2.72e-08
rs142003765	3	39479611	CGC	FA	7.22e-09
rs4676496	3	39498005	CGC	FA	4.19e-08
rs614453	3	39582567	CGC	FA	4.21e-08
rs80033912	3	49468689	CGC	FA	1.74e-08
rs35701831	3	49515000	CGC	FA	7.5e-11
rs11708955	3	49540114	CGC	FA	1.17e-08
rs12496226	3	49734040	CGC	FA	1.08e-10
rs6775384	3	49853073	CGC	FA	6.99e-09
rs6887024	5	66089535	CGC	FA	2.19e-13
rs72761291	5	66179049	CGC	FA	5.92e-12
rs258035	5	66200900	CGC	FA	3e-08
rs11749904	5	82782530	CGC	FA	1.87e-10
rs160184	5	82822037	CGC	FA	4.43e-08
rs309556	5	82840259	CGC	FA	1.3e-08
rs17205972	5	82859065	CGC	FA	8.75e-13
rs17206075	5	82935601	CGC	FA	1.72e-08
rs17284587	5	82939810	CGC	FA	2.47e-08
rs565280	5	179253926	CGC	FA	4.19e-08
rs1023552	10	118607579	CGC	FA	2.27e-08
rs7089699	10	118692698	CGC	FA	4.72e-09
rs9795439	11	1483543	CGC	FA	2.33e-09
rs7951820	11	1575068	CGC	FA	1.32e-09
rs4759021	12	53714868	CGC	FA	3.17e-08
rs11170538	12	53796744	CGC	FA	1.12e-08
rs809222	12	53826285	CGC	FA	3.29e-10
rs12820884	12	53831624	CGC	FA	1.55e-10
rs12231289	12	53949318	CGC	FA	1.94e-09
rs71455254	12	54059281	CGC	FA	1.62e-08
rs2415142	15	73431600	CGC	FA	2.54e-09
rs78894281	17	8908240	CGC	FA	7.76e-12
rs34094467	17	8948541	CGC	FA	2.88e-14
rs186542243	17	9129787	CGC	FA	4.21e-11
rs76653948	17	9151562	CGC	FA	4.42e-17
rs8974	17	9153861	CGC	FA	2.93e-11
rs8070753	17	9264728	CGC	FA	4.19e-09
rs11078050	17	12005251	CGC	FA	1.22e-11
rs6077869	20	10650510	CGC	FA	2.62e-09
rs2413493	22	38448295	CGC	FA	1.63e-09
rs1004763	22	38474952	CGC	FA	4.7e-09
rs6427128	1	155026942	CGH	FA	1.45e-09
rs11589479	1	155033308	CGH	FA	1.08e-11
rs11264305	1	155033572	CGH	FA	4.39e-10
rs11883993	2	54606192	CGH	FA	1.51e-08
rs7565313	2	232054514	CGH	FA	1.23e-08
rs78561280	3	56889061	CGH	FA	7.12e-09
rs141889680	3	134895324	CGH	FA	2.17e-08
rs309591	5	82849675	CGH	FA	4.72e-08
rs12653308	5	82858828	CGH	FA	8.37e-13
rs543454	10	131420536	CGH	FA	2.35e-09
rs12888467	14	29235537	CGH	FA	9.52e-09
rs7153940	14	31514057	CGH	FA	1.47e-09
rs11643708	16	19480285	CGH	FA	1.65e-08
rs62061708	17	44006956	CGH	FA	3.88e-10
rs13112292	4	98189604	CST	FA	1.46e-08
rs4707462	6	89095222	CST	FA	5.63e-09
rs298618	8	130900030	CST	FA	6.02e-09
rs4373553	8	136657534	CST	FA	1.52e-08
rs61872096	10	126500588	CST	FA	6.48e-09
rs2468214	12	106397648	CST	FA	4.7e-08
rs12370774	12	106510413	CST	FA	4.89e-08
rs11618695	13	47290530	CST	FA	3.92e-08
rs77198088	16	88098293	CST	FA	9.12e-09
rs58432198	1	51256091	ACR	FA	2.21e-08
rs11678179	2	198561756	ACR	FA	3.74e-08
rs72925025	2	203243342	ACR	FA	1.59e-08
rs11675462	2	203647276	ACR	FA	1e-08
rs76122535	2	203664929	ACR	FA	3.17e-16
rs533898616	2	203825489	ACR	FA	7.78e-09
rs10197623	2	204243759	ACR	FA	1.17e-08
rs10174652	2	204427340	ACR	FA	1.09e-10
rs7590302	2	217330901	ACR	FA	1.45e-10
rs35404558	2	217374150	ACR	FA	1.44e-09
rs142003765	3	39479611	ACR	FA	7.27e-09
rs13112198	4	53916185	ACR	FA	1.27e-08
rs7690076	4	54047658	ACR	FA	5.38e-09
rs2591453	5	82717885	ACR	FA	9.77e-09
rs13166766	5	82731442	ACR	FA	2.64e-11
rs11746859	5	82770558	ACR	FA	1.62e-11
rs4558964	5	82786549	ACR	FA	5.19e-12
rs4470745	5	82789647	ACR	FA	4.74e-18
rs35447933	5	82790779	ACR	FA	2.6e-12
rs160184	5	82822037	ACR	FA	4.8e-13
rs7732237	5	82826556	ACR	FA	2.08e-11
rs309589	5	82849973	ACR	FA	5.2e-17
rs309587	5	82856519	ACR	FA	3.25e-14
rs3931702	5	82856713	ACR	FA	1.41e-09
rs10052710	5	82860025	ACR	FA	7.75e-24
rs17205986	5	82860380	ACR	FA	4.82e-08
rs34953090	5	82863336	ACR	FA	6.12e-12
rs13164259	5	82870211	ACR	FA	4.67e-16
rs17206055	5	82931384	ACR	FA	2.85e-14
rs3776089	5	139727260	ACR	FA	4.61e-09
rs12517200	5	140019921	ACR	FA	3.33e-08
rs4712936	6	25417423	ACR	FA	1.52e-08
rs13212936	6	25588815	ACR	FA	2.7e-08
rs972087	6	25872579	ACR	FA	1.96e-09
rs13198474	6	25874423	ACR	FA	7.64e-11
rs1045537	6	26096748	ACR	FA	2.14e-09
rs9467714	6	26340785	ACR	FA	2.78e-09
rs9379850	6	26343057	ACR	FA	4.63e-08
rs2072803	6	26392515	ACR	FA	2.52e-11
rs9348739	6	26923099	ACR	FA	4.18e-09
rs34071253	6	27391802	ACR	FA	1.31e-11
rs9461443	6	28194629	ACR	FA	5.42e-09
rs2799077	6	28234597	ACR	FA	8.12e-10
rs7766356	6	28400538	ACR	FA	4.01e-08
rs34388845	6	28578286	ACR	FA	2.31e-09
rs9357070	6	28580121	ACR	FA	2.18e-08
rs34470113	6	28607995	ACR	FA	3.2e-11
rs7775835	6	28678357	ACR	FA	8.37e-11
rs1233578	6	28712247	ACR	FA	3.02e-08
rs1233614	6	28739322	ACR	FA	7e-10
rs3131337	6	28796071	ACR	FA	1.69e-12
rs3132379	6	28796460	ACR	FA	1.02e-11
rs3129171	6	29155749	ACR	FA	4.04e-14
rs9257802	6	29343355	ACR	FA	5.12e-10
rs1233396	6	29546799	ACR	FA	1.76e-09
rs72714295	8	130569398	ACR	FA	1.33e-08
rs55705857	8	130645692	ACR	FA	6.54e-14
rs7893954	10	104318966	ACR	FA	5.01e-10
rs12357886	10	104337945	ACR	FA	3.73e-08
rs1637570	10	118619529	ACR	FA	3.99e-12
rs11197843	10	118641396	ACR	FA	2.32e-12
rs10787738	10	118777371	ACR	FA	1.43e-11
rs11197868	10	118784513	ACR	FA	1.31e-09
rs7935166	11	44636547	ACR	FA	2.65e-09
rs7956154	12	112792584	ACR	FA	3.34e-08
rs11069796	13	110356347	ACR	FA	4.28e-09
rs3783338	14	100604822	ACR	FA	1.19e-08
rs4905933	14	100608274	ACR	FA	1.53e-08
rs13331995	16	89912063	ACR	FA	7.12e-09
rs9904512	17	42981104	ACR	FA	3.81e-08
rs2289671	17	42988959	ACR	FA	4.02e-08
rs8073976	17	43033225	ACR	FA	1.65e-08
rs1808189	17	43484903	ACR	FA	5.31e-10
rs199526	17	44847707	ACR	FA	9.39e-10
rs60242987	17	65798891	ACR	FA	3.66e-08
rs11653507	17	65892064	ACR	FA	3.97e-10
rs62086884	17	65994400	ACR	FA	1.38e-12
rs62084746	17	66079556	ACR	FA	3.42e-09
rs2303696	19	18548884	ACR	FA	7.47e-13
rs179570	19	36251326	ACR	FA	1.23e-08
rs235524	20	3598203	ACR	FA	4.72e-08
rs2413487	22	38237564	ACR	FA	5.03e-09
rs139876	22	38361123	ACR	FA	4.17e-10
rs2413493	22	38448295	ACR	FA	9.13e-14
rs1004763	22	38474952	ACR	FA	2.41e-12
rs12162647	22	38490801	ACR	FA	8.82e-09
rs3761446	22	38595483	ACR	FA	2.81e-08
rs550850	1	24072355	EC	FA	3.37e-08
rs2046616	1	92831569	EC	FA	4.31e-08
rs10911171	1	182936594	EC	FA	2.68e-08
rs10922201	1	197321451	EC	FA	2.55e-14
rs10922299	1	197812165	EC	FA	4.29e-08
rs12069217	1	197842144	EC	FA	1.4e-08
rs11928552	3	48739883	EC	FA	6.57e-10
rs6799186	3	48768680	EC	FA	2.82e-08
rs13074318	3	48816725	EC	FA	1.88e-13
rs55674449	3	48940875	EC	FA	3.05e-11
rs11720964	3	49336232	EC	FA	4.51e-09
rs115753735	3	49355005	EC	FA	2.71e-13
rs80033912	3	49468689	EC	FA	1.13e-08
rs6782577	3	49620770	EC	FA	7.88e-09
rs13085791	3	49721798	EC	FA	2.05e-08
rs73079004	3	49833904	EC	FA	1.13e-10
rs200481589	3	49902948	EC	FA	7.87e-15
rs73082914	3	50387873	EC	FA	4.57e-11
rs11720093	3	50562042	EC	FA	1.44e-08
rs56379949	3	51875365	EC	FA	7.41e-09
rs7659471	4	97915370	EC	FA	1.98e-08
rs17247004	4	97934806	EC	FA	2.27e-17
rs2214555	4	97939227	EC	FA	6.69e-20
rs17247838	4	97950728	EC	FA	1.41e-08
rs13114796	4	97980780	EC	FA	6.88e-11
rs34415867	4	98023804	EC	FA	3.82e-10
rs10474100	5	82727859	EC	FA	3.33e-10
rs4470745	5	82789647	EC	FA	2.26e-09
rs160184	5	82822037	EC	FA	5.54e-14
rs7732237	5	82826556	EC	FA	5.51e-12
rs309556	5	82840259	EC	FA	6.28e-12
rs61523168	5	82852514	EC	FA	3.38e-09
rs78483393	5	82857500	EC	FA	2.45e-09
rs10052710	5	82860025	EC	FA	7.66e-20
rs17205986	5	82860380	EC	FA	1.13e-09
rs17206075	5	82935601	EC	FA	5.26e-11
rs17284587	5	82939810	EC	FA	3.21e-09
rs10055270	5	178988230	EC	FA	1.88e-08
rs6899218	5	178988608	EC	FA	1.21e-08
rs8087	5	179036608	EC	FA	2.49e-09
rs11747310	5	179068067	EC	FA	3.08e-08
rs62405726	5	179069468	EC	FA	1.04e-08
rs11249651	5	179073824	EC	FA	2.25e-11
rs12546206	8	131167048	EC	FA	1.29e-08
rs2670884	8	131255834	EC	FA	1.89e-11
rs2791343	8	131316030	EC	FA	2.49e-10
rs2185366	8	131342722	EC	FA	4.04e-08
rs11786359	8	131431396	EC	FA	2.58e-12
rs11774212	8	145686505	EC	FA	2.94e-08
rs11191835	10	105621859	EC	FA	4.41e-08
rs11191839	10	105634895	EC	FA	4.68e-09
rs145972830	11	48761811	EC	FA	2.73e-08
rs12146713	12	106476805	EC	FA	6.84e-14
rs35975365	15	43671545	EC	FA	2.6e-08
rs12917376	15	75116167	EC	FA	2.21e-08
rs3812945	15	75289722	EC	FA	5.39e-10
rs8077636	17	79421254	EC	FA	1.33e-09
rs3120047	1	43764084	FX	FA	4.11e-09
rs12616177	2	19181851	FX	FA	9.18e-11
rs9853352	3	49813258	FX	FA	2.4e-08
rs7616662	3	190647581	FX	FA	3.15e-13
rs13089287	3	190654424	FX	FA	2.81e-19
rs72764483	5	64962816	FX	FA	3.14e-09
rs7798875	7	2750245	FX	FA	5.18e-09
rs7803527	7	2751040	FX	FA	1.49e-09
rs798561	7	2758224	FX	FA	1.9e-10
rs798510	7	2783338	FX	FA	1.21e-17
rs208346	7	2799686	FX	FA	3.12e-09
rs2644307	7	2832973	FX	FA	1.55e-12
rs2266925	7	2862891	FX	FA	3.38e-10
rs1636251	7	2884720	FX	FA	1.69e-10
rs4557589	7	2924082	FX	FA	2e-08
rs4556147	9	113651161	FX	FA	1.11e-11
rs10980665	9	113732126	FX	FA	1.33e-08
rs946711	10	21806832	FX	FA	6.44e-16
rs2050905	10	22027644	FX	FA	4.6e-10
rs792452	10	22154237	FX	FA	4.51e-12
rs4442541	11	10669172	FX	FA	1.66e-10
rs321416	11	110957809	FX	FA	2.9e-09
rs12369969	12	106443251	FX	FA	4.88e-09
rs12146713	12	106476805	FX	FA	1.51e-20
rs1961540	14	91894792	FX	FA	2.2e-13
rs11621425	14	91906186	FX	FA	4.12e-11
rs1743071	14	92034211	FX	FA	1.44e-09
rs4843555	16	87231160	FX	FA	9.39e-15
rs4240790	16	87235966	FX	FA	5.06e-09
rs12928520	16	87237568	FX	FA	4.76e-10
rs28655023	16	87250519	FX	FA	6.13e-09
rs11640181	16	87258088	FX	FA	1.89e-10
rs165689	22	21166128	FX	FA	1.41e-08
rs2413479	22	38114503	FX	FA	1.45e-08
rs4821706	22	38154690	FX	FA	3.5e-10
rs6666027	1	9288466	FXST	FA	1.47e-08
rs2754523	2	32837110	FXST	FA	1.68e-09
rs3770778	2	37144195	FXST	FA	3.07e-08
rs9873726	3	48712367	FXST	FA	6.73e-12
rs73080361	3	48832146	FXST	FA	4.29e-15
rs55674449	3	48940875	FXST	FA	8.46e-14
rs6446218	3	49075513	FXST	FA	4.66e-12
rs1134043	3	49200137	FXST	FA	1.27e-08
rs73086105	3	49356577	FXST	FA	1.2e-10
rs73079018	3	49875327	FXST	FA	1.22e-15
rs73079046	3	50042243	FXST	FA	2.08e-09
rs11715134	3	50552866	FXST	FA	3.09e-11
rs2269506	3	50595141	FXST	FA	2.63e-08
rs1905346	3	88888613	FXST	FA	3.88e-10
rs11743257	5	64929231	FXST	FA	6.14e-11
rs13164785	5	82861400	FXST	FA	2.08e-08
rs73261936	7	13077651	FXST	FA	2.09e-08
rs6959504	7	29154944	FXST	FA	3.73e-09
rs323178	7	29156459	FXST	FA	5.13e-09
rs2607620	8	24624746	FXST	FA	2.08e-09
rs2925776	8	24764896	FXST	FA	4.6e-08
rs55743225	12	66998830	FXST	FA	1.08e-08
rs9521520	13	110457029	FXST	FA	3.78e-09
rs17703104	16	69428761	FXST	FA	1.39e-08
rs62055696	17	43758125	FXST	FA	6.48e-15
rs9303521	17	43805194	FXST	FA	3.01e-09
rs34186148	17	43854655	FXST	FA	3.11e-08
rs9898399	17	43950322	FXST	FA	3.98e-10
rs2696558	17	44346951	FXST	FA	5.01e-09
rs199531	17	44830414	FXST	FA	2.42e-13
rs916888	17	44863133	FXST	FA	7.39e-17
rs17670413	18	35011212	FXST	FA	8.03e-10
rs1893372	18	35014473	FXST	FA	5.97e-11
rs4799450	18	35028901	FXST	FA	1.51e-17
rs1446468	2	164963486	GCC	FA	5.31e-09
rs76122535	2	203664929	GCC	FA	2.67e-10
rs784543	2	217257803	GCC	FA	4.78e-08
rs7590302	2	217330901	GCC	FA	2.09e-08
rs13151185	4	38609196	GCC	FA	1.06e-08
rs6827414	4	38650464	GCC	FA	5.09e-09
rs4470745	5	82789647	GCC	FA	3.59e-10
rs2541312	5	82819185	GCC	FA	6.65e-09
rs7732237	5	82826556	GCC	FA	1.6e-08
rs309556	5	82840259	GCC	FA	1.22e-10
rs17205972	5	82859065	GCC	FA	4.67e-16
rs35333770	5	82922160	GCC	FA	7.64e-11
rs17284587	5	82939810	GCC	FA	2.55e-11
rs4150197	5	139726292	GCC	FA	2.04e-19
rs4150196	5	139726641	GCC	FA	2.25e-08
rs6872579	5	139775839	GCC	FA	9e-13
rs76148587	5	140006718	GCC	FA	3.22e-09
rs12517200	5	140019921	GCC	FA	2.99e-14
rs35983033	5	140048707	GCC	FA	3.83e-08
rs4712936	6	25417423	GCC	FA	7.53e-11
rs13212936	6	25588815	GCC	FA	2.25e-10
rs972087	6	25872579	GCC	FA	6.55e-10
rs35484309	6	26105369	GCC	FA	1.47e-08
rs17598658	6	26175866	GCC	FA	2.53e-12
rs1543681	6	26187783	GCC	FA	1.47e-09
rs9467711	6	26332605	GCC	FA	1.89e-08
rs9467714	6	26340785	GCC	FA	2.77e-09
rs9379851	6	26354780	GCC	FA	7.78e-12
rs9348739	6	26923099	GCC	FA	7.05e-09
rs67457459	6	27198343	GCC	FA	5.41e-10
rs9366698	6	27672035	GCC	FA	1.07e-08
rs760587	6	27740300	GCC	FA	7.98e-09
rs200477	6	27769705	GCC	FA	1.63e-08
rs201004	6	27804934	GCC	FA	1.1e-08
rs9468248	6	27843742	GCC	FA	2.09e-09
rs13437444	6	28070998	GCC	FA	1.43e-09
rs10456362	6	28221816	GCC	FA	1.26e-10
rs13208096	6	28225311	GCC	FA	3.13e-12
rs34470113	6	28607995	GCC	FA	1.45e-08
rs9257190	6	28764974	GCC	FA	2.53e-08
rs3132379	6	28796460	GCC	FA	1.02e-10
rs3117426	6	29272012	GCC	FA	6.95e-10
rs9257800	6	29340743	GCC	FA	1.82e-11
rs72673629	8	120931207	GCC	FA	6.27e-09
rs55705857	8	130645692	GCC	FA	5.11e-09
rs7845662	8	144972454	GCC	FA	2.25e-10
rs4077670	8	144976654	GCC	FA	2.03e-08
rs11777835	8	144986103	GCC	FA	2.84e-13
rs62530285	8	145054271	GCC	FA	1.37e-10
rs11544989	8	145057868	GCC	FA	1.74e-08
rs944800	9	22050898	GCC	FA	4.21e-08
rs10120688	9	22056499	GCC	FA	1.21e-10
rs1333047	9	22124504	GCC	FA	3.01e-09
rs34109204	12	53872283	GCC	FA	1.99e-08
rs10744763	12	121883642	GCC	FA	9.88e-09
rs117653913	16	89863586	GCC	FA	4.07e-08
rs1443462	17	42986988	GCC	FA	4.41e-08
rs8074938	17	43153006	GCC	FA	3.03e-08
rs62064594	17	43460181	GCC	FA	6.29e-11
rs61572747	17	43460891	GCC	FA	1.02e-10
rs142925250	17	43563606	GCC	FA	3.9e-10
rs593720	17	43707848	GCC	FA	7.36e-18
rs9303521	17	43805194	GCC	FA	3.01e-10
rs8075654	17	43820669	GCC	FA	9.39e-09
rs34186148	17	43854655	GCC	FA	5.02e-10
rs7221167	17	43933307	GCC	FA	1.46e-08
rs1560312	17	43978988	GCC	FA	2.38e-12
rs754593	17	44054696	GCC	FA	6.64e-09
rs713522	17	44065263	GCC	FA	1.58e-08
rs7225002	17	44189067	GCC	FA	1.41e-08
rs9910284	17	44200191	GCC	FA	1.02e-10
rs199503	17	44862162	GCC	FA	1.98e-17
rs9608859	22	30667277	GCC	FA	2.12e-08
rs73168270	22	38179890	GCC	FA	3.26e-08
rs2072859	22	38322350	GCC	FA	1.1e-10
rs2413493	22	38448295	GCC	FA	3.38e-15
rs1004763	22	38474952	GCC	FA	3.77e-13
rs738316	22	38498985	GCC	FA	2.34e-10
rs5756916	22	38507047	GCC	FA	1.69e-08
rs7549876	1	43760236	PCR	FA	1.69e-08
rs10788930	1	51118253	PCR	FA	1.18e-08
rs58432198	1	51256091	PCR	FA	6.81e-09
rs10889540	1	65777922	PCR	FA	6.63e-09
rs332512	3	124438439	PCR	FA	4.85e-08
rs2035264	3	124499498	PCR	FA	1.44e-08
rs17082654	4	54243141	PCR	FA	4e-08
rs6883712	5	82724809	PCR	FA	1.44e-09
rs10044001	5	82754649	PCR	FA	1.43e-08
rs11746859	5	82770558	PCR	FA	7.48e-09
rs10942331	5	82781289	PCR	FA	3.86e-15
rs4558964	5	82786549	PCR	FA	5.94e-16
rs173686	5	82811500	PCR	FA	3.68e-13
rs2541312	5	82819185	PCR	FA	1.25e-09
rs309596	5	82844728	PCR	FA	8.73e-13
rs309589	5	82849973	PCR	FA	7.46e-21
rs309587	5	82856519	PCR	FA	1.58e-19
rs3931702	5	82856713	PCR	FA	2.7e-13
rs160282	5	82859721	PCR	FA	4.66e-11
rs10052710	5	82860025	PCR	FA	3.33e-26
rs34953090	5	82863336	PCR	FA	1.28e-15
rs6859350	5	82897939	PCR	FA	7.48e-18
rs17284573	5	82929576	PCR	FA	4.58e-18
rs3129787	6	29048689	PCR	FA	1.51e-08
rs13233322	7	18915701	PCR	FA	1.65e-08
rs1693571	8	101678349	PCR	FA	5.62e-09
rs72673629	8	120931207	PCR	FA	4.64e-08
rs7082663	10	22088054	PCR	FA	1.46e-08
rs1822861	10	49834326	PCR	FA	5.36e-09
rs7138420	12	50583150	PCR	FA	1.32e-08
rs12146713	12	106476805	PCR	FA	3.96e-08
rs59999571	12	118440372	PCR	FA	3.1e-08
rs7963953	12	125157250	PCR	FA	2.08e-09
rs7318639	13	44826846	PCR	FA	3.54e-08
rs9567402	13	44860118	PCR	FA	3.89e-09
rs4843560	16	87225143	PCR	FA	6.02e-11
rs1108048	16	87245731	PCR	FA	6.79e-09
rs4843576	16	87261644	PCR	FA	1.15e-10
rs17227001	16	89819243	PCR	FA	4.73e-08
rs17719345	16	89911681	PCR	FA	2.13e-09
rs7216587	17	42947314	PCR	FA	1.28e-08
rs79553250	17	43049319	PCR	FA	1.23e-08
rs7225735	17	43101281	PCR	FA	3.54e-09
rs59695806	17	43156023	PCR	FA	1.42e-08
rs11871043	17	43172849	PCR	FA	1.18e-10
rs6006426	22	30669883	PCR	FA	9.97e-09
rs2018980	22	38450620	PCR	FA	2.19e-11
rs2076371	22	38474696	PCR	FA	2.57e-08
rs132930	22	38487029	PCR	FA	3.99e-08
rs900039	1	21030902	PLIC	FA	3.92e-08
rs3120047	1	43764084	PLIC	FA	4.37e-08
rs2251804	1	43917409	PLIC	FA	2.82e-09
rs3789586	1	51054322	PLIC	FA	1.48e-10
rs58432198	1	51256091	PLIC	FA	1.02e-09
rs310219	1	65315298	PLIC	FA	2.61e-09
rs2071533	1	205012198	PLIC	FA	3.96e-08
rs6593925	1	205100663	PLIC	FA	5.71e-09
rs76874831	2	219628327	PLIC	FA	3.45e-09
rs9842055	3	190678743	PLIC	FA	5.1e-09
rs6777925	3	194472606	PLIC	FA	4.29e-09
rs309556	5	82840259	PLIC	FA	4.83e-09
rs10052710	5	82860025	PLIC	FA	1.62e-12
rs10514258	5	82871757	PLIC	FA	1.92e-10
rs35896134	5	82887421	PLIC	FA	1.26e-10
rs329120	5	133861756	PLIC	FA	1.63e-08
rs270162	5	139539090	PLIC	FA	4.84e-08
rs13153174	5	139579421	PLIC	FA	2.62e-11
rs7719289	5	139706525	PLIC	FA	7.35e-15
rs4150210	5	139721913	PLIC	FA	3.12e-15
rs116578164	5	139767963	PLIC	FA	2.98e-12
rs4279384	5	139971188	PLIC	FA	1.23e-09
rs76148587	5	140006718	PLIC	FA	1.73e-08
rs35983033	5	140048707	PLIC	FA	1.9e-10
rs798565	7	2752152	PLIC	FA	1.65e-09
rs1182151	7	2909225	PLIC	FA	2.63e-08
rs76928645	7	54941328	PLIC	FA	1.49e-08
rs10244020	7	55108994	PLIC	FA	2.81e-11
rs11766798	7	55124319	PLIC	FA	1.32e-11
rs946711	10	21806832	PLIC	FA	2.07e-10
rs6482191	10	22045097	PLIC	FA	8.93e-09
rs11042811	11	10473889	PLIC	FA	5.09e-11
rs7944154	11	10486187	PLIC	FA	2.38e-08
rs61897795	11	61618169	PLIC	FA	4.33e-08
rs200271405	12	106384994	PLIC	FA	7.69e-09
rs73192197	12	106385973	PLIC	FA	6.15e-09
rs12369969	12	106443251	PLIC	FA	8.95e-12
rs1427793	12	106458238	PLIC	FA	5.52e-09
rs3741884	12	106461760	PLIC	FA	1.86e-10
rs12146713	12	106476805	PLIC	FA	5.3e-24
rs1951388	14	26884751	PLIC	FA	3.68e-08
rs3743380	15	89787510	PLIC	FA	3.8e-09
rs7495737	15	89899156	PLIC	FA	5e-09
rs976560	15	89919945	PLIC	FA	5.07e-13
rs208826	15	89926799	PLIC	FA	3.42e-08
rs150353	15	89928189	PLIC	FA	1.25e-10
rs150302	15	89946789	PLIC	FA	1.06e-11
rs208829	15	89947042	PLIC	FA	4.09e-16
rs150304	15	89949210	PLIC	FA	5.98e-09
rs176650	15	89958153	PLIC	FA	4.15e-09
rs12921170	16	87227397	PLIC	FA	9.13e-15
rs12928520	16	87237568	PLIC	FA	4.38e-09
rs11640181	16	87258088	PLIC	FA	1.29e-10
rs8054379	16	87262642	PLIC	FA	3.14e-08
rs8061521	16	87272969	PLIC	FA	2.08e-08
rs1638525	17	19848594	PLIC	FA	9.05e-09
rs10401695	19	36160834	PLIC	FA	4.5e-12
rs2242522	19	36228954	PLIC	FA	3.74e-16
rs231237	19	36249521	PLIC	FA	3.86e-14
rs11701489	21	42517643	PLIC	FA	3.88e-08
rs2267158	22	30950360	PLIC	FA	5.38e-09
rs2018980	22	38450620	PLIC	FA	5.63e-12
rs2235573	22	38477930	PLIC	FA	1.62e-12
rs62235125	22	38485064	PLIC	FA	1.79e-13
rs12484232	22	38503479	PLIC	FA	1.75e-09
rs9622726	22	38506688	PLIC	FA	1.4e-08
rs132957	22	38551166	PLIC	FA	3.32e-10
rs61788401	1	59317534	PTR	FA	1.01e-10
rs2022013	1	183353853	PTR	FA	2.54e-08
rs9838515	3	183383437	PTR	FA	2.81e-08
rs2412402	4	54094528	PTR	FA	8.73e-09
rs13135092	4	103198082	PTR	FA	4.38e-09
rs16894235	5	65006234	PTR	FA	4.78e-08
rs485142	5	78265876	PTR	FA	7.01e-09
rs6452466	5	81888493	PTR	FA	1.89e-08
rs2591453	5	82717885	PTR	FA	6.3e-10
rs28296	5	82760017	PTR	FA	1.94e-08
rs11746859	5	82770558	PTR	FA	1.95e-12
rs11749904	5	82782530	PTR	FA	7.87e-15
rs4558964	5	82786549	PTR	FA	1.97e-16
rs35447933	5	82790779	PTR	FA	2.54e-09
rs173686	5	82811500	PTR	FA	4.42e-08
rs2541312	5	82819185	PTR	FA	1.22e-08
rs309556	5	82840259	PTR	FA	2.24e-28
rs309596	5	82844728	PTR	FA	8.66e-10
rs309587	5	82856519	PTR	FA	1.91e-22
rs3931702	5	82856713	PTR	FA	3.4e-11
rs78483393	5	82857500	PTR	FA	4.91e-08
rs10052710	5	82860025	PTR	FA	1.22e-40
rs17205986	5	82860380	PTR	FA	1.25e-08
rs34953090	5	82863336	PTR	FA	3.84e-22
rs309584	5	82869258	PTR	FA	1.07e-08
rs60127992	5	82908184	PTR	FA	2.66e-08
rs17206075	5	82935601	PTR	FA	2.22e-23
rs17284587	5	82939810	PTR	FA	2.76e-25
rs13198474	6	25874423	PTR	FA	7.37e-09
rs67478198	6	27661126	PTR	FA	2.31e-08
rs9468220	6	27732976	PTR	FA	1.41e-08
rs35037868	6	27759115	PTR	FA	7.55e-09
rs200965	6	27866384	PTR	FA	1.71e-10
rs34556183	6	28584775	PTR	FA	2.83e-10
rs1233585	6	28716345	PTR	FA	2.16e-09
rs3131337	6	28796071	PTR	FA	1e-09
rs3132379	6	28796460	PTR	FA	1.81e-10
rs3129787	6	29048689	PTR	FA	1.34e-12
rs3117426	6	29272012	PTR	FA	1.05e-10
rs1233487	6	29468809	PTR	FA	4.96e-09
rs225748	6	142563242	PTR	FA	1.5e-08
rs12206172	6	151021722	PTR	FA	4.31e-08
rs55761404	7	18903580	PTR	FA	2.11e-09
rs55705857	8	130645692	PTR	FA	5.74e-10
rs12299431	12	118440702	PTR	FA	3.67e-08
rs2446084	16	81428803	PTR	FA	1.48e-08
rs147577293	17	42901537	PTR	FA	1.08e-11
rs17544947	17	42918966	PTR	FA	1.75e-09
rs4799450	18	35028901	PTR	FA	1.78e-11
rs769449	19	45410002	PTR	FA	1.72e-08
rs73166584	22	30649229	PTR	FA	1.83e-10
rs112031212	22	30662813	PTR	FA	1.17e-08
rs9608859	22	30667277	PTR	FA	2.31e-10
rs59731356	22	30764664	PTR	FA	3.18e-10
rs2267161	22	30953295	PTR	FA	1.39e-08
rs139905	22	38409596	PTR	FA	2.36e-10
rs742396	22	38452254	PTR	FA	9.75e-12
rs5750538	22	38501407	PTR	FA	2.64e-08
rs12484232	22	38503479	PTR	FA	3.68e-09
rs1807712	22	38539998	PTR	FA	3.44e-08
rs10888696	1	51016603	RLIC	FA	9.36e-10
rs3789586	1	51054322	RLIC	FA	1.13e-09
rs58432198	1	51256091	RLIC	FA	1.78e-11
rs10473864	5	82390731	RLIC	FA	2.24e-08
rs2591453	5	82717885	RLIC	FA	1.41e-08
rs9293338	5	82728981	RLIC	FA	2.76e-17
rs33590	5	82730650	RLIC	FA	1.04e-09
rs10044001	5	82754649	RLIC	FA	1.28e-10
rs11746859	5	82770558	RLIC	FA	1.02e-10
rs884570	5	82778652	RLIC	FA	4.89e-13
rs4470745	5	82789647	RLIC	FA	2.91e-20
rs35447933	5	82790779	RLIC	FA	1.32e-11
rs160184	5	82822037	RLIC	FA	6.14e-09
rs7732237	5	82826556	RLIC	FA	4.45e-08
rs309591	5	82849675	RLIC	FA	1.81e-19
rs309587	5	82856519	RLIC	FA	6.44e-15
rs3931702	5	82856713	RLIC	FA	3.44e-09
rs78483393	5	82857500	RLIC	FA	5.05e-09
rs10052710	5	82860025	RLIC	FA	7.48e-27
rs17205986	5	82860380	RLIC	FA	8.19e-09
rs34953090	5	82863336	RLIC	FA	2.46e-14
rs310521	5	82884561	RLIC	FA	7.48e-09
rs35087492	5	82916626	RLIC	FA	2.52e-19
rs17206075	5	82935601	RLIC	FA	3e-19
rs17284622	5	82974671	RLIC	FA	4.67e-08
rs4150197	5	139726292	RLIC	FA	2.02e-09
rs13198474	6	25874423	RLIC	FA	1.33e-09
rs12176129	6	26514940	RLIC	FA	4.25e-08
rs56114371	6	27274834	RLIC	FA	2.99e-09
rs3131071	6	28906922	RLIC	FA	2.64e-08
rs798498	7	2795882	RLIC	FA	3.3e-09
rs72714295	8	130569398	RLIC	FA	1.02e-09
rs55705857	8	130645692	RLIC	FA	1.23e-15
rs72748148	9	113677241	RLIC	FA	4.75e-08
rs77216612	12	12877983	RLIC	FA	4.61e-08
rs12146713	12	106476805	RLIC	FA	2.24e-14
rs4984741	16	1025464	RLIC	FA	2.56e-09
rs4843552	16	87233516	RLIC	FA	3.56e-12
rs12928520	16	87237568	RLIC	FA	1.24e-08
rs1110339	16	87250019	RLIC	FA	4.74e-08
rs9940970	16	87261183	RLIC	FA	8.1e-11
rs9911167	17	27935546	RLIC	FA	4.94e-11
rs11652175	17	28319427	RLIC	FA	4.46e-09
rs12450956	17	28529025	RLIC	FA	9.02e-14
rs370961818	17	42986286	RLIC	FA	2.85e-12
rs17629022	17	42992049	RLIC	FA	2.21e-09
rs79553250	17	43049319	RLIC	FA	1.22e-08
rs760975	22	38467784	RLIC	FA	1.86e-08
rs6848127	4	85858329	SCC	FA	1.2e-08
rs6872917	5	81807074	SCC	FA	1.93e-08
rs905219	5	81882182	SCC	FA	1.69e-09
rs10473864	5	82390731	SCC	FA	2.32e-09
rs28360285	5	82590547	SCC	FA	4.66e-08
rs6883712	5	82724809	SCC	FA	1.05e-12
rs33590	5	82730650	SCC	FA	3.67e-08
rs11746859	5	82770558	SCC	FA	6.49e-11
rs994004	5	82771383	SCC	FA	2.73e-20
rs4558964	5	82786549	SCC	FA	9.07e-10
rs35447933	5	82790779	SCC	FA	3.32e-10
rs2541312	5	82819185	SCC	FA	3.22e-12
rs7732237	5	82826556	SCC	FA	1.15e-09
rs13184707	5	82826633	SCC	FA	4.29e-09
rs309556	5	82840259	SCC	FA	3.29e-23
rs309587	5	82856519	SCC	FA	1.11e-13
rs78483393	5	82857500	SCC	FA	1.89e-08
rs17205972	5	82859065	SCC	FA	5.04e-29
rs17205986	5	82860380	SCC	FA	1.95e-08
rs34953090	5	82863336	SCC	FA	9.01e-19
rs309571	5	82898339	SCC	FA	4.46e-10
rs35087492	5	82916626	SCC	FA	3.37e-24
rs17206075	5	82935601	SCC	FA	3.68e-23
rs60601725	5	139704766	SCC	FA	5.96e-09
rs4913081	5	139707783	SCC	FA	2.57e-09
rs2074611	5	139722345	SCC	FA	1.27e-09
rs4150196	5	139726641	SCC	FA	2.66e-08
rs3776089	5	139727260	SCC	FA	8.08e-33
rs116578164	5	139767963	SCC	FA	2e-20
rs250430	5	139941228	SCC	FA	6.51e-09
rs76148587	5	140006718	SCC	FA	3.58e-14
rs12517200	5	140019921	SCC	FA	1.85e-24
rs2563332	5	140025754	SCC	FA	8.57e-15
rs35983033	5	140048707	SCC	FA	2.79e-14
rs77553091	5	140157417	SCC	FA	1.58e-08
rs9467711	6	26332605	SCC	FA	3.23e-08
rs139332558	6	26637724	SCC	FA	4.69e-08
rs9366698	6	27672035	SCC	FA	1.16e-10
rs9468220	6	27732976	SCC	FA	1.49e-11
rs200477	6	27769705	SCC	FA	2.63e-10
rs9468248	6	27843742	SCC	FA	1.15e-10
rs200965	6	27866384	SCC	FA	4.56e-10
rs61471148	6	28037032	SCC	FA	1.36e-09
rs213238	6	28321993	SCC	FA	4.65e-09
rs2531805	6	28412326	SCC	FA	3.88e-08
rs13220637	6	28599676	SCC	FA	4.32e-08
rs1233587	6	28719755	SCC	FA	2.85e-09
rs3117426	6	29272012	SCC	FA	1.93e-09
rs3117443	6	29352631	SCC	FA	1.43e-09
rs111219357	7	518187	SCC	FA	3.2e-09
rs35994393	7	519107	SCC	FA	6.27e-11
rs35470567	7	534464	SCC	FA	1.85e-11
rs112576539	7	546952	SCC	FA	2.04e-11
rs77126132	7	54966738	SCC	FA	2.54e-24
rs11765408	7	54994483	SCC	FA	8.36e-09
rs6469876	8	120935251	SCC	FA	2.75e-08
rs10955943	8	120944143	SCC	FA	7.3e-09
rs55705857	8	130645692	SCC	FA	8.28e-13
rs2069418	9	22009698	SCC	FA	6.34e-13
rs10738604	9	22025493	SCC	FA	3.99e-08
rs944800	9	22050898	SCC	FA	4.05e-13
rs10120688	9	22056499	SCC	FA	5.41e-16
rs9632885	9	22072638	SCC	FA	1.68e-08
rs3741884	12	106461760	SCC	FA	6.47e-09
rs12146713	12	106476805	SCC	FA	4.26e-16
rs4130668	17	7739664	SCC	FA	7.66e-09
rs12941945	17	41448228	SCC	FA	1.42e-09
rs113630349	17	42903044	SCC	FA	1.56e-08
rs1443462	17	42986988	SCC	FA	1.99e-09
rs3785891	17	42990340	SCC	FA	8.69e-09
rs6503419	17	43149988	SCC	FA	1.3e-10
rs2239923	17	43176804	SCC	FA	4.09e-08
rs2864881	17	43191099	SCC	FA	9.68e-09
rs11652386	17	43209168	SCC	FA	4.7e-08
rs5997600	22	30648502	SCC	FA	2.94e-08
rs9608859	22	30667277	SCC	FA	1.31e-10
rs2074733	22	30738587	SCC	FA	2.95e-11
rs2283865	22	30750907	SCC	FA	3.28e-09
rs59731356	22	30764664	SCC	FA	9.41e-11
rs112212926	22	30878646	SCC	FA	6.81e-13
rs4820864	22	30929905	SCC	FA	1.52e-10
rs8142452	22	30949820	SCC	FA	2.12e-14
rs2267160	22	30952941	SCC	FA	1.13e-10
rs2267161	22	30953295	SCC	FA	1.61e-22
rs139953331	22	38098058	SCC	FA	1.2e-08
rs139902	22	38406782	SCC	FA	2.47e-10
rs2018980	22	38450620	SCC	FA	1.69e-17
rs2076371	22	38474696	SCC	FA	3.91e-09
rs132930	22	38487029	SCC	FA	2.46e-14
rs4821738	22	38500480	SCC	FA	7.79e-11
rs12484232	22	38503479	SCC	FA	2.52e-11
rs13054158	22	38503968	SCC	FA	1.43e-08
rs9622726	22	38506688	SCC	FA	2.26e-08
rs10888693	1	51012279	SCR	FA	4.96e-10
rs58432198	1	51256091	SCR	FA	2.35e-08
rs3795503	1	180905694	SCR	FA	1.04e-11
rs1831405	1	180909549	SCR	FA	2.33e-08
rs10922299	1	197812165	SCR	FA	2.04e-08
rs17279437	3	45814094	SCR	FA	6.57e-09
rs1867667	5	82779013	SCR	FA	9.5e-09
rs11749904	5	82782530	SCR	FA	2.17e-11
rs160184	5	82822037	SCR	FA	1.13e-08
rs7733216	5	82857870	SCR	FA	3.84e-13
rs798561	7	2758224	SCR	FA	4.39e-08
rs798551	7	2760338	SCR	FA	1.5e-14
rs798512	7	2782592	SCR	FA	2.51e-10
rs2644307	7	2832973	SCR	FA	4.89e-09
rs1182197	7	2863289	SCR	FA	7.39e-09
rs2644293	7	2890774	SCR	FA	6.07e-14
rs1182156	7	2901084	SCR	FA	4.15e-08
rs1177644	9	113635282	SCR	FA	1.21e-08
rs3739709	9	113637854	SCR	FA	1.21e-08
rs4556147	9	113651161	SCR	FA	5.74e-12
rs10980625	9	113665018	SCR	FA	1.98e-08
rs946711	10	21806832	SCR	FA	5.44e-11
rs6482191	10	22045097	SCR	FA	5.35e-09
rs10764328	10	22271669	SCR	FA	8.3e-10
rs7083142	10	118733562	SCR	FA	3.22e-08
rs7110797	11	49644096	SCR	FA	2.68e-08
rs28859658	11	54807687	SCR	FA	4.53e-08
rs11222111	11	130338163	SCR	FA	4.7e-08
rs2374581	12	106367429	SCR	FA	3.75e-09
rs200271405	12	106384994	SCR	FA	1.38e-09
rs73192197	12	106385973	SCR	FA	1.57e-11
rs12369969	12	106443251	SCR	FA	6.06e-17
rs1427793	12	106458238	SCR	FA	2.83e-13
rs3741884	12	106461760	SCR	FA	5.54e-15
rs12146713	12	106476805	SCR	FA	3.57e-30
rs4964439	12	106501450	SCR	FA	5.82e-10
rs838508	12	125159653	SCR	FA	3e-08
rs4843560	16	87225143	SCR	FA	5.72e-23
rs4240791	16	87235916	SCR	FA	8.89e-17
rs1108048	16	87245731	SCR	FA	3.48e-18
rs35427507	16	87247745	SCR	FA	2.04e-09
rs62056161	16	87254373	SCR	FA	6.16e-11
rs12919133	16	87257820	SCR	FA	3.14e-14
rs9940975	16	87261199	SCR	FA	4.82e-19
rs62056167	16	87264321	SCR	FA	6.62e-13
rs9940109	16	87266245	SCR	FA	3.7e-08
rs8061521	16	87272969	SCR	FA	1.58e-11
rs9931938	16	87272970	SCR	FA	8.88e-09
rs4843581	16	87281342	SCR	FA	8.45e-11
rs28758462	16	87315175	SCR	FA	1.28e-08
rs12934628	16	87335161	SCR	FA	4.3e-08
rs448184	22	18293967	SCR	FA	1.59e-08
rs4652758	1	182975100	ALIC	FA	3.41e-08
rs11675462	2	203647276	ALIC	FA	1.41e-08
rs148513392	2	203744610	ALIC	FA	9.75e-17
rs533898616	2	203825489	ALIC	FA	3.38e-11
rs139621023	2	203968480	ALIC	FA	3.78e-08
rs10932008	2	204048840	ALIC	FA	1.15e-09
rs139644567	2	204367311	ALIC	FA	2.08e-11
rs76829926	2	204384361	ALIC	FA	1.3e-10
rs7740	2	242613133	ALIC	FA	3.73e-08
rs66710942	3	77215327	ALIC	FA	8.71e-10
rs2119745	3	77306471	ALIC	FA	3.44e-08
rs17729286	4	1101148	ALIC	FA	2.33e-08
rs994004	5	82771383	ALIC	FA	3.63e-08
rs309589	5	82849973	ALIC	FA	8.3e-09
rs67827860	5	82860485	ALIC	FA	4.16e-12
rs35333770	5	82922160	ALIC	FA	4.77e-09
rs17206055	5	82931384	ALIC	FA	1.45e-09
rs4150197	5	139726292	ALIC	FA	2.95e-08
rs3129119	6	29102861	ALIC	FA	1.22e-08
rs13296454	9	12677181	ALIC	FA	3.15e-08
rs2181816	9	12752760	ALIC	FA	2.97e-08
rs10960779	9	12758881	ALIC	FA	4.75e-11
rs10883893	10	105413643	ALIC	FA	4.95e-09
rs2863994	10	105454043	ALIC	FA	6.98e-11
rs11191840	10	105634896	ALIC	FA	1.01e-08
rs2901953	11	31375560	ALIC	FA	4.51e-08
rs17248764	11	31405359	ALIC	FA	3.4e-08
rs7947815	11	46020165	ALIC	FA	2.33e-08
rs11055034	12	12890626	ALIC	FA	2.6e-09
rs12146713	12	106476805	ALIC	FA	1.35e-10
rs11838776	13	111040681	ALIC	FA	1.42e-08
rs12933774	16	89668295	ALIC	FA	4.51e-08
rs12922448	16	89908644	ALIC	FA	2.87e-08
rs17719345	16	89911681	ALIC	FA	2.05e-08
rs62064595	17	43460374	ALIC	FA	1.88e-09
rs61572747	17	43460891	ALIC	FA	1.83e-08
rs62064364	17	43654468	ALIC	FA	8.97e-14
rs9303521	17	43805194	ALIC	FA	1.77e-08
rs1560312	17	43978988	ALIC	FA	1.04e-08
rs2458203	17	44336651	ALIC	FA	5.23e-09
rs199504	17	44861003	ALIC	FA	1.15e-14
rs2645466	17	57853214	ALIC	FA	2.26e-08
rs12600846	17	79402514	ALIC	FA	2.31e-08
rs8077636	17	79421254	ALIC	FA	4.09e-09
rs10401695	19	36160834	ALIC	FA	1.98e-08
rs179570	19	36251326	ALIC	FA	1.32e-11
rs2413493	22	38448295	ALIC	FA	1.41e-08
rs2780902	1	65329100	SFO	FA	1.39e-08
rs12408758	1	156608394	SFO	FA	1.88e-08
rs2346201	2	153237974	SFO	FA	2.41e-08
rs186399184	2	203728984	SFO	FA	5.2e-11
rs3795986	2	220033830	SFO	FA	4.86e-09
rs4470745	5	82789647	SFO	FA	2.47e-08
rs309591	5	82849675	SFO	FA	1.48e-08
rs7733216	5	82857870	SFO	FA	1.38e-10
rs35896134	5	82887421	SFO	FA	9.89e-09
rs10478336	5	116546192	SFO	FA	7.62e-19
rs1494821	5	116590608	SFO	FA	7.21e-18
rs2416465	5	116617233	SFO	FA	1.49e-09
rs13155211	5	116643981	SFO	FA	2.2e-08
rs2863994	10	105454043	SFO	FA	2.05e-08
rs142655778	11	48097916	SFO	FA	1.37e-09
rs113765562	11	49129464	SFO	FA	3.46e-08
rs148866236	11	50137758	SFO	FA	3.46e-08
rs11607886	11	83204132	SFO	FA	2.88e-08
rs150904635	12	109050080	SFO	FA	5.61e-09
rs76016042	17	80874709	SFO	FA	3.96e-08
rs118087542	19	19712797	SFO	FA	7.22e-10
rs807485	19	36265508	SFO	FA	6.74e-09
rs11669745	19	47508690	SFO	FA	6.85e-10
rs139902	22	38406782	SFO	FA	1.43e-08
rs2821110	1	197335178	SLF	FA	2.01e-10
rs113204513	1	197799364	SLF	FA	1.24e-11
rs57537147	2	54672706	SLF	FA	2.54e-09
rs76070960	2	54684398	SLF	FA	1.85e-09
rs73090178	2	228252768	SLF	FA	4.61e-09
rs4485559	2	228258140	SLF	FA	4.6e-08
rs12694731	2	228321298	SLF	FA	2.89e-08
rs12509702	4	54093969	SLF	FA	5.76e-09
rs35588958	4	121655414	SLF	FA	2.11e-08
rs10473864	5	82390731	SLF	FA	9.59e-12
rs2591453	5	82717885	SLF	FA	4.52e-12
rs13166766	5	82731442	SLF	FA	3.03e-15
rs10044001	5	82754649	SLF	FA	3.2e-09
rs28296	5	82760017	SLF	FA	9.4e-12
rs11746859	5	82770558	SLF	FA	1.45e-13
rs4558964	5	82786549	SLF	FA	5.3e-17
rs4470745	5	82789647	SLF	FA	7.81e-19
rs35447933	5	82790779	SLF	FA	4.47e-10
rs160184	5	82822037	SLF	FA	7.3e-10
rs7732237	5	82826556	SLF	FA	4.04e-08
rs309556	5	82840259	SLF	FA	4.96e-19
rs309587	5	82856519	SLF	FA	1e-14
rs7733216	5	82857870	SLF	FA	1.98e-23
rs34953090	5	82863336	SLF	FA	2.35e-11
rs35333770	5	82922160	SLF	FA	7.05e-16
rs17284587	5	82939810	SLF	FA	4.77e-14
rs4150197	5	139726292	SLF	FA	2.48e-12
rs116578164	5	139767963	SLF	FA	1.09e-09
rs2569185	5	140004033	SLF	FA	3.31e-08
rs13177762	5	176535206	SLF	FA	1.04e-08
rs9357070	6	28580121	SLF	FA	4.13e-08
rs3129787	6	29048689	SLF	FA	7.63e-11
rs4725995	7	150819169	SLF	FA	5.89e-11
rs1430622	7	150850835	SLF	FA	2.99e-08
rs55705857	8	130645692	SLF	FA	1.14e-11
rs911547	10	105639421	SLF	FA	2.69e-08
rs35522344	14	100283856	SLF	FA	8.21e-10
rs12884017	14	100295986	SLF	FA	7.9e-09
rs4984717	16	963337	SLF	FA	4.88e-08
rs59347214	16	976169	SLF	FA	2.67e-09
rs9746779	16	987940	SLF	FA	1.52e-08
rs4984741	16	1025464	SLF	FA	8.95e-12
rs11863963	16	1030154	SLF	FA	5.64e-10
rs116918202	16	89587080	SLF	FA	4.66e-09
rs74037226	16	89645895	SLF	FA	7.93e-09
rs2377054	16	89658246	SLF	FA	3.89e-08
rs78961851	16	89698986	SLF	FA	1.53e-09
rs146222044	16	89744300	SLF	FA	2.33e-10
rs116853582	16	89788768	SLF	FA	1.43e-12
rs17227001	16	89819243	SLF	FA	3.98e-11
rs7205642	16	89907526	SLF	FA	5.41e-09
rs17719345	16	89911681	SLF	FA	1.37e-13
rs7199291	16	89964383	SLF	FA	1.53e-10
rs78498439	16	89967514	SLF	FA	7.16e-12
rs4625719	16	89991542	SLF	FA	3.79e-11
rs62054567	16	90062009	SLF	FA	3.53e-09
rs12601576	17	43133628	SLF	FA	4.15e-09
rs7502890	17	43152675	SLF	FA	2.6e-09
rs6503421	17	43156716	SLF	FA	3.02e-09
rs8072724	17	56074750	SLF	FA	7.22e-09
rs11656743	17	65980289	SLF	FA	6.08e-09
rs7343092	19	2459093	SLF	FA	6.04e-09
rs6062264	20	61154871	SLF	FA	7.25e-10
rs2074733	22	30738587	SLF	FA	4.09e-08
rs142789417	22	30753628	SLF	FA	3.11e-08
rs59731356	22	30764664	SLF	FA	1.37e-11
rs112212926	22	30878646	SLF	FA	3.91e-08
rs8142452	22	30949820	SLF	FA	1.7e-08
rs2267161	22	30953295	SLF	FA	7.82e-10
rs2413493	22	38448295	SLF	FA	3.13e-11
rs1004763	22	38474952	SLF	FA	3.86e-12
rs35225200	4	103146888	SS	FA	7.43e-09
rs1549192	5	64965900	SS	FA	1.27e-08
rs6452466	5	81888493	SS	FA	3.27e-11
rs10473864	5	82390731	SS	FA	1.08e-09
rs2591453	5	82717885	SS	FA	1.84e-10
rs6883712	5	82724809	SS	FA	5.34e-14
rs10044001	5	82754649	SS	FA	1.44e-09
rs11746859	5	82770558	SS	FA	5.93e-10
rs6867396	5	82776301	SS	FA	5.12e-09
rs11749904	5	82782530	SS	FA	5.21e-21
rs4558964	5	82786549	SS	FA	7.94e-13
rs35447933	5	82790779	SS	FA	1.48e-08
rs160184	5	82822037	SS	FA	4.09e-12
rs7732237	5	82826556	SS	FA	1.39e-09
rs309556	5	82840259	SS	FA	2.48e-25
rs17205951	5	82848324	SS	FA	2.08e-08
rs309587	5	82856519	SS	FA	2.81e-17
rs3931702	5	82856713	SS	FA	1.06e-10
rs78483393	5	82857500	SS	FA	3.27e-09
rs160283	5	82859485	SS	FA	3.37e-08
rs17205986	5	82860380	SS	FA	1.81e-09
rs67827860	5	82860485	SS	FA	3.72e-34
rs34953090	5	82863336	SS	FA	1.17e-15
rs309584	5	82869258	SS	FA	3.99e-08
rs516960	5	82908225	SS	FA	2.14e-09
rs35087492	5	82916626	SS	FA	8.17e-24
rs35333770	5	82922160	SS	FA	8.48e-23
rs34889802	5	82947733	SS	FA	3.69e-08
rs17284622	5	82974671	SS	FA	8.78e-09
rs3130740	6	29138949	SS	FA	2.45e-08
rs3117426	6	29272012	SS	FA	6.97e-09
rs225746	6	142562563	SS	FA	3.18e-08
rs55761404	7	18903580	SS	FA	8.35e-09
rs72714295	8	130569398	SS	FA	7.92e-09
rs55705857	8	130645692	SS	FA	1.33e-10
rs2475213	10	105664459	SS	FA	2.54e-08
rs7124615	11	186604	SS	FA	3.53e-10
rs151035694	11	262106	SS	FA	9.25e-10
rs59347214	16	976169	SS	FA	4.93e-08
rs2060492	16	995101	SS	FA	1.64e-08
rs3751669	16	1035548	SS	FA	4.36e-11
rs72813407	16	89910833	SS	FA	4.97e-08
rs11656065	17	42840293	SS	FA	1.11e-12
rs113882147	17	42901884	SS	FA	1.9e-16
rs72828807	17	42959358	SS	FA	2.32e-08
rs79553250	17	43049319	SS	FA	3.2e-10
rs55897749	17	43136303	SS	FA	2.91e-08
rs2301597	17	43173273	SS	FA	1.79e-09
rs6507200	18	35016192	SS	FA	4.33e-09
rs9966170	18	35029506	SS	FA	8.23e-15
rs73166584	22	30649229	SS	FA	1.87e-09
rs7289095	22	30658722	SS	FA	3.14e-08
rs9608859	22	30667277	SS	FA	3.06e-10
rs2074733	22	30738587	SS	FA	2.41e-08
rs59731356	22	30764664	SS	FA	2.59e-10
rs3026659	22	38396220	SS	FA	2.82e-10
rs3026677	22	38432725	SS	FA	9.47e-12
rs35706323	22	38456222	SS	FA	8.74e-10
rs1004763	22	38474952	SS	FA	5.62e-15
rs738316	22	38498985	SS	FA	1.06e-09
rs12484232	22	38503479	SS	FA	1.16e-09
rs2076118	22	38529500	SS	FA	1.81e-08
rs35124509	3	89521693	UNC	FA	2.36e-13
rs56163827	3	89612938	UNC	FA	1.82e-10
rs6773817	3	89753400	UNC	FA	4.96e-09
rs112604674	3	89989681	UNC	FA	2.58e-08
rs9847565	3	146369166	UNC	FA	1.65e-08
rs4558964	5	82786549	UNC	FA	1.68e-08
rs160183	5	82811833	UNC	FA	2.12e-09
rs309556	5	82840259	UNC	FA	2.99e-10
rs309588	5	82852578	UNC	FA	1.1e-13
rs309587	5	82856519	UNC	FA	7.44e-17
rs160282	5	82859721	UNC	FA	1.78e-08
rs13164785	5	82861400	UNC	FA	8.34e-14
rs34953090	5	82863336	UNC	FA	1.36e-10
rs35087492	5	82916626	UNC	FA	3.1e-12
rs17284573	5	82929576	UNC	FA	3.69e-10
rs3129787	6	29048689	UNC	FA	4.38e-08
rs6461385	7	18882635	UNC	FA	2.96e-09
rs12699999	7	18904264	UNC	FA	1.64e-11
rs7782319	7	18923575	UNC	FA	5.79e-09
rs13234493	7	81414313	UNC	FA	2.37e-09
rs10248271	7	81417306	UNC	FA	7.07e-09
rs10252734	7	81418596	UNC	FA	6.43e-12
rs4841299	8	10112593	UNC	FA	2.05e-08
rs28448271	9	98239730	UNC	FA	3.11e-09
rs12773041	10	14659342	UNC	FA	1.56e-08
rs73313052	14	59625997	UNC	FA	9.74e-10
rs11844752	14	59658725	UNC	FA	8.8e-09
rs8024778	15	39373669	UNC	FA	9.59e-11
rs9890574	17	38272327	UNC	FA	1.06e-09
rs55715426	17	73760820	UNC	FA	1.07e-09
rs1106343	17	73818872	UNC	FA	7.93e-10
rs111365807	17	73825463	UNC	FA	1.36e-11
rs11867339	17	73862093	UNC	FA	3.74e-10
rs1055129	17	73872948	UNC	FA	2.06e-08
rs9611012	22	39115673	UNC	FA	4.03e-08
rs1062687	22	39134715	UNC	FA	1.6e-09
rs12735232	1	6867842	Average	FA	1.66e-08
rs3795736	1	156612932	Average	FA	3.29e-08
rs72934745	2	203744454	Average	FA	9.2e-09
rs784543	2	217257803	Average	FA	4.72e-09
rs7590302	2	217330901	Average	FA	5.63e-13
rs284574	2	217363061	Average	FA	1.07e-08
rs35404558	2	217374150	Average	FA	4.53e-09
rs80046940	4	53963973	Average	FA	1.71e-10
rs113131217	4	54104608	Average	FA	4.27e-09
rs2412397	4	54109623	Average	FA	6.43e-12
rs1847053	5	81883162	Average	FA	2.25e-09
rs32881	5	82266050	Average	FA	1.83e-09
rs10473864	5	82390731	Average	FA	9.62e-13
rs10041617	5	82392354	Average	FA	8.68e-10
rs28360285	5	82590547	Average	FA	3.03e-08
rs2591453	5	82717885	Average	FA	1.98e-12
rs6883712	5	82724809	Average	FA	1.88e-16
rs10044001	5	82754649	Average	FA	2.1e-11
rs28296	5	82760017	Average	FA	4.96e-12
rs11746859	5	82770558	Average	FA	9e-16
rs6867396	5	82776301	Average	FA	2.53e-09
rs11749904	5	82782530	Average	FA	7.06e-27
rs4558964	5	82786549	Average	FA	2.38e-17
rs35447933	5	82790779	Average	FA	8.87e-14
rs6452541	5	82807259	Average	FA	2.29e-10
rs173686	5	82811500	Average	FA	1.07e-17
rs308359	5	82812442	Average	FA	4.18e-10
rs2541312	5	82819185	Average	FA	1.5e-20
rs7732237	5	82826556	Average	FA	1.99e-15
rs13184707	5	82826633	Average	FA	1.67e-13
rs309556	5	82840259	Average	FA	2.05e-32
rs309596	5	82844728	Average	FA	1.71e-09
rs78248083	5	82848641	Average	FA	5.44e-11
rs309587	5	82856519	Average	FA	5.35e-24
rs3931702	5	82856713	Average	FA	2.94e-13
rs78483393	5	82857500	Average	FA	2.69e-12
rs160282	5	82859721	Average	FA	1.72e-10
rs10052710	5	82860025	Average	FA	3.35e-47
rs17205986	5	82860380	Average	FA	1.21e-14
rs115416593	5	82861291	Average	FA	1.55e-08
rs34953090	5	82863336	Average	FA	8.19e-24
rs309571	5	82898339	Average	FA	1.76e-10
rs516960	5	82908225	Average	FA	3.91e-09
rs17206075	5	82935601	Average	FA	3e-30
rs17284587	5	82939810	Average	FA	2.46e-30
rs72771293	5	82948816	Average	FA	2.43e-10
rs17284622	5	82974671	Average	FA	5.84e-11
rs4150197	5	139726292	Average	FA	7.57e-12
rs2563298	5	140011315	Average	FA	2.59e-10
rs13198474	6	25874423	Average	FA	3.44e-09
rs66941101	6	26530376	Average	FA	8.94e-09
rs13214027	6	26573631	Average	FA	2.35e-08
rs4452638	6	27229265	Average	FA	3.93e-08
rs57252182	6	27720249	Average	FA	1.63e-08
rs9468220	6	27732976	Average	FA	3.87e-09
rs9461443	6	28194629	Average	FA	1.69e-08
rs2394120	6	28656452	Average	FA	1.24e-08
rs1742741	6	28721534	Average	FA	2.2e-10
rs3132379	6	28796460	Average	FA	4.46e-10
rs3131071	6	28906922	Average	FA	7.2e-09
rs3116836	6	29180314	Average	FA	4.27e-12
rs7754402	6	29328834	Average	FA	1.03e-08
rs1693571	8	101678349	Average	FA	1.75e-10
rs12545854	8	120917902	Average	FA	2.31e-08
rs55705857	8	130645692	Average	FA	4.24e-11
rs2721138	8	145750138	Average	FA	1.17e-08
rs28361101	9	111775756	Average	FA	1.17e-08
rs911547	10	105639421	Average	FA	6.93e-10
rs7964698	12	50507179	Average	FA	2.77e-09
rs9549650	13	113715787	Average	FA	5.47e-09
rs4525455	15	75377478	Average	FA	4.55e-08
rs4984741	16	1025464	Average	FA	1.21e-08
rs7205642	16	89907526	Average	FA	4.1e-08
rs56362600	16	89907947	Average	FA	2.12e-09
rs9748135	17	42867144	Average	FA	3.92e-10
rs1231641	17	42904720	Average	FA	3.26e-09
rs1443462	17	42986988	Average	FA	5.08e-10
rs76566528	17	42992252	Average	FA	5.75e-09
rs7213273	17	43155914	Average	FA	4.86e-08
rs62064594	17	43460181	Average	FA	3.57e-09
rs593720	17	43707848	Average	FA	5.23e-11
rs9303521	17	43805194	Average	FA	1.37e-08
rs3809857	17	44848314	Average	FA	1.26e-08
rs199504	17	44861003	Average	FA	3.17e-12
rs10401695	19	36160834	Average	FA	6.37e-10
rs179570	19	36251326	Average	FA	9.15e-11
rs6062264	20	61154871	Average	FA	2.04e-11
rs2267161	22	30953295	Average	FA	3.75e-08
rs139902	22	38406782	Average	FA	2.3e-08
rs2018980	22	38450620	Average	FA	1.9e-11
rs5750538	22	38501407	Average	FA	1.84e-08
rs11122148	1	6848505	BCC	FA	3.16e-08
rs7590302	2	217330901	BCC	FA	2.3e-09
rs11749904	5	82782530	BCC	FA	1.7e-11
rs7732237	5	82826556	BCC	FA	2.48e-09
rs309556	5	82840259	BCC	FA	2.99e-12
rs3852188	5	82858014	BCC	FA	2.12e-14
rs34953090	5	82863336	BCC	FA	5.08e-09
rs35087492	5	82916626	BCC	FA	5.6e-12
rs35333770	5	82922160	BCC	FA	2.39e-12
rs4150221	5	139719991	BCC	FA	2.27e-14
rs6872579	5	139775839	BCC	FA	1.37e-09
rs778582	5	140004816	BCC	FA	8.92e-11
rs185073	5	179334857	BCC	FA	2.74e-08
rs13437444	6	28070998	BCC	FA	4.66e-08
rs34470113	6	28607995	BCC	FA	9.11e-11
rs3116827	6	29161497	BCC	FA	8.44e-09
rs509946	6	52303990	BCC	FA	4.64e-08
rs72673629	8	120931207	BCC	FA	2.52e-10
rs7015048	8	144984283	BCC	FA	3.57e-12
rs9314420	8	144986108	BCC	FA	2.75e-11
rs11784985	8	145034499	BCC	FA	7.59e-14
rs11544989	8	145057868	BCC	FA	6.59e-09
rs11780835	8	145062162	BCC	FA	2.46e-10
rs61754164	12	53684619	BCC	FA	1.47e-08
rs61953461	12	121901255	BCC	FA	1.19e-08
rs2965946	16	89516612	BCC	FA	1.14e-08
rs4785673	16	89536545	BCC	FA	3.17e-09
rs462769	16	89763263	BCC	FA	1.92e-08
rs117653913	16	89863586	BCC	FA	1.09e-08
rs7205642	16	89907526	BCC	FA	3.9e-08
rs12952284	17	42870666	BCC	FA	2.86e-08
rs593720	17	43707848	BCC	FA	6.82e-12
rs9303521	17	43805194	BCC	FA	1.84e-08
rs1560312	17	43978988	BCC	FA	1.57e-08
rs199526	17	44847707	BCC	FA	9.34e-13
rs2335133	19	36188913	BCC	FA	2.14e-08
rs231244	19	36243190	BCC	FA	1.35e-09
rs6062264	20	61154871	BCC	FA	1.2e-08
rs59731356	22	30764664	BCC	FA	2.1e-08
rs2267161	22	30953295	BCC	FA	4.08e-08
rs9609286	22	31852427	BCC	FA	1.54e-08
rs136867	22	32272658	BCC	FA	3.18e-08
rs2413487	22	38237564	BCC	FA	7.89e-10
rs139876	22	38361123	BCC	FA	2.57e-09
rs2413493	22	38448295	BCC	FA	1.1e-14
rs1004763	22	38474952	BCC	FA	3.32e-13
rs4373009	22	38490056	BCC	FA	1.88e-10
rs12484232	22	38503479	BCC	FA	3.05e-09
rs5756916	22	38507047	BCC	FA	1.49e-09
rs118124774	22	38553109	BCC	FA	4.05e-08
rs3761446	22	38595483	BCC	FA	2.9e-10
