# Supplementary material for: An augmented Mendelian randomization approach provides causality of brain imaging features on complex traits in a single biobank-scale dataset
Source: PLoS Genet. 2023 Dec 27;19(12):e1011112. doi: 10.1371/journal.pgen.1011112 (PMC10775988; doi:10.1371/journal.pgen.1011112)
Supplement: S16 Table — (XLSX) [file pgen.1011112.s043.xlsx]

## Sheet: S16 Table
S16 Table. Summary of supplementary MR results with correlated SNPs (r2 < 0.6) as instruments for pairs of imaging-derived phenotypes (IDPs) and complex traits having a non-zero causal effect estimate.
FieldID_trait	Category	Category	Trait_Name	FieldID_IDP	IDP_Name	Causal Estimate	P_causal	P_Sargan
4079	Physical measures	Physical measures	Diastolic blood pressure, automated reading	25061	Mean FA in fornix on FA skeleton	-0.00225776	0.00434476	1
2754	Health related traits	Health related traits	Age at first live birth	25079	Mean FA in anterior corona radiata on FA skeleton (left)	0.00180842	0.00330561	1
1050	Lifestyle traits	Lifestyle traits	Time spend outdoors in summer	25085	Mean FA in posterior thalamic radiation on FA skeleton (left)	-0.0346597	0.00432421	1
1319	Eating behaviors	Eating behaviors	Dried fruit intake	25092	Mean FA in cingulum hippocampus on FA skeleton (right)	-0.0215943	0.00435644	1
30300	Biochemical measures	Biochemical measures	High light scatter reticulocyte count	25073	Mean FA in anterior limb of internal capsule on FA skeleton (left)	-0.0494383	0.0134891	0.998694
30170	Biochemical measures	Biochemical measures	Nucleated red blood cell count	25073	Mean FA in anterior limb of internal capsule on FA skeleton (left)	0.00308315	0.0144597	1
2867	Smoking behaviors	Smoking behaviors	Age started smoking in former smokers	25085	Mean FA in posterior thalamic radiation on FA skeleton (left)	-0.00707195	0.00690847	1
20161	Smoking behaviors	Smoking behaviors	Pack years of smoking	25090	Mean FA in cingulum cingulate gyrus on FA skeleton (right)	0.0528056	0.0115535	1
20162	Smoking behaviors	Smoking behaviors	Pack years adult smoking as proportion of life span exposed to smoking	25090	Mean FA in cingulum cingulate gyrus on FA skeleton (right)	0.037188	0.00878968	1
30120	Biochemical measures	Biochemical measures	Lymphocyte count	25091	Mean FA in cingulum cingulate gyrus on FA skeleton (left)	0.000847313	0.012523	1
12144	Physical measures	Physical measures	Height	25092	Mean FA in cingulum hippocampus on FA skeleton (right)	-0.0618745	0.0129606	1
30760	Biochemical measures	Biochemical measures	HDL cholesterol	25098	Mean FA in superior fronto-occipital fasciculus on FA skeleton (right)	-0.0411806	0.0100126	1
4462	Alcohol intake behaviors	Alcohol intake behaviors	Average monthly intake of other alcoholic drinks	25092	Mean FA in cingulum hippocampus on FA skeleton (right)	0.0269458	0.0160835	1
30630	Biochemical measures	Biochemical measures	Apolipoprotein A	25098	Mean FA in superior fronto-occipital fasciculus on FA skeleton (right)	-0.0168414	0.0180733	1
30270	Biochemical measures	Biochemical measures	Mean sphered cell volume	25073	Mean FA in anterior limb of internal capsule on FA skeleton (left)	0.0786809	0.0226626	0.999999
12143	Physical measures	Physical measures	Weight (pre-imaging)	25058	Mean FA in genu of corpus callosum on FA skeleton	-0.00196959	0.029199	1
30260	Biochemical measures	Biochemical measures	Mean reticulocyte volume	25073	Mean FA in anterior limb of internal capsule on FA skeleton (left)	0.100943	0.0248572	1
30250	Biochemical measures	Biochemical measures	Reticulocyte count	25073	Mean FA in anterior limb of internal capsule on FA skeleton (left)	-0.038125	0.0310314	1
30280	Biochemical measures	Biochemical measures	Immature reticulocyte fraction	25089	Mean FA in external capsule on FA skeleton (left)	0.00627711	0.030429	1
1408	Eating behaviors	Eating behaviors	Cheese intake	25089	Mean FA in external capsule on FA skeleton (left)	-0.0237852	0.0381331	1
30260	Biochemical measures	Biochemical measures	Mean reticulocyte volume	25090	Mean FA in cingulum cingulate gyrus on FA skeleton (right)	-0.0350471	0.0374138	1
4194	Physical measures	Physical measures	Pulse rate	25092	Mean FA in cingulum hippocampus on FA skeleton (right)	0.12661	0.038736	1
30620	Biochemical measures	Biochemical measures	Alanine aminotransferase	25058	Mean FA in genu of corpus callosum on FA skeleton	-0.0218356	0.043573	0.999512
30200	Biochemical measures	Biochemical measures	Neutrophill percentage	25061	Mean FA in fornix on FA skeleton	0.00177654	0.0510772	0.985495
1379	Eating behaviors	Eating behaviors	Lamb/mutton intake	25081	Mean FA in superior corona radiata on FA skeleton (left)	0.000760009	0.0538961	1
30210	Biochemical measures	Biochemical measures	Eosinophill percentage	25073	Mean FA in anterior limb of internal capsule on FA skeleton (left)	0.0637888	0.0592498	0.997453
2897	Smoking behaviors	Smoking behaviors	Age stopped smoking	25090	Mean FA in cingulum cingulate gyrus on FA skeleton (right)	0.105871	0.0601755	1
30170	Biochemical measures	Biochemical measures	Nucleated red blood cell count	25072	Mean FA in anterior limb of internal capsule on FA skeleton (right)	0.0200295	0.0636554	1
30290	Biochemical measures	Biochemical measures	High light scatter reticulocyte percentage	25073	Mean FA in anterior limb of internal capsule on FA skeleton (left)	-0.0250956	0.0666528	0.99796
4440	Alcohol intake behaviors	Alcohol intake behaviors	Average monthly spirits intake	25061	Mean FA in fornix on FA skeleton	-0.0269493	0.0752243	1
3581	Health related traits	Health related traits	Age at menopause (last menstrual period)	25085	Mean FA in posterior thalamic radiation on FA skeleton (left)	0.0947254	0.0728084	1
1269	Smoking behaviors	Smoking behaviors	Exposure to tobacco smoke at home	25090	Mean FA in cingulum cingulate gyrus on FA skeleton (right)	-0.00781644	0.0771689	1
30870	Biochemical measures	Biochemical measures	Triglycerides	25090	Mean FA in cingulum cingulate gyrus on FA skeleton (right)	-0.00408461	0.0751684	1
30240	Biochemical measures	Biochemical measures	Reticulocyte percentage	25073	Mean FA in anterior limb of internal capsule on FA skeleton (left)	-0.0190471	0.0939296	1
2794	Health related traits	Health related traits	Age started oral contraceptive pill	25078	Mean FA in anterior corona radiata on FA skeleton (right)	0.00655574	0.0930591	1
2887	Smoking behaviors	Smoking behaviors	Number of cigarettes previously smoked daily	25090	Mean FA in cingulum cingulate gyrus on FA skeleton (right)	0.189321	0.0892069	1
398	Cognitive traits	Cognitive traits	Number of correct matches in round	25092	Mean FA in cingulum hippocampus on FA skeleton (right)	0.0675849	0.0961597	1
4200	Physical measures	Physical measures	Position of the shoulder on the pulse waveform	25092	Mean FA in cingulum hippocampus on FA skeleton (right)	0.0822603	0.0858254	1
2966	Health related traits	Health related traits	Age high blood pressure diagnosed	25094	Mean FA in fornix cres+stria terminalis on FA skeleton (right)	0.0476073	0.0956624	1
2149	Lifestyle traits	Lifestyle traits	Lifetime number of sexual partners	25097	Mean FA in superior longitudinal fasciculus on FA skeleton (left)	0.0309307	0.0856603	0.999996
30210	Biochemical measures	Biochemical measures	Eosinophill percentage	25100	Mean FA in uncinate fasciculus on FA skeleton (right)	-0.00657316	0.0832931	0.997453
30820	Biochemical measures	Biochemical measures	Rheumatoid factor	25088	Mean FA in external capsule on FA skeleton (right)	-0.00534721	0.112108	1
6333	Cognitive traits	Cognitive traits	Duration spent answering each puzzle	25091	Mean FA in cingulum cingulate gyrus on FA skeleton (left)	-0.0062451	0.11475	1
1160	Lifestyle traits	Lifestyle traits	Sleep duration	25099	Mean FA in superior fronto-occipital fasciculus on FA skeleton (left)	0.0149755	0.110971	1
4418	Alcohol intake behaviors	Alcohol intake behaviors	Average monthly champagne plus white wine intake	25100	Mean FA in uncinate fasciculus on FA skeleton (right)	-0.0145605	0.113411	1
1050	Lifestyle traits	Lifestyle traits	Time spend outdoors in summer	25100	Mean FA in uncinate fasciculus on FA skeleton (right)	-0.000534868	0.113844	1
1389	Eating behaviors	Eating behaviors	Pork intake	25060	Mean FA in splenium of corpus callosum on FA skeleton	-0.00969225	0.117392	0.486999
3581	Health related traits	Health related traits	Age at menopause (last menstrual period)	25072	Mean FA in anterior limb of internal capsule on FA skeleton (right)	0.0070512	0.131987	1
30230	Biochemical measures	Biochemical measures	Nucleated red blood cell percentage	25072	Mean FA in anterior limb of internal capsule on FA skeleton (right)	0.0198622	0.135352	1
3700	Health related traits	Health related traits	Time since last menstrual period	25073	Mean FA in anterior limb of internal capsule on FA skeleton (left)	-0.00143001	0.119883	1
30150	Biochemical measures	Biochemical measures	Eosinophill count	25075	Mean FA in posterior limb of internal capsule on FA skeleton (left)	0.0128874	0.136155	0.997375
2897	Smoking behaviors	Smoking behaviors	Age stopped smoking	25077	Mean FA in retrolenticular part of internal capsule on FA skeleton (left)	-0.125498	0.130314	1
30790	Biochemical measures	Biochemical measures	Lipoprotein A	25082	Mean FA in posterior corona radiata on FA skeleton (right)	0.0379025	0.123527	1
30120	Biochemical measures	Biochemical measures	Lymphocyte count	25090	Mean FA in cingulum cingulate gyrus on FA skeleton (right)	0.00148778	0.132826	1
2897	Smoking behaviors	Smoking behaviors	Age stopped smoking	25101	Mean FA in uncinate fasciculus on FA skeleton (left)	-0.025131	0.131792	1
30150	Biochemical measures	Biochemical measures	Eosinophill count	25092	Mean FA in cingulum hippocampus on FA skeleton (right)	0.0468634	0.143175	0.997375
30800	Biochemical measures	Biochemical measures	Oestradiol	25099	Mean FA in superior fronto-occipital fasciculus on FA skeleton (left)	-0.00989778	0.14316	1
30810	Biochemical measures	Biochemical measures	Phosphate	25101	Mean FA in uncinate fasciculus on FA skeleton (left)	-0.00869537	0.145444	1
30210	Biochemical measures	Biochemical measures	Eosinophill percentage	25075	Mean FA in posterior limb of internal capsule on FA skeleton (left)	0.000532066	0.150855	0.997453
6373	Cognitive traits	Cognitive traits	Number of puzzles correctly solved	25100	Mean FA in uncinate fasciculus on FA skeleton (right)	-0.0247522	0.15724	1
2887	Smoking behaviors	Smoking behaviors	Number of cigarettes previously smoked daily	25076	Mean FA in retrolenticular part of internal capsule on FA skeleton (right)	-0.132802	0.1633	1
6772	Cognitive traits	Cognitive traits	Interval between previous point and current one in numeric path (trail #1)	25101	Mean FA in uncinate fasciculus on FA skeleton (left)	-0.0608346	0.161662	1
4429	Alcohol intake behaviors	Alcohol intake behaviors	Average monthly beer plus cider intake	25073	Mean FA in anterior limb of internal capsule on FA skeleton (left)	-0.253889	0.182474	1
1608	Alcohol intake behaviors	Alcohol intake behaviors	Average weekly fortified wine intake	25084	Mean FA in posterior thalamic radiation on FA skeleton (right)	-0.0057291	0.166126	1
1359	Eating behaviors	Eating behaviors	Poultry intake	25084	Mean FA in posterior thalamic radiation on FA skeleton (right)	-0.00385641	0.173197	1
30620	Biochemical measures	Biochemical measures	Alanine aminotransferase	25090	Mean FA in cingulum cingulate gyrus on FA skeleton (right)	-0.0364737	0.190763	0.999512
1339	Eating behaviors	Eating behaviors	Non-oily fish intake	25090	Mean FA in cingulum cingulate gyrus on FA skeleton (right)	0.0161778	0.195588	1
30180	Biochemical measures	Biochemical measures	Lymphocyte percentage	25091	Mean FA in cingulum cingulate gyrus on FA skeleton (left)	0.0297923	0.176817	0.999995
1578	Alcohol intake behaviors	Alcohol intake behaviors	Average weekly champagne plus white wine intake	25095	Mean FA in fornix cres+stria terminalis on FA skeleton (left)	-0.0053476	0.19464	1
20161	Smoking behaviors	Smoking behaviors	Pack years of smoking	25098	Mean FA in superior fronto-occipital fasciculus on FA skeleton (right)	-0.035546	0.193312	1
20162	Smoking behaviors	Smoking behaviors	Pack years adult smoking as proportion of life span exposed to smoking	25098	Mean FA in superior fronto-occipital fasciculus on FA skeleton (right)	-0.0502064	0.187938	1
30680	Biochemical measures	Biochemical measures	Calcium	25100	Mean FA in uncinate fasciculus on FA skeleton (right)	-0.00102099	0.180675	1
1588	Alcohol intake behaviors	Alcohol intake behaviors	Average weekly beer plus cider intake	25100	Mean FA in uncinate fasciculus on FA skeleton (right)	-0.0506738	0.195377	1
4451	Alcohol intake behaviors	Alcohol intake behaviors	Average monthly fortified wine intake	25100	Mean FA in uncinate fasciculus on FA skeleton (right)	0.389032	0.172273	1
4285	Cognitive traits	Cognitive traits	Time to complete test	25101	Mean FA in uncinate fasciculus on FA skeleton (left)	-0.000508251	0.177242	1
30110	Biochemical measures	Biochemical measures	Platelet distribution width	25092	Mean FA in cingulum hippocampus on FA skeleton (right)	-0.0278308	0.203735	0.99268
20127	Mental health related traits	Mental health related traits	Neuroticism score	25093	Mean FA in cingulum hippocampus on FA skeleton (left)	-0.0568879	0.203538	0.999999
3761	Health related traits	Health related traits	Age hay fever, rhinitis or eczema diagnosed	25099	Mean FA in superior fronto-occipital fasciculus on FA skeleton (left)	-0.00278201	0.212463	1
30010	Biochemical measures	Biochemical measures	Red blood cell (erythrocyte) count	25058	Mean FA in genu of corpus callosum on FA skeleton	-0.0802408	0.226704	1
3786	Health related traits	Health related traits	Age asthma diagnosed	25061	Mean FA in fornix on FA skeleton	0.00346763	0.226021	1
30790	Biochemical measures	Biochemical measures	Lipoprotein A	25074	Mean FA in posterior limb of internal capsule on FA skeleton (right)	0.0160985	0.234027	1
4196	Physical measures	Physical measures	Pulse wave peak to peak time	25078	Mean FA in anterior corona radiata on FA skeleton (right)	0.00369401	0.231829	1
4429	Alcohol intake behaviors	Alcohol intake behaviors	Average monthly beer plus cider intake	25087	Mean FA in sagittal stratum on FA skeleton (left)	0.298399	0.232912	1
30190	Biochemical measures	Biochemical measures	Monocyte percentage	25058	Mean FA in genu of corpus callosum on FA skeleton	-0.033223	0.237285	1
4407	Alcohol intake behaviors	Alcohol intake behaviors	Average monthly red wine intake	25061	Mean FA in fornix on FA skeleton	-0.0224872	0.241806	1
1289	Eating behaviors	Eating behaviors	Cooked vegetable intake	25089	Mean FA in external capsule on FA skeleton (left)	-0.00375772	0.253582	1
1031	Lifestyle traits	Lifestyle traits	Frequency of friend/family visits	25094	Mean FA in fornix cres+stria terminalis on FA skeleton (right)	0.0127489	0.251782	1
30130	Biochemical measures	Biochemical measures	Monocyte count	25058	Mean FA in genu of corpus callosum on FA skeleton	-0.042751	0.269161	0.99928
93	Physical measures	Physical measures	Systolic blood pressure, manual reading	25084	Mean FA in posterior thalamic radiation on FA skeleton (right)	0.00781417	0.274426	1
30610	Biochemical measures	Biochemical measures	Alkaline phosphatase	25098	Mean FA in superior fronto-occipital fasciculus on FA skeleton (right)	-0.0171763	0.275684	1
30200	Biochemical measures	Biochemical measures	Neutrophill percentage	25091	Mean FA in cingulum cingulate gyrus on FA skeleton (left)	-0.00468089	0.282618	0.985495
30200	Biochemical measures	Biochemical measures	Neutrophill percentage	25085	Mean FA in posterior thalamic radiation on FA skeleton (left)	0.0224519	0.286534	0.985495
21001	Physical measures	Physical measures	Body mass index (BMI)	25058	Mean FA in genu of corpus callosum on FA skeleton	-0.00614966	0.29456	1
20128	Cognitive traits	Cognitive traits	Number of fluid intelligence questions attempted within time limit	25061	Mean FA in fornix on FA skeleton	-0.0793424	0.297953	1
3710	Health related traits	Health related traits	Length of menstrual cycle	25072	Mean FA in anterior limb of internal capsule on FA skeleton (right)	0.00988676	0.295549	1
2754	Health related traits	Health related traits	Age at first live birth	25089	Mean FA in external capsule on FA skeleton (left)	0.0038456	0.30583	1
1060	Lifestyle traits	Lifestyle traits	Time spent outdoors in winter	25093	Mean FA in cingulum hippocampus on FA skeleton (left)	-0.00126265	0.302903	1
30820	Biochemical measures	Biochemical measures	Rheumatoid factor	25058	Mean FA in genu of corpus callosum on FA skeleton	-0.133508	0.343509	1
4429	Alcohol intake behaviors	Alcohol intake behaviors	Average monthly beer plus cider intake	25075	Mean FA in posterior limb of internal capsule on FA skeleton (left)	-0.0471184	0.371105	1
2764	Health related traits	Health related traits	Age at last live birth	25075	Mean FA in posterior limb of internal capsule on FA skeleton (left)	0.00216708	0.3752	1
6374	Cognitive traits	Cognitive traits	Number of puzzles viewed	25075	Mean FA in posterior limb of internal capsule on FA skeleton (left)	-0.00578582	0.348702	1
4282	Cognitive traits	Cognitive traits	Maximum digits remembered correctly	25079	Mean FA in anterior corona radiata on FA skeleton (left)	-0.149979	0.355819	1
94	Physical measures	Physical measures	Diastolic blood pressure, manual reading	25080	Mean FA in superior corona radiata on FA skeleton (right)	-0.0134232	0.352529	1
845	Socioeconomic measures	Socioeconomic measures	Age completed full time education	25082	Mean FA in posterior corona radiata on FA skeleton (right)	0.0466531	0.378621	1
1359	Eating behaviors	Eating behaviors	Poultry intake	25085	Mean FA in posterior thalamic radiation on FA skeleton (left)	-0.00551521	0.339155	1
30730	Biochemical measures	Biochemical measures	Gamma glutamyltransferase	25090	Mean FA in cingulum cingulate gyrus on FA skeleton (right)	-0.0647075	0.368449	1
1160	Lifestyle traits	Lifestyle traits	Sleep duration	25092	Mean FA in cingulum hippocampus on FA skeleton (right)	0.0203311	0.370602	1
4198	Physical measures	Physical measures	Position of the pulse wave peak	25092	Mean FA in cingulum hippocampus on FA skeleton (right)	6.49972e-05	0.346556	1
6333	Cognitive traits	Cognitive traits	Duration spent answering each puzzle	25093	Mean FA in cingulum hippocampus on FA skeleton (left)	-0.0103491	0.370663	1
2178	Health related traits	Health related traits	Overall health rating	25094	Mean FA in fornix cres+stria terminalis on FA skeleton (right)	-0.00121697	0.384504	1
1528	Eating behaviors	Eating behaviors	Water intake	25094	Mean FA in fornix cres+stria terminalis on FA skeleton (right)	-0.0339413	0.358145	1
4429	Alcohol intake behaviors	Alcohol intake behaviors	Average monthly beer plus cider intake	25095	Mean FA in fornix cres+stria terminalis on FA skeleton (left)	0.0503477	0.386068	1
1458	Eating behaviors	Eating behaviors	Cereal intake	25097	Mean FA in superior longitudinal fasciculus on FA skeleton (left)	-0.0492705	0.378191	1
5386	Mental health related traits	Mental health related traits	Number of unenthusiastic/disinterested episodes	25098	Mean FA in superior fronto-occipital fasciculus on FA skeleton (right)	0.0128335	0.348874	0.408445
3581	Health related traits	Health related traits	Age at menopause (last menstrual period)	25099	Mean FA in superior fronto-occipital fasciculus on FA skeleton (left)	0.0766972	0.323404	1
4080	Physical measures	Physical measures	Systolic blood pressure, automated reading	25100	Mean FA in uncinate fasciculus on FA skeleton (right)	-0.00764623	0.353957	1
20022	Physical measures	Physical measures	Birth weight	25095	Mean FA in fornix cres+stria terminalis on FA skeleton (left)	0.0287762	0.397716	1
30080	Biochemical measures	Biochemical measures	Platelet count	25072	Mean FA in anterior limb of internal capsule on FA skeleton (right)	-0.00199683	0.410135	0.998858
2714	Health related traits	Health related traits	Age when periods started (menarche)	25084	Mean FA in posterior thalamic radiation on FA skeleton (right)	0.0233948	0.409574	1
30690	Biochemical measures	Biochemical measures	Cholesterol	25075	Mean FA in posterior limb of internal capsule on FA skeleton (left)	0.00357324	0.414636	1
4196	Physical measures	Physical measures	Pulse wave peak to peak time	25079	Mean FA in anterior corona radiata on FA skeleton (left)	0.00171697	0.434651	1
30210	Biochemical measures	Biochemical measures	Eosinophill percentage	25093	Mean FA in cingulum hippocampus on FA skeleton (left)	0.0772242	0.435526	0.997453
4429	Alcohol intake behaviors	Alcohol intake behaviors	Average monthly beer plus cider intake	25094	Mean FA in fornix cres+stria terminalis on FA skeleton (right)	0.206938	0.433693	1
1110	Lifestyle traits	Lifestyle traits	Length of mobile phone use	25099	Mean FA in superior fronto-occipital fasciculus on FA skeleton (left)	-0.0316504	0.436197	1
1339	Eating behaviors	Eating behaviors	Non-oily fish intake	25100	Mean FA in uncinate fasciculus on FA skeleton (right)	0.0422803	0.421897	1
3786	Health related traits	Health related traits	Age asthma diagnosed	25078	Mean FA in anterior corona radiata on FA skeleton (right)	0.00237348	0.439457	1
3786	Health related traits	Health related traits	Age asthma diagnosed	25079	Mean FA in anterior corona radiata on FA skeleton (left)	0.00182478	0.443122	1
20161	Smoking behaviors	Smoking behaviors	Pack years of smoking	25076	Mean FA in retrolenticular part of internal capsule on FA skeleton (right)	-0.00129867	0.447936	1
30020	Biochemical measures	Biochemical measures	Haemoglobin concentration	25090	Mean FA in cingulum cingulate gyrus on FA skeleton (right)	-0.00137476	0.45472	1
12143	Physical measures	Physical measures	Weight (pre-imaging)	25090	Mean FA in cingulum cingulate gyrus on FA skeleton (right)	-0.0550923	0.465548	1
1598	Alcohol intake behaviors	Alcohol intake behaviors	Average weekly spirits intake	25090	Mean FA in cingulum cingulate gyrus on FA skeleton (right)	0.00304525	0.463631	1
5386	Mental health related traits	Mental health related traits	Number of unenthusiastic/disinterested episodes	25093	Mean FA in cingulum hippocampus on FA skeleton (left)	0.00535157	0.459192	0.408445
4559	Mental health related traits	Mental health related traits	Family relationship satisfaction	25085	Mean FA in posterior thalamic radiation on FA skeleton (left)	0.00346354	0.489634	1
2966	Health related traits	Health related traits	Age high blood pressure diagnosed	25093	Mean FA in cingulum hippocampus on FA skeleton (left)	-0.158675	0.486315	1
1608	Alcohol intake behaviors	Alcohol intake behaviors	Average weekly fortified wine intake	25085	Mean FA in posterior thalamic radiation on FA skeleton (left)	-0.000250894	0.5017	1
30030	Biochemical measures	Biochemical measures	Haematocrit percentage	25061	Mean FA in fornix on FA skeleton	-0.00653449	0.507797	1
2966	Health related traits	Health related traits	Age high blood pressure diagnosed	25098	Mean FA in superior fronto-occipital fasciculus on FA skeleton (right)	0.0982208	0.514832	1
30020	Biochemical measures	Biochemical measures	Haemoglobin concentration	25061	Mean FA in fornix on FA skeleton	-0.000913286	0.523897	1
102	Physical measures	Physical measures	Pulse rate, automated reading	25058	Mean FA in genu of corpus callosum on FA skeleton	0.00909921	0.543547	0.999994
30670	Biochemical measures	Biochemical measures	Urea	25060	Mean FA in splenium of corpus callosum on FA skeleton	-0.029133	0.611413	1
30790	Biochemical measures	Biochemical measures	Lipoprotein A	25061	Mean FA in fornix on FA skeleton	-0.0575486	0.600452	1
2277	Lifestyle traits	Lifestyle traits	Frequency of solarium/sunlamp use	25061	Mean FA in fornix on FA skeleton	0.00311574	0.61391	1
30690	Biochemical measures	Biochemical measures	Cholesterol	25061	Mean FA in fornix on FA skeleton	-0.011854	0.598375	1
4620	Mental health related traits	Mental health related traits	Number of depression episodes	25072	Mean FA in anterior limb of internal capsule on FA skeleton (right)	0.0325871	0.561064	0.997293
4451	Alcohol intake behaviors	Alcohol intake behaviors	Average monthly fortified wine intake	25082	Mean FA in posterior corona radiata on FA skeleton (right)	0.089763	0.600946	1
30650	Biochemical measures	Biochemical measures	Aspartate aminotransferase	25084	Mean FA in posterior thalamic radiation on FA skeleton (right)	-0.0102387	0.573811	1
2267	Lifestyle traits	Lifestyle traits	Use of sun/uv protection	25088	Mean FA in external capsule on FA skeleton (right)	0.0492635	0.604082	1
2267	Lifestyle traits	Lifestyle traits	Use of sun/uv protection	25089	Mean FA in external capsule on FA skeleton (left)	0.0229084	0.612218	1
30030	Biochemical measures	Biochemical measures	Haematocrit percentage	25090	Mean FA in cingulum cingulate gyrus on FA skeleton (right)	-0.00875802	0.573475	1
30020	Biochemical measures	Biochemical measures	Haemoglobin concentration	25091	Mean FA in cingulum cingulate gyrus on FA skeleton (left)	-0.0016353	0.595701	1
20161	Smoking behaviors	Smoking behaviors	Pack years of smoking	25092	Mean FA in cingulum hippocampus on FA skeleton (right)	0.0326505	0.602661	1
20162	Smoking behaviors	Smoking behaviors	Pack years adult smoking as proportion of life span exposed to smoking	25092	Mean FA in cingulum hippocampus on FA skeleton (right)	0.0573111	0.567988	1
4429	Alcohol intake behaviors	Alcohol intake behaviors	Average monthly beer plus cider intake	25092	Mean FA in cingulum hippocampus on FA skeleton (right)	0.026818	0.563543	1
2926	Smoking behaviors	Smoking behaviors	Number of unsuccessful stop-smoking attempts	25094	Mean FA in fornix cres+stria terminalis on FA skeleton (right)	0.00500938	0.5592	1
1568	Alcohol intake behaviors	Alcohol intake behaviors	Average weekly red wine intake	25095	Mean FA in fornix cres+stria terminalis on FA skeleton (left)	0.00725184	0.587216	1
4609	Mental health related traits	Mental health related traits	Longest period of depression	25097	Mean FA in superior longitudinal fasciculus on FA skeleton (left)	-0.134335	0.548179	1
4079	Physical measures	Physical measures	Diastolic blood pressure, automated reading	25098	Mean FA in superior fronto-occipital fasciculus on FA skeleton (right)	-0.0437014	0.583151	1
4199	Physical measures	Physical measures	Position of pulse wave notch	25098	Mean FA in superior fronto-occipital fasciculus on FA skeleton (right)	0.00780407	0.592055	1
4079	Physical measures	Physical measures	Diastolic blood pressure, automated reading	25100	Mean FA in uncinate fasciculus on FA skeleton (right)	-0.0777474	0.552178	1
4254	Cognitive traits	Cognitive traits	Time first key touched	25101	Mean FA in uncinate fasciculus on FA skeleton (left)	0.016881	0.594433	1
4195	Physical measures	Physical measures	Pulse wave reflection index	25080	Mean FA in superior corona radiata on FA skeleton (right)	0.0391712	0.618846	1
5375	Mental health related traits	Mental health related traits	Longest period of unenthusiasm / disinterest	25100	Mean FA in uncinate fasciculus on FA skeleton (right)	-0.00616148	0.64175	1
95	Physical measures	Physical measures	Pulse rate (during blood-pressure measurement)	25090	Mean FA in cingulum cingulate gyrus on FA skeleton (right)	-0.0916621	0.653719	1
12144	Physical measures	Physical measures	Height	25090	Mean FA in cingulum cingulate gyrus on FA skeleton (right)	-0.051888	0.676089	1
4285	Cognitive traits	Cognitive traits	Time to complete test	25079	Mean FA in anterior corona radiata on FA skeleton (left)	-0.0223027	0.683611	1
48	Physical measures	Physical measures	Waist circumference	25058	Mean FA in genu of corpus callosum on FA skeleton	-0.0380315	0.721742	1
4451	Alcohol intake behaviors	Alcohol intake behaviors	Average monthly fortified wine intake	25061	Mean FA in fornix on FA skeleton	-0.000180599	0.735627	1
2714	Health related traits	Health related traits	Age when periods started (menarche)	25061	Mean FA in fornix on FA skeleton	0.0472719	0.694264	1
4285	Cognitive traits	Cognitive traits	Time to complete test	25072	Mean FA in anterior limb of internal capsule on FA skeleton (right)	-0.0661487	0.736658	1
1110	Lifestyle traits	Lifestyle traits	Length of mobile phone use	25073	Mean FA in anterior limb of internal capsule on FA skeleton (left)	-0.000812313	0.740619	1
30780	Biochemical measures	Biochemical measures	LDL direct	25075	Mean FA in posterior limb of internal capsule on FA skeleton (left)	0.0168141	0.724954	1
20162	Smoking behaviors	Smoking behaviors	Pack years adult smoking as proportion of life span exposed to smoking	25077	Mean FA in retrolenticular part of internal capsule on FA skeleton (left)	-0.0149198	0.73507	1
6350	Cognitive traits	Cognitive traits	Duration to complete alphanumeric path (trail #2)	25083	Mean FA in posterior corona radiata on FA skeleton (left)	-0.0012151	0.689685	1
30880	Biochemical measures	Biochemical measures	Urate	25090	Mean FA in cingulum cingulate gyrus on FA skeleton (right)	-0.0135049	0.710661	1
6333	Cognitive traits	Cognitive traits	Duration spent answering each puzzle	25090	Mean FA in cingulum cingulate gyrus on FA skeleton (right)	-0.0415906	0.723721	1
30200	Biochemical measures	Biochemical measures	Neutrophill percentage	25092	Mean FA in cingulum hippocampus on FA skeleton (right)	-0.081368	0.764563	0.985495
4255	Cognitive traits	Cognitive traits	Time last key touched	25092	Mean FA in cingulum hippocampus on FA skeleton (right)	0.0038495	0.770022	1
4285	Cognitive traits	Cognitive traits	Time to complete test	25092	Mean FA in cingulum hippocampus on FA skeleton (right)	0.250807	0.762804	1
4199	Physical measures	Physical measures	Position of pulse wave notch	25092	Mean FA in cingulum hippocampus on FA skeleton (right)	0.00344559	0.734162	1
4418	Alcohol intake behaviors	Alcohol intake behaviors	Average monthly champagne plus white wine intake	25094	Mean FA in fornix cres+stria terminalis on FA skeleton (right)	-0.0015476	0.751587	1
30610	Biochemical measures	Biochemical measures	Alkaline phosphatase	25097	Mean FA in superior longitudinal fasciculus on FA skeleton (left)	-0.0557076	0.751827	1
12144	Physical measures	Physical measures	Height	25098	Mean FA in superior fronto-occipital fasciculus on FA skeleton (right)	0.0706809	0.76104	1
4285	Cognitive traits	Cognitive traits	Time to complete test	25098	Mean FA in superior fronto-occipital fasciculus on FA skeleton (right)	-0.218524	0.750139	1
4451	Alcohol intake behaviors	Alcohol intake behaviors	Average monthly fortified wine intake	25099	Mean FA in superior fronto-occipital fasciculus on FA skeleton (left)	-0.00506182	0.718645	1
20127	Mental health related traits	Mental health related traits	Neuroticism score	25099	Mean FA in superior fronto-occipital fasciculus on FA skeleton (left)	-0.0483592	0.725035	0.999999
2714	Health related traits	Health related traits	Age when periods started (menarche)	25100	Mean FA in uncinate fasciculus on FA skeleton (right)	0.0128678	0.7712	1
4620	Mental health related traits	Mental health related traits	Number of depression episodes	25100	Mean FA in uncinate fasciculus on FA skeleton (right)	0.0113475	0.736701	0.997293
2734	Health related traits	Health related traits	Number of live births	25090	Mean FA in cingulum cingulate gyrus on FA skeleton (right)	0.0303685	0.775888	1
30030	Biochemical measures	Biochemical measures	Haematocrit percentage	25058	Mean FA in genu of corpus callosum on FA skeleton	-0.0790534	0.794219	1
400	Cognitive traits	Cognitive traits	Time to complete round	25061	Mean FA in fornix on FA skeleton	-0.00455981	0.803037	1
4195	Physical measures	Physical measures	Pulse wave reflection index	25061	Mean FA in fornix on FA skeleton	-0.152681	0.804969	1
30150	Biochemical measures	Biochemical measures	Eosinophill count	25093	Mean FA in cingulum hippocampus on FA skeleton (left)	0.0699438	0.803757	0.997375
5364	Alcohol intake behaviors	Alcohol intake behaviors	Average weekly intake of other alcoholic drinks	25061	Mean FA in fornix on FA skeleton	-0.00362282	0.82331	1
4080	Physical measures	Physical measures	Systolic blood pressure, automated reading	25101	Mean FA in uncinate fasciculus on FA skeleton (left)	-0.00398412	0.824402	1
2966	Health related traits	Health related traits	Age high blood pressure diagnosed	25060	Mean FA in splenium of corpus callosum on FA skeleton	-0.0943974	0.82985	1
2887	Smoking behaviors	Smoking behaviors	Number of cigarettes previously smoked daily	25101	Mean FA in uncinate fasciculus on FA skeleton (left)	-0.116652	0.83672	1
6374	Cognitive traits	Cognitive traits	Number of puzzles viewed	25061	Mean FA in fornix on FA skeleton	0.00302045	0.848445	1
2966	Health related traits	Health related traits	Age high blood pressure diagnosed	25061	Mean FA in fornix on FA skeleton	0.0470735	0.84838	1
1060	Lifestyle traits	Lifestyle traits	Time spent outdoors in winter	25082	Mean FA in posterior corona radiata on FA skeleton (right)	-0.0254336	0.8621	1
21002	Physical measures	Physical measures	Weight	25090	Mean FA in cingulum cingulate gyrus on FA skeleton (right)	-0.0407486	0.858536	1
30890	Biochemical measures	Biochemical measures	Vitamin D	25093	Mean FA in cingulum hippocampus on FA skeleton (left)	-0.00749186	0.85522	1
30010	Biochemical measures	Biochemical measures	Red blood cell (erythrocyte) count	25061	Mean FA in fornix on FA skeleton	-0.0120037	0.906991	1
20016	Cognitive traits	Cognitive traits	Fluid intelligence score	25061	Mean FA in fornix on FA skeleton	-0.0947019	0.908856	1
3786	Health related traits	Health related traits	Age asthma diagnosed	25087	Mean FA in sagittal stratum on FA skeleton (left)	-0.00667106	0.884538	1
30830	Biochemical measures	Biochemical measures	SHBG	25090	Mean FA in cingulum cingulate gyrus on FA skeleton (right)	0.0195279	0.905767	1
30650	Biochemical measures	Biochemical measures	Aspartate aminotransferase	25090	Mean FA in cingulum cingulate gyrus on FA skeleton (right)	-0.0487198	0.8993	1
30710	Biochemical measures	Biochemical measures	C-reactive protein	25091	Mean FA in cingulum cingulate gyrus on FA skeleton (left)	-0.0338864	0.894554	1
4256	Cognitive traits	Cognitive traits	Time elapsed	25092	Mean FA in cingulum hippocampus on FA skeleton (right)	0.0217607	0.882331	1
3700	Health related traits	Health related traits	Time since last menstrual period	25092	Mean FA in cingulum hippocampus on FA skeleton (right)	-0.00352461	0.911341	1
2764	Health related traits	Health related traits	Age at last live birth	25095	Mean FA in fornix cres+stria terminalis on FA skeleton (left)	-0.00858495	0.872981	1
20161	Smoking behaviors	Smoking behaviors	Pack years of smoking	25101	Mean FA in uncinate fasciculus on FA skeleton (left)	-0.138936	0.878076	1
20162	Smoking behaviors	Smoking behaviors	Pack years adult smoking as proportion of life span exposed to smoking	25101	Mean FA in uncinate fasciculus on FA skeleton (left)	-0.0974809	0.89504	1
1339	Eating behaviors	Eating behaviors	Non-oily fish intake	25101	Mean FA in uncinate fasciculus on FA skeleton (left)	0.000741621	0.886355	1
30500	Biochemical measures	Biochemical measures	Microalbumin in urine	25098	Mean FA in superior fronto-occipital fasciculus on FA skeleton (right)	-0.00497691	0.917645	1
2867	Smoking behaviors	Smoking behaviors	Age started smoking in former smokers	25087	Mean FA in sagittal stratum on FA skeleton (left)	-0.00107411	0.926584	1
30020	Biochemical measures	Biochemical measures	Haemoglobin concentration	25058	Mean FA in genu of corpus callosum on FA skeleton	-0.0860444	0.935701	1
30610	Biochemical measures	Biochemical measures	Alkaline phosphatase	25084	Mean FA in posterior thalamic radiation on FA skeleton (right)	-0.00784944	0.941758	1
4620	Mental health related traits	Mental health related traits	Number of depression episodes	25097	Mean FA in superior longitudinal fasciculus on FA skeleton (left)	0.104752	0.932884	0.997293
6373	Cognitive traits	Cognitive traits	Number of puzzles correctly solved	25101	Mean FA in uncinate fasciculus on FA skeleton (left)	-0.00607903	0.954996	1
2178	Health related traits	Health related traits	Overall health rating	25095	Mean FA in fornix cres+stria terminalis on FA skeleton (left)	-0.0127574	0.965073	1
30100	Biochemical measures	Biochemical measures	Mean platelet (thrombocyte) volume	25073	Mean FA in anterior limb of internal capsule on FA skeleton (left)	0.0660956	0.973474	0.48947
30640	Biochemical measures	Biochemical measures	Apolipoprotein B	25075	Mean FA in posterior limb of internal capsule on FA skeleton (left)	0.0324045	0.987616	1
6350	Cognitive traits	Cognitive traits	Duration to complete alphanumeric path (trail #2)	25096	Mean FA in superior longitudinal fasciculus on FA skeleton (right)	-0.00082527	0.998791	1
