# Supplementary material for: An augmented Mendelian randomization approach provides causality of brain imaging features on complex traits in a single biobank-scale dataset
Source: PLoS Genet. 2023 Dec 27;19(12):e1011112. doi: 10.1371/journal.pgen.1011112 (PMC10775988; doi:10.1371/journal.pgen.1011112)
Supplement: S18 Table — (XLSX) [file pgen.1011112.s045.xlsx]

## Sheet: S18 Table
S18 Table. Summary of supplementary MR-PL results with winner’s curse correction (WC-correction) at c=25 for pairs of imaging-derived phenotypes (IDPs) and complex traits having a non-zero causal effect estimate.
FieldID_trait	Category	Trait_Name	FieldID_IDP	IDP_Name	Causal Estimate	P_causal	P_Sargan
30750	Biochemical measures	Glycated haemoglobin (HbA1c)	25082	Mean FA in posterior corona radiata on FA skeleton (right)	-0.0107584	8.38359e-05	0.986462
1031	Lifestyle traits	Frequency of friend/family visits	25094	Mean FA in fornix cres+stria terminalis on FA skeleton (right)	0.019175	0.00211073	1
30270	Biochemical measures	Mean sphered cell volume	25084	Mean FA in posterior thalamic radiation on FA skeleton (right)	-0.0290446	0.00427882	0.0314456
1289	Eating behaviors	Cooked vegetable intake	25089	Mean FA in external capsule on FA skeleton (left)	-0.0164648	0.00493654	0.797836
2966	Health related traits	Age high blood pressure diagnosed	25061	Mean FA in fornix on FA skeleton	0.139927	0.00643008	1
30250	Biochemical measures	Reticulocyte count	25058	Mean FA in genu of corpus callosum on FA skeleton	-0.0147059	0.00747825	0.0590183
1359	Eating behaviors	Poultry intake	25087	Mean FA in sagittal stratum on FA skeleton (left)	-0.0199367	0.00784133	1
2149	Lifestyle traits	Lifetime number of sexual partners	25096	Mean FA in superior longitudinal fasciculus on FA skeleton (right)	0.0697433	0.00901149	0.0517596
1389	Eating behaviors	Pork intake	25090	Mean FA in cingulum cingulate gyrus on FA skeleton (right)	-0.0102122	0.0138212	0.990217
2867	Smoking behaviors	Age started smoking in former smokers	25100	Mean FA in uncinate fasciculus on FA skeleton (right)	0.0179625	0.0168123	1
2887	Smoking behaviors	Number of cigarettes previously smoked daily	25076	Mean FA in retrolenticular part of internal capsule on FA skeleton (right)	-0.0491686	0.0209599	0.999999
4282	Cognitive traits	Maximum digits remembered correctly	25079	Mean FA in anterior corona radiata on FA skeleton (left)	-0.00381476	0.021605	1
1438	Eating behaviors	Bread intake	25088	Mean FA in external capsule on FA skeleton (right)	-0.00868548	0.0222741	1
30010	Biochemical measures	Red blood cell (erythrocyte) count	25099	Mean FA in superior fronto-occipital fasciculus on FA skeleton (left)	-0.000311026	0.0240852	0.759613
6333	Cognitive traits	Duration spent answering each puzzle	25100	Mean FA in uncinate fasciculus on FA skeleton (right)	-0.000271283	0.0401782	0.875142
6772	Cognitive traits	Interval between previous point and current one in numeric path (trail #1)	25101	Mean FA in uncinate fasciculus on FA skeleton (left)	-0.00219041	0.0440999	1
4418	Alcohol intake behaviors	Average monthly champagne plus white wine intake	25059	Mean FA in body of corpus callosum on FA skeleton	0.0229876	0.0488076	1
30010	Biochemical measures	Red blood cell (erythrocyte) count	25058	Mean FA in genu of corpus callosum on FA skeleton	-0.0927627	0.049553	0.759613
2267	Lifestyle traits	Use of sun/uv protection	25080	Mean FA in superior corona radiata on FA skeleton (right)	0.0033093	0.0500798	1
30260	Biochemical measures	Mean reticulocyte volume	25084	Mean FA in posterior thalamic radiation on FA skeleton (right)	-0.047844	0.0504477	0.063152
30080	Biochemical measures	Platelet count	25099	Mean FA in superior fronto-occipital fasciculus on FA skeleton (left)	-0.0189152	0.0510708	1
4429	Alcohol intake behaviors	Average monthly beer plus cider intake	25086	Mean FA in sagittal stratum on FA skeleton (right)	0.313928	0.0522445	1
3710	Health related traits	Length of menstrual cycle	25081	Mean FA in superior corona radiata on FA skeleton (left)	0.00150581	0.0552066	1
4200	Physical measures	Position of the shoulder on the pulse waveform	25079	Mean FA in anterior corona radiata on FA skeleton (left)	-0.00595561	0.0556977	1
2867	Smoking behaviors	Age started smoking in former smokers	25087	Mean FA in sagittal stratum on FA skeleton (left)	-0.0107599	0.0559802	1
30890	Biochemical measures	Vitamin D	25098	Mean FA in superior fronto-occipital fasciculus on FA skeleton (right)	0.011425	0.0571747	0.99981
20127	Mental health related traits	Neuroticism score	25073	Mean FA in anterior limb of internal capsule on FA skeleton (left)	-0.0461114	0.0575153	0.994649
93	Physical measures	Systolic blood pressure, manual reading	25078	Mean FA in anterior corona radiata on FA skeleton (right)	0.00255829	0.0585506	1
1050	Lifestyle traits	Time spend outdoors in summer	25085	Mean FA in posterior thalamic radiation on FA skeleton (left)	-0.0161998	0.0608475	0.310109
2897	Smoking behaviors	Age stopped smoking	25101	Mean FA in uncinate fasciculus on FA skeleton (left)	-0.120386	0.0625466	1
4079	Physical measures	Diastolic blood pressure, automated reading	25061	Mean FA in fornix on FA skeleton	-0.0247866	0.0649516	0.725246
30180	Biochemical measures	Lymphocyte percentage	25091	Mean FA in cingulum cingulate gyrus on FA skeleton (left)	0.0222	0.0649939	0.916874
4196	Physical measures	Pulse wave peak to peak time	25079	Mean FA in anterior corona radiata on FA skeleton (left)	0.127734	0.0652984	1
30800	Biochemical measures	Oestradiol	25099	Mean FA in superior fronto-occipital fasciculus on FA skeleton (left)	-0.00408096	0.0670392	1
5364	Alcohol intake behaviors	Average weekly intake of other alcoholic drinks	25095	Mean FA in fornix cres+stria terminalis on FA skeleton (left)	-0.0120049	0.0679384	0.0205787
21021	Physical measures	Pulse wave Arterial Stiffness index	25079	Mean FA in anterior corona radiata on FA skeleton (left)	-0.0736394	0.0735282	1
4429	Alcohol intake behaviors	Average monthly beer plus cider intake	25073	Mean FA in anterior limb of internal capsule on FA skeleton (left)	-0.485391	0.0747635	1
4194	Physical measures	Pulse rate	25073	Mean FA in anterior limb of internal capsule on FA skeleton (left)	0.00653331	0.0751391	1
2764	Health related traits	Age at last live birth	25075	Mean FA in posterior limb of internal capsule on FA skeleton (left)	0.0453798	0.0774182	0.397197
94	Physical measures	Diastolic blood pressure, manual reading	25100	Mean FA in uncinate fasciculus on FA skeleton (right)	0.0268829	0.077956	0.999998
4195	Physical measures	Pulse wave reflection index	25096	Mean FA in superior longitudinal fasciculus on FA skeleton (right)	0.0321988	0.0779788	1
30810	Biochemical measures	Phosphate	25099	Mean FA in superior fronto-occipital fasciculus on FA skeleton (left)	0.0298757	0.0821522	1
4195	Physical measures	Pulse wave reflection index	25098	Mean FA in superior fronto-occipital fasciculus on FA skeleton (right)	-0.0375675	0.0822096	1
3786	Health related traits	Age asthma diagnosed	25087	Mean FA in sagittal stratum on FA skeleton (left)	-0.0138653	0.084388	0.999974
30210	Biochemical measures	Eosinophill percentage	25073	Mean FA in anterior limb of internal capsule on FA skeleton (left)	0.137622	0.086241	0.0205097
20022	Physical measures	Birth weight	25099	Mean FA in superior fronto-occipital fasciculus on FA skeleton (left)	0.0305392	0.0907908	0.851756
30200	Biochemical measures	Neutrophill percentage	25091	Mean FA in cingulum cingulate gyrus on FA skeleton (left)	-0.0194924	0.0912898	0.821576
93	Physical measures	Systolic blood pressure, manual reading	25073	Mean FA in anterior limb of internal capsule on FA skeleton (left)	0.00721376	0.0942704	1
30620	Biochemical measures	Alanine aminotransferase	25079	Mean FA in anterior corona radiata on FA skeleton (left)	-0.0766456	0.103987	0.999615
2794	Health related traits	Age started oral contraceptive pill	25078	Mean FA in anterior corona radiata on FA skeleton (right)	0.0065376	0.10584	1
30150	Biochemical measures	Eosinophill count	25073	Mean FA in anterior limb of internal capsule on FA skeleton (left)	0.0885336	0.114149	0.239839
12143	Physical measures	Weight (pre-imaging)	25091	Mean FA in cingulum cingulate gyrus on FA skeleton (left)	-5.99664e-09	0.117133	1
20162	Smoking behaviors	Pack years adult smoking as proportion of life span exposed to smoking	25101	Mean FA in uncinate fasciculus on FA skeleton (left)	-0.15202	0.119128	0.901395
30500	Biochemical measures	Microalbumin in urine	25090	Mean FA in cingulum cingulate gyrus on FA skeleton (right)	0.173203	0.123092	1
4429	Alcohol intake behaviors	Average monthly beer plus cider intake	25094	Mean FA in fornix cres+stria terminalis on FA skeleton (right)	0.0318879	0.128414	1
2714	Health related traits	Age when periods started (menarche)	25080	Mean FA in superior corona radiata on FA skeleton (right)	-0.00584435	0.130057	0.271071
20161	Smoking behaviors	Pack years of smoking	25101	Mean FA in uncinate fasciculus on FA skeleton (left)	-0.228748	0.142565	0.665067
4451	Alcohol intake behaviors	Average monthly fortified wine intake	25082	Mean FA in posterior corona radiata on FA skeleton (right)	0.0813074	0.144417	0.999509
30030	Biochemical measures	Haematocrit percentage	25091	Mean FA in cingulum cingulate gyrus on FA skeleton (left)	-2.14028e-05	0.146242	0.998496
398	Cognitive traits	Number of correct matches in round	25081	Mean FA in superior corona radiata on FA skeleton (left)	0.0168445	0.150146	1
30720	Biochemical measures	Cystatin C	25094	Mean FA in fornix cres+stria terminalis on FA skeleton (right)	0.00758169	0.151875	0.999958
48	Physical measures	Waist circumference	25059	Mean FA in body of corpus callosum on FA skeleton	-0.018406	0.167014	1
30600	Biochemical measures	Albumin	25074	Mean FA in posterior limb of internal capsule on FA skeleton (right)	1.90491e-05	0.169862	1
4254	Cognitive traits	Time first key touched	25101	Mean FA in uncinate fasciculus on FA skeleton (left)	0.00529219	0.17096	1
4620	Mental health related traits	Number of depression episodes	25082	Mean FA in posterior corona radiata on FA skeleton (right)	0.0825935	0.173427	0.378196
4199	Physical measures	Position of pulse wave notch	25073	Mean FA in anterior limb of internal capsule on FA skeleton (left)	0.00282554	0.173712	1
1299	Eating behaviors	Salad / raw vegetable intake	25090	Mean FA in cingulum cingulate gyrus on FA skeleton (right)	0.00142096	0.175144	1
30030	Biochemical measures	Haematocrit percentage	25094	Mean FA in fornix cres+stria terminalis on FA skeleton (right)	-0.0240315	0.175359	0.998496
1269	Smoking behaviors	Exposure to tobacco smoke at home	25090	Mean FA in cingulum cingulate gyrus on FA skeleton (right)	-0.00711004	0.179809	1
30020	Biochemical measures	Haemoglobin concentration	25091	Mean FA in cingulum cingulate gyrus on FA skeleton (left)	-0.00634489	0.180447	0.998639
398	Cognitive traits	Number of correct matches in round	25100	Mean FA in uncinate fasciculus on FA skeleton (right)	0.0369258	0.183237	1
2887	Smoking behaviors	Number of cigarettes previously smoked daily	25090	Mean FA in cingulum cingulate gyrus on FA skeleton (right)	0.0122025	0.189676	0.999999
4080	Physical measures	Systolic blood pressure, automated reading	25101	Mean FA in uncinate fasciculus on FA skeleton (left)	-0.0240537	0.198234	0.998046
30130	Biochemical measures	Monocyte count	25099	Mean FA in superior fronto-occipital fasciculus on FA skeleton (left)	-0.0518004	0.198715	0.667206
12143	Physical measures	Weight (pre-imaging)	25090	Mean FA in cingulum cingulate gyrus on FA skeleton (right)	-0.0666821	0.199527	1
2110	Mental health related traits	Able to confide	25079	Mean FA in anterior corona radiata on FA skeleton (left)	0.00923868	0.205485	0.999364
1408	Eating behaviors	Cheese intake	25089	Mean FA in external capsule on FA skeleton (left)	-0.0203215	0.2067	0.0548644
3761	Health related traits	Age hay fever, rhinitis or eczema diagnosed	25094	Mean FA in fornix cres+stria terminalis on FA skeleton (right)	-0.0699176	0.209376	1
30820	Biochemical measures	Rheumatoid factor	25073	Mean FA in anterior limb of internal capsule on FA skeleton (left)	-0.00923836	0.209815	1
4451	Alcohol intake behaviors	Average monthly fortified wine intake	25100	Mean FA in uncinate fasciculus on FA skeleton (right)	0.424789	0.210074	0.999509
1528	Eating behaviors	Water intake	25094	Mean FA in fornix cres+stria terminalis on FA skeleton (right)	-0.0726498	0.212503	1
3700	Health related traits	Time since last menstrual period	25073	Mean FA in anterior limb of internal capsule on FA skeleton (left)	-0.00796401	0.213204	1
30100	Biochemical measures	Mean platelet (thrombocyte) volume	25073	Mean FA in anterior limb of internal capsule on FA skeleton (left)	0.089413	0.223497	0.0175814
30300	Biochemical measures	High light scatter reticulocyte count	25073	Mean FA in anterior limb of internal capsule on FA skeleton (left)	-0.0697986	0.223733	0.0348294
2897	Smoking behaviors	Age stopped smoking	25089	Mean FA in external capsule on FA skeleton (left)	-0.00232254	0.242129	1
1160	Lifestyle traits	Sleep duration	25091	Mean FA in cingulum cingulate gyrus on FA skeleton (left)	0.0183061	0.245009	1
1458	Eating behaviors	Cereal intake	25097	Mean FA in superior longitudinal fasciculus on FA skeleton (left)	-0.0366227	0.252049	1
4200	Physical measures	Position of the shoulder on the pulse waveform	25061	Mean FA in fornix on FA skeleton	-0.001564	0.254769	1
4440	Alcohol intake behaviors	Average monthly spirits intake	25061	Mean FA in fornix on FA skeleton	-0.049779	0.259232	1
30200	Biochemical measures	Neutrophill percentage	25075	Mean FA in posterior limb of internal capsule on FA skeleton (left)	-0.0155951	0.263218	0.821576
30020	Biochemical measures	Haemoglobin concentration	25058	Mean FA in genu of corpus callosum on FA skeleton	-0.0867281	0.26664	0.998639
30020	Biochemical measures	Haemoglobin concentration	25090	Mean FA in cingulum cingulate gyrus on FA skeleton (right)	-0.00263952	0.267701	0.998639
30650	Biochemical measures	Aspartate aminotransferase	25079	Mean FA in anterior corona radiata on FA skeleton (left)	-0.00239515	0.271118	1
30780	Biochemical measures	LDL direct	25061	Mean FA in fornix on FA skeleton	-0.0445231	0.273693	0.983512
1598	Alcohol intake behaviors	Average weekly spirits intake	25091	Mean FA in cingulum cingulate gyrus on FA skeleton (left)	0.00684109	0.27641	0.997851
30710	Biochemical measures	C-reactive protein	25091	Mean FA in cingulum cingulate gyrus on FA skeleton (left)	-0.00200082	0.276972	1
2897	Smoking behaviors	Age stopped smoking	25087	Mean FA in sagittal stratum on FA skeleton (left)	-0.0330457	0.277074	1
4195	Physical measures	Pulse wave reflection index	25101	Mean FA in uncinate fasciculus on FA skeleton (left)	-0.0125697	0.277339	1
30500	Biochemical measures	Microalbumin in urine	25079	Mean FA in anterior corona radiata on FA skeleton (left)	-0.161695	0.27883	1
30030	Biochemical measures	Haematocrit percentage	25058	Mean FA in genu of corpus callosum on FA skeleton	-0.0806714	0.282138	0.998496
46	Physical measures	Hand grip strength (left)	25090	Mean FA in cingulum cingulate gyrus on FA skeleton (right)	-0.00552215	0.284052	0.354411
4080	Physical measures	Systolic blood pressure, automated reading	25061	Mean FA in fornix on FA skeleton	-0.00538927	0.287548	0.998046
30690	Biochemical measures	Cholesterol	25061	Mean FA in fornix on FA skeleton	-0.0525938	0.289286	0.967544
12336	Physical measures	Ventricular rate	25074	Mean FA in posterior limb of internal capsule on FA skeleton (right)	0.0134118	0.297107	0.998472
4079	Physical measures	Diastolic blood pressure, automated reading	25101	Mean FA in uncinate fasciculus on FA skeleton (left)	-0.0959905	0.30157	0.725246
30030	Biochemical measures	Haematocrit percentage	25090	Mean FA in cingulum cingulate gyrus on FA skeleton (right)	-0.00867557	0.317081	0.998496
4620	Mental health related traits	Number of depression episodes	25072	Mean FA in anterior limb of internal capsule on FA skeleton (right)	0.130625	0.317592	0.378196
4418	Alcohol intake behaviors	Average monthly champagne plus white wine intake	25100	Mean FA in uncinate fasciculus on FA skeleton (right)	-0.0233755	0.324784	1
2794	Health related traits	Age started oral contraceptive pill	25091	Mean FA in cingulum cingulate gyrus on FA skeleton (left)	0.00314851	0.330902	1
1110	Lifestyle traits	Length of mobile phone use	25073	Mean FA in anterior limb of internal capsule on FA skeleton (left)	-0.00795074	0.332172	0.954481
30020	Biochemical measures	Haemoglobin concentration	25061	Mean FA in fornix on FA skeleton	-0.00509595	0.336972	0.998639
4198	Physical measures	Position of the pulse wave peak	25061	Mean FA in fornix on FA skeleton	-0.000621091	0.337695	1
400	Cognitive traits	Time to complete round	25061	Mean FA in fornix on FA skeleton	-0.0270584	0.341133	1
3700	Health related traits	Time since last menstrual period	25101	Mean FA in uncinate fasciculus on FA skeleton (left)	-0.000110654	0.342011	1
30230	Biochemical measures	Nucleated red blood cell percentage	25078	Mean FA in anterior corona radiata on FA skeleton (right)	0.0169067	0.348772	0.999987
4285	Cognitive traits	Time to complete test	25098	Mean FA in superior fronto-occipital fasciculus on FA skeleton (right)	-0.0264432	0.356059	0.999508
6374	Cognitive traits	Number of puzzles viewed	25080	Mean FA in superior corona radiata on FA skeleton (right)	-0.0635947	0.358549	1
30790	Biochemical measures	Lipoprotein A	25061	Mean FA in fornix on FA skeleton	-0.044737	0.363988	0.376411
30290	Biochemical measures	High light scatter reticulocyte percentage	25073	Mean FA in anterior limb of internal capsule on FA skeleton (left)	-0.0403019	0.364377	0.0908168
20161	Smoking behaviors	Pack years of smoking	25091	Mean FA in cingulum cingulate gyrus on FA skeleton (left)	0.0108313	0.367799	0.665067
4451	Alcohol intake behaviors	Average monthly fortified wine intake	25099	Mean FA in superior fronto-occipital fasciculus on FA skeleton (left)	-0.0257675	0.37394	0.999509
30640	Biochemical measures	Apolipoprotein B	25061	Mean FA in fornix on FA skeleton	-0.0457335	0.375807	0.971996
48	Physical measures	Waist circumference	25090	Mean FA in cingulum cingulate gyrus on FA skeleton (right)	-0.00180801	0.377699	1
102	Physical measures	Pulse rate, automated reading	25058	Mean FA in genu of corpus callosum on FA skeleton	0.0398682	0.378252	0.998402
2897	Smoking behaviors	Age stopped smoking	25076	Mean FA in retrolenticular part of internal capsule on FA skeleton (right)	-0.0613045	0.389965	1
2887	Smoking behaviors	Number of cigarettes previously smoked daily	25086	Mean FA in sagittal stratum on FA skeleton (right)	-0.0478128	0.403023	0.999999
12144	Physical measures	Height	25090	Mean FA in cingulum cingulate gyrus on FA skeleton (right)	-0.0829571	0.409452	0.618946
20128	Cognitive traits	Number of fluid intelligence questions attempted within time limit	25061	Mean FA in fornix on FA skeleton	-0.0261772	0.410307	1
1160	Lifestyle traits	Sleep duration	25099	Mean FA in superior fronto-occipital fasciculus on FA skeleton (left)	0.00630583	0.414826	1
20128	Cognitive traits	Number of fluid intelligence questions attempted within time limit	25095	Mean FA in fornix cres+stria terminalis on FA skeleton (left)	-0.0891126	0.418719	1
21002	Physical measures	Weight	25090	Mean FA in cingulum cingulate gyrus on FA skeleton (right)	-0.0463253	0.421086	1
3581	Health related traits	Age at menopause (last menstrual period)	25085	Mean FA in posterior thalamic radiation on FA skeleton (left)	0.00743759	0.423857	0.953392
30020	Biochemical measures	Haemoglobin concentration	25094	Mean FA in fornix cres+stria terminalis on FA skeleton (right)	-0.0139085	0.424927	0.998639
1498	Eating behaviors	Coffee intake	25085	Mean FA in posterior thalamic radiation on FA skeleton (left)	0.00294822	0.438287	0.99999
4199	Physical measures	Position of pulse wave notch	25101	Mean FA in uncinate fasciculus on FA skeleton (left)	0.00945324	0.440749	1
2966	Health related traits	Age high blood pressure diagnosed	25060	Mean FA in splenium of corpus callosum on FA skeleton	-0.13828	0.441276	1
94	Physical measures	Diastolic blood pressure, manual reading	25096	Mean FA in superior longitudinal fasciculus on FA skeleton (right)	-0.0211238	0.444463	0.999998
48	Physical measures	Waist circumference	25058	Mean FA in genu of corpus callosum on FA skeleton	-0.0320606	0.450057	1
30870	Biochemical measures	Triglycerides	25090	Mean FA in cingulum cingulate gyrus on FA skeleton (right)	-0.0138405	0.460361	0.227498
2926	Smoking behaviors	Number of unsuccessful stop-smoking attempts	25082	Mean FA in posterior corona radiata on FA skeleton (right)	-0.0083125	0.461399	1
20016	Cognitive traits	Fluid intelligence score	25100	Mean FA in uncinate fasciculus on FA skeleton (right)	-0.00176491	0.467949	0.486943
4199	Physical measures	Position of pulse wave notch	25098	Mean FA in superior fronto-occipital fasciculus on FA skeleton (right)	0.117821	0.474281	1
2734	Health related traits	Number of live births	25090	Mean FA in cingulum cingulate gyrus on FA skeleton (right)	0.00465418	0.480694	1
2178	Health related traits	Overall health rating	25095	Mean FA in fornix cres+stria terminalis on FA skeleton (left)	-0.00747513	0.481227	0.990791
6374	Cognitive traits	Number of puzzles viewed	25085	Mean FA in posterior thalamic radiation on FA skeleton (left)	0.0105551	0.483326	1
30650	Biochemical measures	Aspartate aminotransferase	25084	Mean FA in posterior thalamic radiation on FA skeleton (right)	-0.0480533	0.493436	1
30230	Biochemical measures	Nucleated red blood cell percentage	25072	Mean FA in anterior limb of internal capsule on FA skeleton (right)	0.00862629	0.49383	0.999987
6373	Cognitive traits	Number of puzzles correctly solved	25101	Mean FA in uncinate fasciculus on FA skeleton (left)	-0.0635079	0.497887	0.977049
1339	Eating behaviors	Non-oily fish intake	25100	Mean FA in uncinate fasciculus on FA skeleton (right)	0.0133401	0.499598	1
3761	Health related traits	Age hay fever, rhinitis or eczema diagnosed	25091	Mean FA in cingulum cingulate gyrus on FA skeleton (left)	-0.0343261	0.50543	1
5386	Mental health related traits	Number of unenthusiastic/disinterested episodes	25088	Mean FA in external capsule on FA skeleton (right)	0.00023335	0.510442	4.602e-07
95	Physical measures	Pulse rate (during blood-pressure measurement)	25090	Mean FA in cingulum cingulate gyrus on FA skeleton (right)	-0.109764	0.512476	1
4429	Alcohol intake behaviors	Average monthly beer plus cider intake	25095	Mean FA in fornix cres+stria terminalis on FA skeleton (left)	0.538528	0.518934	1
12144	Physical measures	Height	25098	Mean FA in superior fronto-occipital fasciculus on FA skeleton (right)	0.0694624	0.539948	0.618946
20127	Mental health related traits	Neuroticism score	25099	Mean FA in superior fronto-occipital fasciculus on FA skeleton (left)	-0.00234618	0.555523	0.994649
30610	Biochemical measures	Alkaline phosphatase	25085	Mean FA in posterior thalamic radiation on FA skeleton (left)	-0.00179611	0.558963	1
5375	Mental health related traits	Longest period of unenthusiasm / disinterest	25100	Mean FA in uncinate fasciculus on FA skeleton (right)	-0.00926231	0.574827	1
30200	Biochemical measures	Neutrophill percentage	25061	Mean FA in fornix on FA skeleton	0.0244391	0.585792	0.821576
30830	Biochemical measures	SHBG	25090	Mean FA in cingulum cingulate gyrus on FA skeleton (right)	0.0454605	0.590368	1
20022	Physical measures	Birth weight	25098	Mean FA in superior fronto-occipital fasciculus on FA skeleton (right)	0.0579731	0.596592	0.851756
30780	Biochemical measures	LDL direct	25075	Mean FA in posterior limb of internal capsule on FA skeleton (left)	0.00549856	0.604156	0.983512
5386	Mental health related traits	Number of unenthusiastic/disinterested episodes	25083	Mean FA in posterior corona radiata on FA skeleton (left)	0.00204131	0.616494	4.602e-07
2714	Health related traits	Age when periods started (menarche)	25100	Mean FA in uncinate fasciculus on FA skeleton (right)	0.0502719	0.620929	0.271071
4407	Alcohol intake behaviors	Average monthly red wine intake	25098	Mean FA in superior fronto-occipital fasciculus on FA skeleton (right)	-0.00182875	0.628449	1
20016	Cognitive traits	Fluid intelligence score	25094	Mean FA in fornix cres+stria terminalis on FA skeleton (right)	-0.0743852	0.638403	0.486943
2267	Lifestyle traits	Use of sun/uv protection	25089	Mean FA in external capsule on FA skeleton (left)	0.043412	0.640479	1
30250	Biochemical measures	Reticulocyte count	25073	Mean FA in anterior limb of internal capsule on FA skeleton (left)	-0.032908	0.651224	0.0590183
30630	Biochemical measures	Apolipoprotein A	25089	Mean FA in external capsule on FA skeleton (left)	6.01545e-05	0.656997	1
30610	Biochemical measures	Alkaline phosphatase	25084	Mean FA in posterior thalamic radiation on FA skeleton (right)	-0.0341635	0.664934	1
30190	Biochemical measures	Monocyte percentage	25059	Mean FA in body of corpus callosum on FA skeleton	-0.00540983	0.667364	0.999955
1299	Eating behaviors	Salad / raw vegetable intake	25091	Mean FA in cingulum cingulate gyrus on FA skeleton (left)	0.000609569	0.683207	1
30260	Biochemical measures	Mean reticulocyte volume	25073	Mean FA in anterior limb of internal capsule on FA skeleton (left)	0.117734	0.687607	0.063152
1110	Lifestyle traits	Length of mobile phone use	25099	Mean FA in superior fronto-occipital fasciculus on FA skeleton (left)	-0.0267565	0.689684	0.954481
4559	Mental health related traits	Family relationship satisfaction	25079	Mean FA in anterior corona radiata on FA skeleton (left)	0.0111418	0.691598	1
5386	Mental health related traits	Number of unenthusiastic/disinterested episodes	25081	Mean FA in superior corona radiata on FA skeleton (left)	0.000961235	0.693862	4.602e-07
30600	Biochemical measures	Albumin	25075	Mean FA in posterior limb of internal capsule on FA skeleton (left)	0.000353494	0.721794	1
30730	Biochemical measures	Gamma glutamyltransferase	25084	Mean FA in posterior thalamic radiation on FA skeleton (right)	-0.0189301	0.724643	0.999999
4256	Cognitive traits	Time elapsed	25100	Mean FA in uncinate fasciculus on FA skeleton (right)	0.00236173	0.725455	1
2897	Smoking behaviors	Age stopped smoking	25090	Mean FA in cingulum cingulate gyrus on FA skeleton (right)	0.211638	0.725791	1
1498	Eating behaviors	Coffee intake	25084	Mean FA in posterior thalamic radiation on FA skeleton (right)	0.0146183	0.728871	0.99999
30180	Biochemical measures	Lymphocyte percentage	25061	Mean FA in fornix on FA skeleton	-0.00572274	0.731466	0.916874
30730	Biochemical measures	Gamma glutamyltransferase	25090	Mean FA in cingulum cingulate gyrus on FA skeleton (right)	-0.0545851	0.745202	0.999999
4462	Alcohol intake behaviors	Average monthly intake of other alcoholic drinks	25061	Mean FA in fornix on FA skeleton	0.0159512	0.745266	1
30240	Biochemical measures	Reticulocyte percentage	25073	Mean FA in anterior limb of internal capsule on FA skeleton (left)	-0.022519	0.745267	0.222931
2714	Health related traits	Age when periods started (menarche)	25084	Mean FA in posterior thalamic radiation on FA skeleton (right)	0.0287615	0.747577	0.271071
21001	Physical measures	Body mass index (BMI)	25078	Mean FA in anterior corona radiata on FA skeleton (right)	-0.0096739	0.748667	0.999741
4255	Cognitive traits	Time last key touched	25101	Mean FA in uncinate fasciculus on FA skeleton (left)	0.00647751	0.756775	1
1110	Lifestyle traits	Length of mobile phone use	25058	Mean FA in genu of corpus callosum on FA skeleton	-0.00441723	0.759331	0.954481
30230	Biochemical measures	Nucleated red blood cell percentage	25090	Mean FA in cingulum cingulate gyrus on FA skeleton (right)	0.0173708	0.76934	0.999987
4407	Alcohol intake behaviors	Average monthly red wine intake	25061	Mean FA in fornix on FA skeleton	-0.0189001	0.770031	1
4609	Mental health related traits	Longest period of depression	25082	Mean FA in posterior corona radiata on FA skeleton (right)	-0.00381014	0.782478	1
30270	Biochemical measures	Mean sphered cell volume	25073	Mean FA in anterior limb of internal capsule on FA skeleton (left)	0.107354	0.791301	0.0314456
30640	Biochemical measures	Apolipoprotein B	25075	Mean FA in posterior limb of internal capsule on FA skeleton (left)	0.0148366	0.79329	0.971996
30010	Biochemical measures	Red blood cell (erythrocyte) count	25061	Mean FA in fornix on FA skeleton	-0.0061836	0.793626	0.759613
4199	Physical measures	Position of pulse wave notch	25078	Mean FA in anterior corona radiata on FA skeleton (right)	0.0205248	0.840132	1
30230	Biochemical measures	Nucleated red blood cell percentage	25091	Mean FA in cingulum cingulate gyrus on FA skeleton (left)	0.007677	0.841332	0.999987
2714	Health related traits	Age when periods started (menarche)	25061	Mean FA in fornix on FA skeleton	0.0204835	0.844384	0.271071
30750	Biochemical measures	Glycated haemoglobin (HbA1c)	25097	Mean FA in superior longitudinal fasciculus on FA skeleton (left)	-0.00184079	0.847334	0.986462
30670	Biochemical measures	Urea	25060	Mean FA in splenium of corpus callosum on FA skeleton	-0.0316895	0.848831	1
30150	Biochemical measures	Eosinophill count	25060	Mean FA in splenium of corpus callosum on FA skeleton	0.0158737	0.86035	0.239839
30170	Biochemical measures	Nucleated red blood cell count	25091	Mean FA in cingulum cingulate gyrus on FA skeleton (left)	0.0039804	0.864518	1
30790	Biochemical measures	Lipoprotein A	25074	Mean FA in posterior limb of internal capsule on FA skeleton (right)	0.00151961	0.877862	0.376411
4256	Cognitive traits	Time elapsed	25090	Mean FA in cingulum cingulate gyrus on FA skeleton (right)	0.00776972	0.894195	1
30700	Biochemical measures	Creatinine	25060	Mean FA in splenium of corpus callosum on FA skeleton	-0.00747632	0.89471	1
30880	Biochemical measures	Urate	25090	Mean FA in cingulum cingulate gyrus on FA skeleton (right)	-0.0397114	0.900668	0.998099
4440	Alcohol intake behaviors	Average monthly spirits intake	25098	Mean FA in superior fronto-occipital fasciculus on FA skeleton (right)	-0.183223	0.906509	1
2887	Smoking behaviors	Number of cigarettes previously smoked daily	25101	Mean FA in uncinate fasciculus on FA skeleton (left)	-0.194849	0.922524	0.999999
4195	Physical measures	Pulse wave reflection index	25061	Mean FA in fornix on FA skeleton	-0.0723072	0.928849	1
4199	Physical measures	Position of pulse wave notch	25100	Mean FA in uncinate fasciculus on FA skeleton (right)	0.00778061	0.934338	1
1339	Eating behaviors	Non-oily fish intake	25101	Mean FA in uncinate fasciculus on FA skeleton (left)	0.0195767	0.949263	1
1458	Eating behaviors	Cereal intake	25082	Mean FA in posterior corona radiata on FA skeleton (right)	-0.00622704	0.964395	1
2754	Health related traits	Age at first live birth	25060	Mean FA in splenium of corpus callosum on FA skeleton	0.00449314	0.967051	0.166957
30170	Biochemical measures	Nucleated red blood cell count	25090	Mean FA in cingulum cingulate gyrus on FA skeleton (right)	0.0583992	0.983534	1
