# Supplementary material for: An augmented Mendelian randomization approach provides causality of brain imaging features on complex traits in a single biobank-scale dataset
Source: PLoS Genet. 2023 Dec 27;19(12):e1011112. doi: 10.1371/journal.pgen.1011112 (PMC10775988; doi:10.1371/journal.pgen.1011112)
Supplement: S19 Table — (XLSX) [file pgen.1011112.s046.xlsx]

## Sheet: S19 Table
S19 Table. Summary of supplementary MR-PL results with no winner’s curse correction (WC-correction) applied for pairs of imaging-derived phenotypes (IDPs) and complex traits having a non-zero causal effect estimate.
FieldID_trait	Category	Trait_Name	FieldID_IDP	IDP_Name	Causal Estimate	P_causal	P_Sargan
4451	Alcohol intake behaviors	Average monthly fortified wine intake	25087	Mean FA in sagittal stratum on FA skeleton (left)	0.00924152	0.0172862	1
30150	Biochemical measures	Eosinophill count	25075	Mean FA in posterior limb of internal capsule on FA skeleton (left)	0.0225832	7.63536e-07	1
30210	Biochemical measures	Eosinophill percentage	25075	Mean FA in posterior limb of internal capsule on FA skeleton (left)	0.00775598	4.83484e-05	1
30260	Biochemical measures	Mean reticulocyte volume	25062	Mean FA in corticospinal tract on FA skeleton (right)	0.0330388	0.000964026	1
30030	Biochemical measures	Haematocrit percentage	25099	Mean FA in superior fronto-occipital fasciculus on FA skeleton (left)	-0.00102711	0.00216592	1
30020	Biochemical measures	Haemoglobin concentration	25099	Mean FA in superior fronto-occipital fasciculus on FA skeleton (left)	-0.000178169	0.00336851	1
30270	Biochemical measures	Mean sphered cell volume	25058	Mean FA in genu of corpus callosum on FA skeleton	0.00804872	0.00397499	1
30100	Biochemical measures	Mean platelet (thrombocyte) volume	25075	Mean FA in posterior limb of internal capsule on FA skeleton (left)	0.017771	0.00798287	0.238156
30270	Biochemical measures	Mean sphered cell volume	25075	Mean FA in posterior limb of internal capsule on FA skeleton (left)	0.0152905	0.00972589	1
30670	Biochemical measures	Urea	25074	Mean FA in posterior limb of internal capsule on FA skeleton (right)	-0.00506845	0.0402517	1
30140	Biochemical measures	Neutrophill count	25099	Mean FA in superior fronto-occipital fasciculus on FA skeleton (left)	-0.00831191	0.0458514	1
1329	Eating behaviors	Oily fish intake	25075	Mean FA in posterior limb of internal capsule on FA skeleton (left)	0.000434721	0.000251019	1
1458	Eating behaviors	Cereal intake	25061	Mean FA in fornix on FA skeleton	0.00872943	0.0115465	1
2966	Health related traits	Age high blood pressure diagnosed	25061	Mean FA in fornix on FA skeleton	0.0917146	0.00158342	1
2714	Health related traits	Age when periods started (menarche)	25059	Mean FA in body of corpus callosum on FA skeleton	0.0235822	0.00235535	1
2754	Health related traits	Age at first live birth	25081	Mean FA in superior corona radiata on FA skeleton (left)	0.00327749	0.0123634	1
12144	Physical measures	Height	25075	Mean FA in posterior limb of internal capsule on FA skeleton (left)	-0.00849557	0.000534121	1
4079	Physical measures	Diastolic blood pressure, automated reading	25072	Mean FA in anterior limb of internal capsule on FA skeleton (right)	-0.0283358	0.00474933	1
4200	Physical measures	Position of the shoulder on the pulse waveform	25092	Mean FA in cingulum hippocampus on FA skeleton (right)	0.0443576	0.0291768	1
94	Physical measures	Diastolic blood pressure, manual reading	25074	Mean FA in posterior limb of internal capsule on FA skeleton (right)	-0.029516	0.0444804	1
20161	Smoking behaviors	Pack years of smoking	25080	Mean FA in superior corona radiata on FA skeleton (right)	-0.051359	0.0102709	1
20162	Smoking behaviors	Pack years adult smoking as proportion of life span exposed to smoking	25080	Mean FA in superior corona radiata on FA skeleton (right)	-0.106971	0.0278086	1
2887	Smoking behaviors	Number of cigarettes previously smoked daily	25072	Mean FA in anterior limb of internal capsule on FA skeleton (right)	0.0103065	0.0533625	1
93	Physical measures	Systolic blood pressure, manual reading	25095	Mean FA in fornix cres+stria terminalis on FA skeleton (left)	0.139827	0.0565905	1
3700	Health related traits	Time since last menstrual period	25085	Mean FA in posterior thalamic radiation on FA skeleton (left)	0.00612378	0.0579088	1
1558	Alcohol intake behaviors	Alcohol intake frequency.	25088	Mean FA in external capsule on FA skeleton (right)	-0.00151921	0.061857	1
4198	Physical measures	Position of the pulse wave peak	25061	Mean FA in fornix on FA skeleton	-0.00671467	0.0656178	1
20162	Smoking behaviors	Pack years adult smoking as proportion of life span exposed to smoking	25073	Mean FA in anterior limb of internal capsule on FA skeleton (left)	0.00246263	0.0680539	1
30080	Biochemical measures	Platelet count	25073	Mean FA in anterior limb of internal capsule on FA skeleton (left)	-0.00732254	0.0681721	0.997558
93	Physical measures	Systolic blood pressure, manual reading	25062	Mean FA in corticospinal tract on FA skeleton (right)	-0.011449	0.0949564	1
4079	Physical measures	Diastolic blood pressure, automated reading	25093	Mean FA in cingulum hippocampus on FA skeleton (left)	0.0135491	0.098698	1
30730	Biochemical measures	Gamma glutamyltransferase	25090	Mean FA in cingulum cingulate gyrus on FA skeleton (right)	-0.0075252	0.100217	1
2887	Smoking behaviors	Number of cigarettes previously smoked daily	25087	Mean FA in sagittal stratum on FA skeleton (left)	-0.078565	0.104809	1
5375	Mental health related traits	Longest period of unenthusiasm / disinterest	25097	Mean FA in superior longitudinal fasciculus on FA skeleton (left)	0.00350099	0.124599	1
20022	Physical measures	Birth weight	25098	Mean FA in superior fronto-occipital fasciculus on FA skeleton (right)	0.0437068	0.12699	1
2794	Health related traits	Age started oral contraceptive pill	25080	Mean FA in superior corona radiata on FA skeleton (right)	0.0142279	0.128389	1
30670	Biochemical measures	Urea	25063	Mean FA in corticospinal tract on FA skeleton (left)	-0.00169568	0.132951	1
93	Physical measures	Systolic blood pressure, manual reading	25073	Mean FA in anterior limb of internal capsule on FA skeleton (left)	0.116067	0.135267	1
30000	Biochemical measures	White blood cell (leukocyte) count	25099	Mean FA in superior fronto-occipital fasciculus on FA skeleton (left)	-0.0242819	0.144905	1
2966	Health related traits	Age high blood pressure diagnosed	25097	Mean FA in superior longitudinal fasciculus on FA skeleton (left)	-0.000205904	0.151706	1
5364	Alcohol intake behaviors	Average weekly intake of other alcoholic drinks	25062	Mean FA in corticospinal tract on FA skeleton (right)	-0.00240051	0.158014	1
845	Socioeconomic measures	Age completed full time education	25092	Mean FA in cingulum hippocampus on FA skeleton (right)	0.0883257	0.160882	1
30690	Biochemical measures	Cholesterol	25075	Mean FA in posterior limb of internal capsule on FA skeleton (left)	0.0242555	0.163621	0.999902
4195	Physical measures	Pulse wave reflection index	25098	Mean FA in superior fronto-occipital fasciculus on FA skeleton (right)	-0.0060491	0.171438	1
4199	Physical measures	Position of pulse wave notch	25062	Mean FA in corticospinal tract on FA skeleton (right)	0.0186679	0.17217	1
30670	Biochemical measures	Urea	25062	Mean FA in corticospinal tract on FA skeleton (right)	-0.01531	0.178702	1
3710	Health related traits	Length of menstrual cycle	25089	Mean FA in external capsule on FA skeleton (left)	0.0354802	0.179998	1
12144	Physical measures	Height	25098	Mean FA in superior fronto-occipital fasciculus on FA skeleton (right)	0.000784539	0.181155	1
4199	Physical measures	Position of pulse wave notch	25092	Mean FA in cingulum hippocampus on FA skeleton (right)	0.0557757	0.181588	1
30510	Biochemical measures	Creatinine (enzymatic) in urine	25093	Mean FA in cingulum hippocampus on FA skeleton (left)	-0.00415384	0.182418	1
4462	Alcohol intake behaviors	Average monthly intake of other alcoholic drinks	25091	Mean FA in cingulum cingulate gyrus on FA skeleton (left)	0.00944977	0.183431	1
1110	Lifestyle traits	Length of mobile phone use	25099	Mean FA in superior fronto-occipital fasciculus on FA skeleton (left)	-0.0189545	0.18435	1
2966	Health related traits	Age high blood pressure diagnosed	25096	Mean FA in superior longitudinal fasciculus on FA skeleton (right)	-0.000986274	0.18657	1
4195	Physical measures	Pulse wave reflection index	25090	Mean FA in cingulum cingulate gyrus on FA skeleton (right)	0.0253916	0.190836	1
4200	Physical measures	Position of the shoulder on the pulse waveform	25061	Mean FA in fornix on FA skeleton	-0.0686726	0.194776	1
2217	Health related traits	Age started wearing glasses or contact lenses	25101	Mean FA in uncinate fasciculus on FA skeleton (left)	0.00333436	0.210281	1
4609	Mental health related traits	Longest period of depression	25088	Mean FA in external capsule on FA skeleton (right)	-0.000500429	0.210394	1
2926	Smoking behaviors	Number of unsuccessful stop-smoking attempts	25096	Mean FA in superior longitudinal fasciculus on FA skeleton (right)	-0.00470292	0.210934	1
12144	Physical measures	Height	25061	Mean FA in fornix on FA skeleton	0.0308761	0.217819	1
1498	Eating behaviors	Coffee intake	25092	Mean FA in cingulum hippocampus on FA skeleton (right)	-0.036538	0.22621	1
400	Cognitive traits	Time to complete round	25090	Mean FA in cingulum cingulate gyrus on FA skeleton (right)	0.00694208	0.227659	1
12336	Physical measures	Ventricular rate	25075	Mean FA in posterior limb of internal capsule on FA skeleton (left)	0.0132247	0.228742	1
4282	Cognitive traits	Maximum digits remembered correctly	25080	Mean FA in superior corona radiata on FA skeleton (right)	-0.0581096	0.230803	1
2267	Lifestyle traits	Use of sun/uv protection	25091	Mean FA in cingulum cingulate gyrus on FA skeleton (left)	0.000163242	0.235167	1
2764	Health related traits	Age at last live birth	25075	Mean FA in posterior limb of internal capsule on FA skeleton (left)	0.00407718	0.244945	1
4440	Alcohol intake behaviors	Average monthly spirits intake	25061	Mean FA in fornix on FA skeleton	-0.119976	0.245937	1
12143	Physical measures	Weight (pre-imaging)	25096	Mean FA in superior longitudinal fasciculus on FA skeleton (right)	-0.00790835	0.250317	1
6350	Cognitive traits	Duration to complete alphanumeric path (trail #2)	25096	Mean FA in superior longitudinal fasciculus on FA skeleton (right)	-0.0293703	0.250505	1
2794	Health related traits	Age started oral contraceptive pill	25095	Mean FA in fornix cres+stria terminalis on FA skeleton (left)	0.0419431	0.253862	1
30090	Biochemical measures	Platelet crit	25098	Mean FA in superior fronto-occipital fasciculus on FA skeleton (right)	-0.00906457	0.258974	1
30750	Biochemical measures	Glycated haemoglobin (HbA1c)	25089	Mean FA in external capsule on FA skeleton (left)	-0.00951395	0.261376	1
30080	Biochemical measures	Platelet count	25072	Mean FA in anterior limb of internal capsule on FA skeleton (right)	-0.0265164	0.267115	0.997558
2897	Smoking behaviors	Age stopped smoking	25092	Mean FA in cingulum hippocampus on FA skeleton (right)	0.124824	0.269324	1
1060	Lifestyle traits	Time spent outdoors in winter	25082	Mean FA in posterior corona radiata on FA skeleton (right)	-0.0231976	0.270312	1
30220	Biochemical measures	Basophill percentage	25093	Mean FA in cingulum hippocampus on FA skeleton (left)	0.0187524	0.277055	1
1608	Alcohol intake behaviors	Average weekly fortified wine intake	25085	Mean FA in posterior thalamic radiation on FA skeleton (left)	-0.00648272	0.277209	1
4609	Mental health related traits	Longest period of depression	25093	Mean FA in cingulum hippocampus on FA skeleton (left)	-0.00666879	0.2876	1
2277	Lifestyle traits	Frequency of solarium/sunlamp use	25058	Mean FA in genu of corpus callosum on FA skeleton	0.0294522	0.293055	1
2887	Smoking behaviors	Number of cigarettes previously smoked daily	25085	Mean FA in posterior thalamic radiation on FA skeleton (left)	-0.0101017	0.295396	1
6772	Cognitive traits	Interval between previous point and current one in numeric path (trail #1)	25101	Mean FA in uncinate fasciculus on FA skeleton (left)	-0.0172805	0.297199	1
4194	Physical measures	Pulse rate	25092	Mean FA in cingulum hippocampus on FA skeleton (right)	0.0282031	0.300714	1
4418	Alcohol intake behaviors	Average monthly champagne plus white wine intake	25063	Mean FA in corticospinal tract on FA skeleton (left)	0.012139	0.304673	1
4196	Physical measures	Pulse wave peak to peak time	25099	Mean FA in superior fronto-occipital fasciculus on FA skeleton (left)	0.0101212	0.305473	1
4429	Alcohol intake behaviors	Average monthly beer plus cider intake	25075	Mean FA in posterior limb of internal capsule on FA skeleton (left)	-0.0889792	0.306316	1
4195	Physical measures	Pulse wave reflection index	25061	Mean FA in fornix on FA skeleton	-0.0501577	0.307419	1
4079	Physical measures	Diastolic blood pressure, automated reading	25100	Mean FA in uncinate fasciculus on FA skeleton (right)	-0.0740797	0.309674	1
4620	Mental health related traits	Number of depression episodes	25098	Mean FA in superior fronto-occipital fasciculus on FA skeleton (right)	0.00646146	0.32785	1
2966	Health related traits	Age high blood pressure diagnosed	25082	Mean FA in posterior corona radiata on FA skeleton (right)	-0.0310015	0.331135	1
30780	Biochemical measures	LDL direct	25061	Mean FA in fornix on FA skeleton	-0.0375792	0.342342	0.554608
30880	Biochemical measures	Urate	25090	Mean FA in cingulum cingulate gyrus on FA skeleton (right)	-0.0130394	0.342955	1
20127	Mental health related traits	Neuroticism score	25099	Mean FA in superior fronto-occipital fasciculus on FA skeleton (left)	-0.00399823	0.347715	1
6333	Cognitive traits	Duration spent answering each puzzle	25092	Mean FA in cingulum hippocampus on FA skeleton (right)	0.0152074	0.354503	1
4256	Cognitive traits	Time elapsed	25087	Mean FA in sagittal stratum on FA skeleton (left)	0.00590615	0.356348	1
2867	Smoking behaviors	Age started smoking in former smokers	25095	Mean FA in fornix cres+stria terminalis on FA skeleton (left)	-0.000608268	0.35731	1
2267	Lifestyle traits	Use of sun/uv protection	25080	Mean FA in superior corona radiata on FA skeleton (right)	0.0205908	0.36208	1
5386	Mental health related traits	Number of unenthusiastic/disinterested episodes	25098	Mean FA in superior fronto-occipital fasciculus on FA skeleton (right)	0.0995711	0.365483	1
2887	Smoking behaviors	Number of cigarettes previously smoked daily	25058	Mean FA in genu of corpus callosum on FA skeleton	0.0281135	0.368306	1
30800	Biochemical measures	Oestradiol	25061	Mean FA in fornix on FA skeleton	-0.00141953	0.37215	1
30800	Biochemical measures	Oestradiol	25101	Mean FA in uncinate fasciculus on FA skeleton (left)	0.109131	0.374517	1
1528	Eating behaviors	Water intake	25095	Mean FA in fornix cres+stria terminalis on FA skeleton (left)	-0.0752827	0.37659	1
4282	Cognitive traits	Maximum digits remembered correctly	25063	Mean FA in corticospinal tract on FA skeleton (left)	0.0549309	0.384335	1
2754	Health related traits	Age at first live birth	25098	Mean FA in superior fronto-occipital fasciculus on FA skeleton (right)	0.00303588	0.389169	1
30160	Biochemical measures	Basophill count	25092	Mean FA in cingulum hippocampus on FA skeleton (right)	0.00433527	0.395328	1
1379	Eating behaviors	Lamb/mutton intake	25101	Mean FA in uncinate fasciculus on FA skeleton (left)	-0.00784581	0.396314	1
30300	Biochemical measures	High light scatter reticulocyte count	25099	Mean FA in superior fronto-occipital fasciculus on FA skeleton (left)	-0.0601447	0.404401	1
12143	Physical measures	Weight (pre-imaging)	25097	Mean FA in superior longitudinal fasciculus on FA skeleton (left)	-0.000120551	0.405578	1
93	Physical measures	Systolic blood pressure, manual reading	25092	Mean FA in cingulum hippocampus on FA skeleton (right)	-0.316397	0.411229	1
20162	Smoking behaviors	Pack years adult smoking as proportion of life span exposed to smoking	25101	Mean FA in uncinate fasciculus on FA skeleton (left)	-0.0123754	0.412878	1
30250	Biochemical measures	Reticulocyte count	25058	Mean FA in genu of corpus callosum on FA skeleton	-0.0233419	0.414853	1
30800	Biochemical measures	Oestradiol	25062	Mean FA in corticospinal tract on FA skeleton (right)	-0.166861	0.415207	1
30780	Biochemical measures	LDL direct	25075	Mean FA in posterior limb of internal capsule on FA skeleton (left)	0.0423343	0.422042	0.554608
30730	Biochemical measures	Gamma glutamyltransferase	25101	Mean FA in uncinate fasciculus on FA skeleton (left)	-0.00293326	0.424938	1
30690	Biochemical measures	Cholesterol	25061	Mean FA in fornix on FA skeleton	-0.0463752	0.431835	0.999902
4282	Cognitive traits	Maximum digits remembered correctly	25079	Mean FA in anterior corona radiata on FA skeleton (left)	-0.0302867	0.435178	1
30100	Biochemical measures	Mean platelet (thrombocyte) volume	25073	Mean FA in anterior limb of internal capsule on FA skeleton (left)	0.0333983	0.437108	0.238156
30110	Biochemical measures	Platelet distribution width	25088	Mean FA in external capsule on FA skeleton (right)	-0.022835	0.443852	0.999926
3581	Health related traits	Age at menopause (last menstrual period)	25085	Mean FA in posterior thalamic radiation on FA skeleton (left)	0.000101151	0.445725	1
2897	Smoking behaviors	Age stopped smoking	25080	Mean FA in superior corona radiata on FA skeleton (right)	-0.139629	0.453213	1
1558	Alcohol intake behaviors	Alcohol intake frequency.	25089	Mean FA in external capsule on FA skeleton (left)	-0.0100665	0.453318	1
1050	Lifestyle traits	Time spend outdoors in summer	25085	Mean FA in posterior thalamic radiation on FA skeleton (left)	-0.000949029	0.454125	1
30280	Biochemical measures	Immature reticulocyte fraction	25098	Mean FA in superior fronto-occipital fasciculus on FA skeleton (right)	-0.00714468	0.454703	1
4196	Physical measures	Pulse wave peak to peak time	25061	Mean FA in fornix on FA skeleton	0.032838	0.460772	1
4620	Mental health related traits	Number of depression episodes	25097	Mean FA in superior longitudinal fasciculus on FA skeleton (left)	0.00012195	0.461526	1
93	Physical measures	Systolic blood pressure, manual reading	25082	Mean FA in posterior corona radiata on FA skeleton (right)	0.0332323	0.465212	1
30680	Biochemical measures	Calcium	25075	Mean FA in posterior limb of internal capsule on FA skeleton (left)	0.000156736	0.466316	1
30790	Biochemical measures	Lipoprotein A	25061	Mean FA in fornix on FA skeleton	-0.0116384	0.467997	1
30800	Biochemical measures	Oestradiol	25099	Mean FA in superior fronto-occipital fasciculus on FA skeleton (left)	-0.02827	0.469608	1
2897	Smoking behaviors	Age stopped smoking	25093	Mean FA in cingulum hippocampus on FA skeleton (left)	0.00284183	0.470434	1
12144	Physical measures	Height	25090	Mean FA in cingulum cingulate gyrus on FA skeleton (right)	-0.0139965	0.471625	1
20161	Smoking behaviors	Pack years of smoking	25061	Mean FA in fornix on FA skeleton	0.000925651	0.473798	1
20022	Physical measures	Birth weight	25095	Mean FA in fornix cres+stria terminalis on FA skeleton (left)	0.00452272	0.488743	1
2794	Health related traits	Age started oral contraceptive pill	25084	Mean FA in posterior thalamic radiation on FA skeleton (right)	0.00336353	0.525545	1
30640	Biochemical measures	Apolipoprotein B	25075	Mean FA in posterior limb of internal capsule on FA skeleton (left)	0.0624322	0.528139	2.60902e-14
30640	Biochemical measures	Apolipoprotein B	25061	Mean FA in fornix on FA skeleton	-0.0444531	0.534702	2.60902e-14
3761	Health related traits	Age hay fever, rhinitis or eczema diagnosed	25095	Mean FA in fornix cres+stria terminalis on FA skeleton (left)	-0.0577674	0.541162	1
3786	Health related traits	Age asthma diagnosed	25088	Mean FA in external capsule on FA skeleton (right)	0.0053006	0.54561	1
2897	Smoking behaviors	Age stopped smoking	25090	Mean FA in cingulum cingulate gyrus on FA skeleton (right)	0.00898073	0.546728	1
1050	Lifestyle traits	Time spend outdoors in summer	25084	Mean FA in posterior thalamic radiation on FA skeleton (right)	-0.0099547	0.548311	1
5375	Mental health related traits	Longest period of unenthusiasm / disinterest	25099	Mean FA in superior fronto-occipital fasciculus on FA skeleton (left)	0.00111661	0.5497	1
2267	Lifestyle traits	Use of sun/uv protection	25101	Mean FA in uncinate fasciculus on FA skeleton (left)	0.0509565	0.549902	1
4200	Physical measures	Position of the shoulder on the pulse waveform	25098	Mean FA in superior fronto-occipital fasciculus on FA skeleton (right)	-0.0114742	0.557802	1
30080	Biochemical measures	Platelet count	25095	Mean FA in fornix cres+stria terminalis on FA skeleton (left)	-0.00159398	0.567497	0.997558
4282	Cognitive traits	Maximum digits remembered correctly	25094	Mean FA in fornix cres+stria terminalis on FA skeleton (right)	0.290633	0.568275	1
30500	Biochemical measures	Microalbumin in urine	25063	Mean FA in corticospinal tract on FA skeleton (left)	0.126157	0.574034	1
709	Socioeconomic measures	Number in household	25080	Mean FA in superior corona radiata on FA skeleton (right)	0.00340942	0.584188	1
4255	Cognitive traits	Time last key touched	25087	Mean FA in sagittal stratum on FA skeleton (left)	0.00404911	0.587285	1
1588	Alcohol intake behaviors	Average weekly beer plus cider intake	25101	Mean FA in uncinate fasciculus on FA skeleton (left)	-0.0173942	0.596953	1
2267	Lifestyle traits	Use of sun/uv protection	25088	Mean FA in external capsule on FA skeleton (right)	0.00217245	0.597013	1
94	Physical measures	Diastolic blood pressure, manual reading	25093	Mean FA in cingulum hippocampus on FA skeleton (left)	-0.00377462	0.597049	1
95	Physical measures	Pulse rate (during blood-pressure measurement)	25101	Mean FA in uncinate fasciculus on FA skeleton (left)	0.00914461	0.598246	1
845	Socioeconomic measures	Age completed full time education	25080	Mean FA in superior corona radiata on FA skeleton (right)	4.90606e-05	0.606284	1
30220	Biochemical measures	Basophill percentage	25092	Mean FA in cingulum hippocampus on FA skeleton (right)	0.00470025	0.62066	1
30630	Biochemical measures	Apolipoprotein A	25087	Mean FA in sagittal stratum on FA skeleton (left)	0.0171345	0.624005	1
2897	Smoking behaviors	Age stopped smoking	25101	Mean FA in uncinate fasciculus on FA skeleton (left)	-0.00738141	0.628078	1
2734	Health related traits	Number of live births	25087	Mean FA in sagittal stratum on FA skeleton (left)	0.00323766	0.636472	1
2794	Health related traits	Age started oral contraceptive pill	25062	Mean FA in corticospinal tract on FA skeleton (right)	0.0235786	0.636705	1
30110	Biochemical measures	Platelet distribution width	25089	Mean FA in external capsule on FA skeleton (left)	-0.00256289	0.639873	0.999926
6350	Cognitive traits	Duration to complete alphanumeric path (trail #2)	25090	Mean FA in cingulum cingulate gyrus on FA skeleton (right)	-0.0285669	0.640868	1
30120	Biochemical measures	Lymphocyte count	25084	Mean FA in posterior thalamic radiation on FA skeleton (right)	-0.00802189	0.641354	1
30130	Biochemical measures	Monocyte count	25099	Mean FA in superior fronto-occipital fasciculus on FA skeleton (left)	-0.00336248	0.642364	1
30080	Biochemical measures	Platelet count	25093	Mean FA in cingulum hippocampus on FA skeleton (left)	0.0042206	0.645209	0.997558
30660	Biochemical measures	Direct bilirubin	25061	Mean FA in fornix on FA skeleton	6.19687e-05	0.647077	1
4407	Alcohol intake behaviors	Average monthly red wine intake	25061	Mean FA in fornix on FA skeleton	-0.00577673	0.652001	1
30720	Biochemical measures	Cystatin C	25095	Mean FA in fornix cres+stria terminalis on FA skeleton (left)	0.018299	0.652268	1
30760	Biochemical measures	HDL cholesterol	25097	Mean FA in superior longitudinal fasciculus on FA skeleton (left)	0.00200425	0.662071	1
21002	Physical measures	Weight	25097	Mean FA in superior longitudinal fasciculus on FA skeleton (left)	-0.0052059	0.668679	1
4559	Mental health related traits	Family relationship satisfaction	25085	Mean FA in posterior thalamic radiation on FA skeleton (left)	0.00124514	0.676494	1
4285	Cognitive traits	Time to complete test	25092	Mean FA in cingulum hippocampus on FA skeleton (right)	0.102578	0.676798	1
6773	Cognitive traits	Interval between previous point and current one in alphanumeric path (trail #2)	25074	Mean FA in posterior limb of internal capsule on FA skeleton (right)	-0.00217961	0.686485	1
4429	Alcohol intake behaviors	Average monthly beer plus cider intake	25095	Mean FA in fornix cres+stria terminalis on FA skeleton (left)	0.133585	0.695063	1
1578	Alcohol intake behaviors	Average weekly champagne plus white wine intake	25094	Mean FA in fornix cres+stria terminalis on FA skeleton (right)	-0.00128137	0.714477	1
2966	Health related traits	Age high blood pressure diagnosed	25076	Mean FA in retrolenticular part of internal capsule on FA skeleton (right)	-0.0153527	0.717945	1
2867	Smoking behaviors	Age started smoking in former smokers	25092	Mean FA in cingulum hippocampus on FA skeleton (right)	3.56273e-05	0.733681	1
4196	Physical measures	Pulse wave peak to peak time	25101	Mean FA in uncinate fasciculus on FA skeleton (left)	0.0377423	0.734462	1
4559	Mental health related traits	Family relationship satisfaction	25084	Mean FA in posterior thalamic radiation on FA skeleton (right)	0.00354848	0.735181	1
1120	Lifestyle traits	Weekly usage of mobile phone in last 3 months	25084	Mean FA in posterior thalamic radiation on FA skeleton (right)	-0.016765	0.742959	1
5375	Mental health related traits	Longest period of unenthusiasm / disinterest	25101	Mean FA in uncinate fasciculus on FA skeleton (left)	-0.00142734	0.744733	1
1110	Lifestyle traits	Length of mobile phone use	25061	Mean FA in fornix on FA skeleton	-0.00314909	0.749629	1
30780	Biochemical measures	LDL direct	25092	Mean FA in cingulum hippocampus on FA skeleton (right)	-0.0519822	0.751176	0.554608
30250	Biochemical measures	Reticulocyte count	25099	Mean FA in superior fronto-occipital fasciculus on FA skeleton (left)	-0.0137463	0.753166	1
20128	Cognitive traits	Number of fluid intelligence questions attempted within time limit	25100	Mean FA in uncinate fasciculus on FA skeleton (right)	0.00110291	0.753313	1
30600	Biochemical measures	Albumin	25063	Mean FA in corticospinal tract on FA skeleton (left)	0.0167332	0.753558	1
30290	Biochemical measures	High light scatter reticulocyte percentage	25099	Mean FA in superior fronto-occipital fasciculus on FA skeleton (left)	-0.0527856	0.760378	1
21021	Physical measures	Pulse wave Arterial Stiffness index	25101	Mean FA in uncinate fasciculus on FA skeleton (left)	-0.00336739	0.764037	1
30130	Biochemical measures	Monocyte count	25092	Mean FA in cingulum hippocampus on FA skeleton (right)	0.00977341	0.775759	1
30680	Biochemical measures	Calcium	25062	Mean FA in corticospinal tract on FA skeleton (right)	0.0668275	0.778836	1
30770	Biochemical measures	IGF-1	25100	Mean FA in uncinate fasciculus on FA skeleton (right)	0.0230126	0.781579	1
5364	Alcohol intake behaviors	Average weekly intake of other alcoholic drinks	25095	Mean FA in fornix cres+stria terminalis on FA skeleton (left)	-0.00588401	0.78423	1
4282	Cognitive traits	Maximum digits remembered correctly	25072	Mean FA in anterior limb of internal capsule on FA skeleton (right)	0.106397	0.789194	1
6351	Cognitive traits	Total errors traversing alphanumeric path (trail #2)	25061	Mean FA in fornix on FA skeleton	-0.00344382	0.791271	1
2887	Smoking behaviors	Number of cigarettes previously smoked daily	25090	Mean FA in cingulum cingulate gyrus on FA skeleton (right)	0.042396	0.797661	1
1558	Alcohol intake behaviors	Alcohol intake frequency.	25063	Mean FA in corticospinal tract on FA skeleton (left)	-0.0344907	0.802327	1
20162	Smoking behaviors	Pack years adult smoking as proportion of life span exposed to smoking	25058	Mean FA in genu of corpus callosum on FA skeleton	0.0257276	0.802471	1
4282	Cognitive traits	Maximum digits remembered correctly	25092	Mean FA in cingulum hippocampus on FA skeleton (right)	0.0350065	0.804458	1
95	Physical measures	Pulse rate (during blood-pressure measurement)	25090	Mean FA in cingulum cingulate gyrus on FA skeleton (right)	-0.00344153	0.80532	1
6348	Cognitive traits	Duration to complete numeric path (trail #1)	25101	Mean FA in uncinate fasciculus on FA skeleton (left)	-0.0135634	0.814801	1
93	Physical measures	Systolic blood pressure, manual reading	25083	Mean FA in posterior corona radiata on FA skeleton (left)	0.000693517	0.835315	1
30240	Biochemical measures	Reticulocyte percentage	25099	Mean FA in superior fronto-occipital fasciculus on FA skeleton (left)	-0.00986657	0.836528	1
2887	Smoking behaviors	Number of cigarettes previously smoked daily	25100	Mean FA in uncinate fasciculus on FA skeleton (right)	-0.069188	0.840701	1
30240	Biochemical measures	Reticulocyte percentage	25058	Mean FA in genu of corpus callosum on FA skeleton	-0.0236883	0.843612	1
30170	Biochemical measures	Nucleated red blood cell count	25090	Mean FA in cingulum cingulate gyrus on FA skeleton (right)	0.00117029	0.845815	1
2714	Health related traits	Age when periods started (menarche)	25061	Mean FA in fornix on FA skeleton	0.038454	0.852888	1
4079	Physical measures	Diastolic blood pressure, automated reading	25098	Mean FA in superior fronto-occipital fasciculus on FA skeleton (right)	-0.0220093	0.85536	1
30600	Biochemical measures	Albumin	25062	Mean FA in corticospinal tract on FA skeleton (right)	0.0488292	0.855695	1
1339	Eating behaviors	Non-oily fish intake	25100	Mean FA in uncinate fasciculus on FA skeleton (right)	0.0157462	0.856425	1
94	Physical measures	Diastolic blood pressure, manual reading	25092	Mean FA in cingulum hippocampus on FA skeleton (right)	-0.0193016	0.876549	1
2897	Smoking behaviors	Age stopped smoking	25061	Mean FA in fornix on FA skeleton	0.000438573	0.879069	1
30750	Biochemical measures	Glycated haemoglobin (HbA1c)	25098	Mean FA in superior fronto-occipital fasciculus on FA skeleton (right)	-0.0239306	0.880714	1
3761	Health related traits	Age hay fever, rhinitis or eczema diagnosed	25099	Mean FA in superior fronto-occipital fasciculus on FA skeleton (left)	-0.0372403	0.883711	1
30690	Biochemical measures	Cholesterol	25092	Mean FA in cingulum hippocampus on FA skeleton (right)	-0.0308231	0.889845	0.999902
4254	Cognitive traits	Time first key touched	25101	Mean FA in uncinate fasciculus on FA skeleton (left)	5.8915e-05	0.890554	1
3581	Health related traits	Age at menopause (last menstrual period)	25100	Mean FA in uncinate fasciculus on FA skeleton (right)	5.14106e-05	0.893025	1
30650	Biochemical measures	Aspartate aminotransferase	25090	Mean FA in cingulum cingulate gyrus on FA skeleton (right)	-0.0111824	0.897874	1
93	Physical measures	Systolic blood pressure, manual reading	25099	Mean FA in superior fronto-occipital fasciculus on FA skeleton (left)	0.0305969	0.898325	1
30600	Biochemical measures	Albumin	25090	Mean FA in cingulum cingulate gyrus on FA skeleton (right)	0.00312404	0.907066	1
3761	Health related traits	Age hay fever, rhinitis or eczema diagnosed	25090	Mean FA in cingulum cingulate gyrus on FA skeleton (right)	0.035398	0.910916	1
4282	Cognitive traits	Maximum digits remembered correctly	25078	Mean FA in anterior corona radiata on FA skeleton (right)	-0.193435	0.913198	1
6374	Cognitive traits	Number of puzzles viewed	25100	Mean FA in uncinate fasciculus on FA skeleton (right)	0.00138555	0.917415	1
30640	Biochemical measures	Apolipoprotein B	25092	Mean FA in cingulum hippocampus on FA skeleton (right)	-0.0778843	0.921505	2.60902e-14
30500	Biochemical measures	Microalbumin in urine	25099	Mean FA in superior fronto-occipital fasciculus on FA skeleton (left)	-0.00950932	0.924696	1
30820	Biochemical measures	Rheumatoid factor	25062	Mean FA in corticospinal tract on FA skeleton (right)	-0.0136993	0.925031	1
1578	Alcohol intake behaviors	Average weekly champagne plus white wine intake	25100	Mean FA in uncinate fasciculus on FA skeleton (right)	-0.0331637	0.9252	1
30500	Biochemical measures	Microalbumin in urine	25079	Mean FA in anterior corona radiata on FA skeleton (left)	-0.0554185	0.940618	1
2139	Lifestyle traits	Age first had sexual intercourse	25085	Mean FA in posterior thalamic radiation on FA skeleton (left)	0.0164144	0.944147	1
1120	Lifestyle traits	Weekly usage of mobile phone in last 3 months	25085	Mean FA in posterior thalamic radiation on FA skeleton (left)	-0.00133199	0.94751	1
1588	Alcohol intake behaviors	Average weekly beer plus cider intake	25074	Mean FA in posterior limb of internal capsule on FA skeleton (right)	-0.0248774	0.95494	1
2277	Lifestyle traits	Frequency of solarium/sunlamp use	25101	Mean FA in uncinate fasciculus on FA skeleton (left)	0.00305443	0.959296	1
1438	Eating behaviors	Bread intake	25075	Mean FA in posterior limb of internal capsule on FA skeleton (left)	-0.00862583	0.968846	1
