# Supplementary material for: An augmented Mendelian randomization approach provides causality of brain imaging features on complex traits in a single biobank-scale dataset
Source: PLoS Genet. 2023 Dec 27;19(12):e1011112. doi: 10.1371/journal.pgen.1011112 (PMC10775988; doi:10.1371/journal.pgen.1011112)
Supplement: S20 Table — (XLSX) [file pgen.1011112.s047.xlsx]

## Sheet: S20 Table
S20 Table. Summary of MR results (instrumental SNPs with r2 < 0.1) for 2SLS-based methods of Uni-2SLS and Multi-2SLS.
FieldID_trait	Category	Trait_Name	FieldID_IDP	IDP_Name	Estimate.Uni-2SLS	P.Uni-2SLS	P_Sargan.Uni-2SLS	Estimate.Multi-2SLS	P.Multi-2SLS	P_Sargan.Multi-2SLS
1558	Alcohol	Alcohol intake frequency.	25058	Mean FA in genu of corpus callosum on FA skeleton	0.00704135	0.850652	1	0.0715612	0.385919	1
1558	Alcohol	Alcohol intake frequency.	25059	Mean FA in body of corpus callosum on FA skeleton	0.0173288	0.65195	1	0.0361078	0.666474	1
1558	Alcohol	Alcohol intake frequency.	25060	Mean FA in splenium of corpus callosum on FA skeleton	-0.0300957	0.352166	0.995961	0.0331674	0.583111	1
1558	Alcohol	Alcohol intake frequency.	25061	Mean FA in fornix on FA skeleton	0.0445949	0.261941	1	0.11125	0.0527138	1
1558	Alcohol	Alcohol intake frequency.	25072	Mean FA in anterior limb of internal capsule on FA skeleton (right)	-0.0301155	0.42228	1	0.111911	0.293386	1
1558	Alcohol	Alcohol intake frequency.	25073	Mean FA in anterior limb of internal capsule on FA skeleton (left)	-0.0196072	0.591924	1	0.000422376	0.99678	1
1558	Alcohol	Alcohol intake frequency.	25074	Mean FA in posterior limb of internal capsule on FA skeleton (right)	-0.0220916	0.507454	0.999863	-0.185005	0.0645657	1
1558	Alcohol	Alcohol intake frequency.	25075	Mean FA in posterior limb of internal capsule on FA skeleton (left)	-0.018288	0.572371	0.99984	0.10575	0.290649	1
1558	Alcohol	Alcohol intake frequency.	25076	Mean FA in retrolenticular part of internal capsule on FA skeleton (right)	-0.0291382	0.474095	0.999675	-0.0586787	0.465402	1
1558	Alcohol	Alcohol intake frequency.	25077	Mean FA in retrolenticular part of internal capsule on FA skeleton (left)	-0.0316286	0.457061	0.999695	0.0044608	0.955063	1
1558	Alcohol	Alcohol intake frequency.	25078	Mean FA in anterior corona radiata on FA skeleton (right)	-0.0768451	0.031345	1	-0.0129928	0.899619	1
1558	Alcohol	Alcohol intake frequency.	25079	Mean FA in anterior corona radiata on FA skeleton (left)	-0.0766544	0.0327212	1	-0.230872	0.038093	1
1558	Alcohol	Alcohol intake frequency.	25080	Mean FA in superior corona radiata on FA skeleton (right)	-0.0369793	0.442526	0.919143	0.00703393	0.946884	1
1558	Alcohol	Alcohol intake frequency.	25081	Mean FA in superior corona radiata on FA skeleton (left)	-0.0330013	0.508892	0.913873	0.135915	0.229886	1
1558	Alcohol	Alcohol intake frequency.	25082	Mean FA in posterior corona radiata on FA skeleton (right)	-0.0143561	0.708995	1	0.112884	0.212017	1
1558	Alcohol	Alcohol intake frequency.	25083	Mean FA in posterior corona radiata on FA skeleton (left)	-0.0199355	0.612781	1	-0.095962	0.369566	1
1558	Alcohol	Alcohol intake frequency.	25084	Mean FA in posterior thalamic radiation on FA skeleton (right)	-0.00900641	0.800034	0.997555	-0.071296	0.481528	1
1558	Alcohol	Alcohol intake frequency.	25085	Mean FA in posterior thalamic radiation on FA skeleton (left)	-0.00378758	0.916628	0.997453	-0.0105314	0.917796	1
1558	Alcohol	Alcohol intake frequency.	25086	Mean FA in sagittal stratum on FA skeleton (right)	0.00731902	0.841968	1	0.102603	0.257907	1
1558	Alcohol	Alcohol intake frequency.	25087	Mean FA in sagittal stratum on FA skeleton (left)	0.00757865	0.846487	1	-0.0223187	0.771403	1
1558	Alcohol	Alcohol intake frequency.	25088	Mean FA in external capsule on FA skeleton (right)	-0.0972533	0.0132088	1	0.0187049	0.853267	1
1558	Alcohol	Alcohol intake frequency.	25089	Mean FA in external capsule on FA skeleton (left)	-0.0942757	0.0176965	1	-0.159626	0.0965439	1
1558	Alcohol	Alcohol intake frequency.	25090	Mean FA in cingulum cingulate gyrus on FA skeleton (right)	-0.0621972	0.0966764	1	0.021166	0.769904	1
1558	Alcohol	Alcohol intake frequency.	25091	Mean FA in cingulum cingulate gyrus on FA skeleton (left)	-0.0696637	0.0949227	1	-0.127744	0.13599	1
1558	Alcohol	Alcohol intake frequency.	25092	Mean FA in cingulum hippocampus on FA skeleton (right)	-0.0415473	0.476199	1	0.11918	0.0627384	1
1558	Alcohol	Alcohol intake frequency.	25093	Mean FA in cingulum hippocampus on FA skeleton (left)	-0.0404754	0.48439	1	-0.0594691	0.370189	1
1558	Alcohol	Alcohol intake frequency.	25094	Mean FA in fornix cres+stria terminalis on FA skeleton (right)	0.0426258	0.415431	0.765569	0.00865205	0.919605	1
1558	Alcohol	Alcohol intake frequency.	25095	Mean FA in fornix cres+stria terminalis on FA skeleton (left)	0.0245718	0.630202	0.73708	0.0187172	0.82495	1
1558	Alcohol	Alcohol intake frequency.	25096	Mean FA in superior longitudinal fasciculus on FA skeleton (right)	0.0256663	0.469472	1	0.185818	0.0666807	1
1558	Alcohol	Alcohol intake frequency.	25097	Mean FA in superior longitudinal fasciculus on FA skeleton (left)	0.0242004	0.502664	1	-0.12376	0.197034	1
1558	Alcohol	Alcohol intake frequency.	25098	Mean FA in superior fronto-occipital fasciculus on FA skeleton (right)	-0.102917	0.0945661	0.990843	0.00960965	0.904533	1
1558	Alcohol	Alcohol intake frequency.	25099	Mean FA in superior fronto-occipital fasciculus on FA skeleton (left)	-0.10135	0.0913041	0.99125	-0.0436066	0.636178	1
1558	Alcohol	Alcohol intake frequency.	25100	Mean FA in uncinate fasciculus on FA skeleton (right)	-0.0455888	0.716691	0.999999	-0.0470291	0.489334	1
1558	Alcohol	Alcohol intake frequency.	25101	Mean FA in uncinate fasciculus on FA skeleton (left)	-0.0561518	0.637855	0.999999	0.0580827	0.385183	1
1568	Alcohol	Average weekly red wine intake	25058	Mean FA in genu of corpus callosum on FA skeleton	0.00341008	0.934863	0.999144	-0.00488896	0.958408	1
1568	Alcohol	Average weekly red wine intake	25059	Mean FA in body of corpus callosum on FA skeleton	0.0212775	0.621451	1	0.0504449	0.597475	1
1568	Alcohol	Average weekly red wine intake	25060	Mean FA in splenium of corpus callosum on FA skeleton	0.0145763	0.687381	0.993119	0.105772	0.122853	1
1568	Alcohol	Average weekly red wine intake	25061	Mean FA in fornix on FA skeleton	-0.00471073	0.913784	0.999999	0.0812711	0.21356	1
1568	Alcohol	Average weekly red wine intake	25072	Mean FA in anterior limb of internal capsule on FA skeleton (right)	0.0145323	0.729321	1	0.112444	0.351078	1
1568	Alcohol	Average weekly red wine intake	25073	Mean FA in anterior limb of internal capsule on FA skeleton (left)	0.01586	0.697792	1	-0.055588	0.639559	1
1568	Alcohol	Average weekly red wine intake	25074	Mean FA in posterior limb of internal capsule on FA skeleton (right)	0.00396485	0.918138	1	-0.0159052	0.88898	1
1568	Alcohol	Average weekly red wine intake	25075	Mean FA in posterior limb of internal capsule on FA skeleton (left)	0.00538414	0.884623	1	-0.100396	0.378616	1
1568	Alcohol	Average weekly red wine intake	25076	Mean FA in retrolenticular part of internal capsule on FA skeleton (right)	0.0594265	0.178953	0.983354	-0.0986629	0.280103	1
1568	Alcohol	Average weekly red wine intake	25077	Mean FA in retrolenticular part of internal capsule on FA skeleton (left)	0.0477508	0.306916	0.972836	0.0813144	0.366354	1
1568	Alcohol	Average weekly red wine intake	25078	Mean FA in anterior corona radiata on FA skeleton (right)	-0.0463201	0.252567	0.998821	0.158168	0.177416	1
1568	Alcohol	Average weekly red wine intake	25079	Mean FA in anterior corona radiata on FA skeleton (left)	-0.0433942	0.283367	0.998659	-0.164152	0.194225	1
1568	Alcohol	Average weekly red wine intake	25080	Mean FA in superior corona radiata on FA skeleton (right)	0.0382393	0.459033	1	-0.033132	0.783245	1
1568	Alcohol	Average weekly red wine intake	25081	Mean FA in superior corona radiata on FA skeleton (left)	0.0490543	0.351321	1	0.0826548	0.5222	1
1568	Alcohol	Average weekly red wine intake	25082	Mean FA in posterior corona radiata on FA skeleton (right)	0.0677911	0.110112	1	0.253846	0.0135981	1
1568	Alcohol	Average weekly red wine intake	25083	Mean FA in posterior corona radiata on FA skeleton (left)	0.0626819	0.149249	1	-0.148635	0.22303	1
1568	Alcohol	Average weekly red wine intake	25084	Mean FA in posterior thalamic radiation on FA skeleton (right)	0.00307673	0.939034	0.999997	-0.0648776	0.571184	1
1568	Alcohol	Average weekly red wine intake	25085	Mean FA in posterior thalamic radiation on FA skeleton (left)	0.000666895	0.987119	0.999997	-0.0273286	0.81334	1
1568	Alcohol	Average weekly red wine intake	25086	Mean FA in sagittal stratum on FA skeleton (right)	0.0503996	0.215454	1	-0.0559443	0.587014	1
1568	Alcohol	Average weekly red wine intake	25087	Mean FA in sagittal stratum on FA skeleton (left)	0.0475101	0.268188	1	0.0615133	0.480349	1
1568	Alcohol	Average weekly red wine intake	25088	Mean FA in external capsule on FA skeleton (right)	-0.02829	0.523635	1	-0.0406772	0.723953	1
1568	Alcohol	Average weekly red wine intake	25089	Mean FA in external capsule on FA skeleton (left)	-0.0273999	0.544212	1	0.0275651	0.800738	1
1568	Alcohol	Average weekly red wine intake	25090	Mean FA in cingulum cingulate gyrus on FA skeleton (right)	0.00456544	0.910621	0.999352	-0.0133351	0.87113	1
1568	Alcohol	Average weekly red wine intake	25091	Mean FA in cingulum cingulate gyrus on FA skeleton (left)	0.000267863	0.995288	0.999342	-0.0554516	0.568208	1
1568	Alcohol	Average weekly red wine intake	25092	Mean FA in cingulum hippocampus on FA skeleton (right)	-0.0746872	0.255048	1	0.0338691	0.641733	1
1568	Alcohol	Average weekly red wine intake	25093	Mean FA in cingulum hippocampus on FA skeleton (left)	-0.0541327	0.418253	1	-0.0222913	0.768111	1
1568	Alcohol	Average weekly red wine intake	25094	Mean FA in fornix cres+stria terminalis on FA skeleton (right)	0.130475	0.0290833	0.6486	-0.00252194	0.979404	1
1568	Alcohol	Average weekly red wine intake	25095	Mean FA in fornix cres+stria terminalis on FA skeleton (left)	0.0942036	0.103458	0.491429	0.0554187	0.563203	1
1568	Alcohol	Average weekly red wine intake	25096	Mean FA in superior longitudinal fasciculus on FA skeleton (right)	-0.0155055	0.699073	0.998943	0.0209955	0.856295	1
1568	Alcohol	Average weekly red wine intake	25097	Mean FA in superior longitudinal fasciculus on FA skeleton (left)	-0.0185749	0.652229	0.998994	-0.00948667	0.930861	1
1568	Alcohol	Average weekly red wine intake	25098	Mean FA in superior fronto-occipital fasciculus on FA skeleton (right)	-0.133018	0.0608652	0.99202	-0.125704	0.168737	1
1568	Alcohol	Average weekly red wine intake	25099	Mean FA in superior fronto-occipital fasciculus on FA skeleton (left)	-0.157006	0.0229185	0.998754	-0.0565586	0.590274	1
1568	Alcohol	Average weekly red wine intake	25100	Mean FA in uncinate fasciculus on FA skeleton (right)	0.133458	0.345086	1	0.0458484	0.554198	1
1568	Alcohol	Average weekly red wine intake	25101	Mean FA in uncinate fasciculus on FA skeleton (left)	0.103535	0.43175	1	-0.0572446	0.452247	1
1578	Alcohol	Average weekly champagne plus white wine intake	25058	Mean FA in genu of corpus callosum on FA skeleton	0.0381578	0.362117	1	0.0526484	0.57433	1
1578	Alcohol	Average weekly champagne plus white wine intake	25059	Mean FA in body of corpus callosum on FA skeleton	-0.00502594	0.90731	1	0.136781	0.152075	1
1578	Alcohol	Average weekly champagne plus white wine intake	25060	Mean FA in splenium of corpus callosum on FA skeleton	-0.0112743	0.756336	1	-0.115999	0.0906941	1
1578	Alcohol	Average weekly champagne plus white wine intake	25061	Mean FA in fornix on FA skeleton	-0.0255914	0.556426	1	-0.00437433	0.946643	1
1578	Alcohol	Average weekly champagne plus white wine intake	25072	Mean FA in anterior limb of internal capsule on FA skeleton (right)	-0.0326848	0.435622	1	0.104343	0.386965	1
1578	Alcohol	Average weekly champagne plus white wine intake	25073	Mean FA in anterior limb of internal capsule on FA skeleton (left)	-0.0237743	0.558822	1	-0.0207286	0.861402	1
1578	Alcohol	Average weekly champagne plus white wine intake	25074	Mean FA in posterior limb of internal capsule on FA skeleton (right)	0.0133358	0.730621	1	0.0120869	0.915525	1
1578	Alcohol	Average weekly champagne plus white wine intake	25075	Mean FA in posterior limb of internal capsule on FA skeleton (left)	0.00964443	0.795421	0.999999	0.0269811	0.812956	1
1578	Alcohol	Average weekly champagne plus white wine intake	25076	Mean FA in retrolenticular part of internal capsule on FA skeleton (right)	0.00997217	0.822328	1	-0.00208626	0.981782	1
1578	Alcohol	Average weekly champagne plus white wine intake	25077	Mean FA in retrolenticular part of internal capsule on FA skeleton (left)	0.0111028	0.812792	1	-0.0728381	0.41837	1
1578	Alcohol	Average weekly champagne plus white wine intake	25078	Mean FA in anterior corona radiata on FA skeleton (right)	-0.0779803	0.0542579	1	0.0553935	0.636673	1
1578	Alcohol	Average weekly champagne plus white wine intake	25079	Mean FA in anterior corona radiata on FA skeleton (left)	-0.0846539	0.0369115	1	-0.19804	0.117304	1
1578	Alcohol	Average weekly champagne plus white wine intake	25080	Mean FA in superior corona radiata on FA skeleton (right)	-0.0651718	0.208873	0.991306	-0.264583	0.0280313	1
1578	Alcohol	Average weekly champagne plus white wine intake	25081	Mean FA in superior corona radiata on FA skeleton (left)	-0.0489005	0.353318	0.985067	0.171687	0.183588	1
1578	Alcohol	Average weekly champagne plus white wine intake	25082	Mean FA in posterior corona radiata on FA skeleton (right)	0.0449629	0.290355	1	0.0080352	0.937732	1
1578	Alcohol	Average weekly champagne plus white wine intake	25083	Mean FA in posterior corona radiata on FA skeleton (left)	0.0434842	0.318386	1	0.0398515	0.743889	1
1578	Alcohol	Average weekly champagne plus white wine intake	25084	Mean FA in posterior thalamic radiation on FA skeleton (right)	-0.00968938	0.809833	1	-0.073145	0.523015	1
1578	Alcohol	Average weekly champagne plus white wine intake	25085	Mean FA in posterior thalamic radiation on FA skeleton (left)	-0.00445617	0.914099	1	0.010666	0.926554	1
1578	Alcohol	Average weekly champagne plus white wine intake	25086	Mean FA in sagittal stratum on FA skeleton (right)	-0.0215966	0.596243	0.997418	0.0267477	0.79514	1
1578	Alcohol	Average weekly champagne plus white wine intake	25087	Mean FA in sagittal stratum on FA skeleton (left)	-0.025073	0.559589	0.997555	0.0565999	0.516133	1
1578	Alcohol	Average weekly champagne plus white wine intake	25088	Mean FA in external capsule on FA skeleton (right)	-0.0647697	0.146375	1	0.0272987	0.812719	1
1578	Alcohol	Average weekly champagne plus white wine intake	25089	Mean FA in external capsule on FA skeleton (left)	-0.0590391	0.193042	1	-0.083775	0.443121	1
1578	Alcohol	Average weekly champagne plus white wine intake	25090	Mean FA in cingulum cingulate gyrus on FA skeleton (right)	-0.0733894	0.0718805	1	-0.00402669	0.960925	1
1578	Alcohol	Average weekly champagne plus white wine intake	25091	Mean FA in cingulum cingulate gyrus on FA skeleton (left)	-0.0869642	0.0557626	1	-0.0602708	0.535159	1
1578	Alcohol	Average weekly champagne plus white wine intake	25092	Mean FA in cingulum hippocampus on FA skeleton (right)	0.0725597	0.266778	1	0.0273922	0.706733	1
1578	Alcohol	Average weekly champagne plus white wine intake	25093	Mean FA in cingulum hippocampus on FA skeleton (left)	0.0716359	0.281591	1	0.0872822	0.248369	1
1578	Alcohol	Average weekly champagne plus white wine intake	25094	Mean FA in fornix cres+stria terminalis on FA skeleton (right)	-0.0575777	0.329315	0.999916	0.0384958	0.69359	1
1578	Alcohol	Average weekly champagne plus white wine intake	25095	Mean FA in fornix cres+stria terminalis on FA skeleton (left)	-0.0615549	0.283692	0.999948	-0.0783694	0.413671	1
1578	Alcohol	Average weekly champagne plus white wine intake	25096	Mean FA in superior longitudinal fasciculus on FA skeleton (right)	0.00262919	0.947871	1	0.198854	0.0862022	1
1578	Alcohol	Average weekly champagne plus white wine intake	25097	Mean FA in superior longitudinal fasciculus on FA skeleton (left)	9.59185e-05	0.998147	1	-0.0550844	0.614309	1
1578	Alcohol	Average weekly champagne plus white wine intake	25098	Mean FA in superior fronto-occipital fasciculus on FA skeleton (right)	-0.0761436	0.283388	1	0.0990699	0.277929	1
1578	Alcohol	Average weekly champagne plus white wine intake	25099	Mean FA in superior fronto-occipital fasciculus on FA skeleton (left)	-0.0822097	0.233901	1	-0.127371	0.225114	1
1578	Alcohol	Average weekly champagne plus white wine intake	25100	Mean FA in uncinate fasciculus on FA skeleton (right)	-0.195746	0.168446	1	-0.190496	0.014013	1
1578	Alcohol	Average weekly champagne plus white wine intake	25101	Mean FA in uncinate fasciculus on FA skeleton (left)	-0.18463	0.162014	1	0.0906801	0.233841	1
1588	Alcohol	Average weekly beer plus cider intake	25058	Mean FA in genu of corpus callosum on FA skeleton	-0.0181132	0.664724	0.984546	0.11154	0.23407	1
1588	Alcohol	Average weekly beer plus cider intake	25059	Mean FA in body of corpus callosum on FA skeleton	-0.04744	0.272512	0.986269	0.0231773	0.808226	1
1588	Alcohol	Average weekly beer plus cider intake	25060	Mean FA in splenium of corpus callosum on FA skeleton	-0.0338414	0.350028	1	0.0134761	0.84411	1
1588	Alcohol	Average weekly beer plus cider intake	25061	Mean FA in fornix on FA skeleton	0.0268321	0.537649	0.737889	-0.0096599	0.882456	1
1588	Alcohol	Average weekly beer plus cider intake	25072	Mean FA in anterior limb of internal capsule on FA skeleton (right)	0.0103953	0.803444	0.719768	0.0310116	0.796942	1
1588	Alcohol	Average weekly beer plus cider intake	25073	Mean FA in anterior limb of internal capsule on FA skeleton (left)	0.0117575	0.772444	0.720972	0.109961	0.354096	1
1588	Alcohol	Average weekly beer plus cider intake	25074	Mean FA in posterior limb of internal capsule on FA skeleton (right)	-0.0230629	0.550247	0.793708	-0.115094	0.312351	1
1588	Alcohol	Average weekly beer plus cider intake	25075	Mean FA in posterior limb of internal capsule on FA skeleton (left)	-0.0218636	0.555628	0.793254	-0.0900414	0.429532	1
1588	Alcohol	Average weekly beer plus cider intake	25076	Mean FA in retrolenticular part of internal capsule on FA skeleton (right)	-0.0850423	0.054207	0.999881	0.0332266	0.715771	1
1588	Alcohol	Average weekly beer plus cider intake	25077	Mean FA in retrolenticular part of internal capsule on FA skeleton (left)	-0.0791738	0.0894424	0.99955	0.0401338	0.655453	1
1588	Alcohol	Average weekly beer plus cider intake	25078	Mean FA in anterior corona radiata on FA skeleton (right)	0.00329003	0.935129	0.988132	0.238104	0.0422356	1
1588	Alcohol	Average weekly beer plus cider intake	25079	Mean FA in anterior corona radiata on FA skeleton (left)	-0.00440251	0.913222	0.988165	-0.277982	0.0278368	1
1588	Alcohol	Average weekly beer plus cider intake	25080	Mean FA in superior corona radiata on FA skeleton (right)	-0.0611713	0.237063	0.974012	-0.00324823	0.978469	1
1588	Alcohol	Average weekly beer plus cider intake	25081	Mean FA in superior corona radiata on FA skeleton (left)	-0.0573384	0.27494	0.97059	0.000232167	0.998565	1
1588	Alcohol	Average weekly beer plus cider intake	25082	Mean FA in posterior corona radiata on FA skeleton (right)	-0.0279581	0.507248	0.998214	0.0360821	0.725593	1
1588	Alcohol	Average weekly beer plus cider intake	25083	Mean FA in posterior corona radiata on FA skeleton (left)	-0.0193153	0.654706	0.997775	-0.000318068	0.997919	1
1588	Alcohol	Average weekly beer plus cider intake	25084	Mean FA in posterior thalamic radiation on FA skeleton (right)	-0.0206641	0.606996	1	0.0187681	0.86979	1
1588	Alcohol	Average weekly beer plus cider intake	25085	Mean FA in posterior thalamic radiation on FA skeleton (left)	-0.0211102	0.608494	1	0.0261897	0.820896	1
1588	Alcohol	Average weekly beer plus cider intake	25086	Mean FA in sagittal stratum on FA skeleton (right)	-0.0746346	0.0665752	0.999982	0.0681164	0.508363	1
1588	Alcohol	Average weekly beer plus cider intake	25087	Mean FA in sagittal stratum on FA skeleton (left)	-0.07569	0.0780951	0.999969	-0.130377	0.134503	1
1588	Alcohol	Average weekly beer plus cider intake	25088	Mean FA in external capsule on FA skeleton (right)	-0.0457482	0.304209	0.999541	-0.0509318	0.65822	1
1588	Alcohol	Average weekly beer plus cider intake	25089	Mean FA in external capsule on FA skeleton (left)	-0.0391192	0.387411	0.999311	0.0388261	0.722164	1
1588	Alcohol	Average weekly beer plus cider intake	25090	Mean FA in cingulum cingulate gyrus on FA skeleton (right)	-0.0535477	0.1882	0.939414	-0.0992746	0.226816	1
1588	Alcohol	Average weekly beer plus cider intake	25091	Mean FA in cingulum cingulate gyrus on FA skeleton (left)	-0.0663831	0.143529	0.949513	0.126547	0.192566	1
1588	Alcohol	Average weekly beer plus cider intake	25092	Mean FA in cingulum hippocampus on FA skeleton (right)	0.115536	0.0804838	1	0.0796563	0.273696	1
1588	Alcohol	Average weekly beer plus cider intake	25093	Mean FA in cingulum hippocampus on FA skeleton (left)	0.113462	0.0908687	1	-0.0729091	0.334884	1
1588	Alcohol	Average weekly beer plus cider intake	25094	Mean FA in fornix cres+stria terminalis on FA skeleton (right)	0.0644533	0.277321	1	-0.122468	0.21002	1
1588	Alcohol	Average weekly beer plus cider intake	25095	Mean FA in fornix cres+stria terminalis on FA skeleton (left)	0.0738944	0.198348	1	0.134198	0.161416	1
1588	Alcohol	Average weekly beer plus cider intake	25096	Mean FA in superior longitudinal fasciculus on FA skeleton (right)	-0.0452564	0.258539	1	0.00777804	0.946486	1
1588	Alcohol	Average weekly beer plus cider intake	25097	Mean FA in superior longitudinal fasciculus on FA skeleton (left)	-0.0454244	0.270869	1	-0.109406	0.316905	1
1588	Alcohol	Average weekly beer plus cider intake	25098	Mean FA in superior fronto-occipital fasciculus on FA skeleton (right)	-0.0882352	0.215197	0.996157	-0.0337197	0.711778	1
1588	Alcohol	Average weekly beer plus cider intake	25099	Mean FA in superior fronto-occipital fasciculus on FA skeleton (left)	-0.0877322	0.20304	0.996484	-0.124616	0.23506	1
1588	Alcohol	Average weekly beer plus cider intake	25100	Mean FA in uncinate fasciculus on FA skeleton (right)	-0.0844846	0.543947	1	-0.0222528	0.774019	1
1588	Alcohol	Average weekly beer plus cider intake	25101	Mean FA in uncinate fasciculus on FA skeleton (left)	-0.138227	0.291483	1	-0.0368171	0.628662	1
1598	Alcohol	Average weekly spirits intake	25058	Mean FA in genu of corpus callosum on FA skeleton	0.0530561	0.205022	1	0.00917074	0.922111	1
1598	Alcohol	Average weekly spirits intake	25059	Mean FA in body of corpus callosum on FA skeleton	0.0279138	0.517949	1	-0.0838948	0.379896	1
1598	Alcohol	Average weekly spirits intake	25060	Mean FA in splenium of corpus callosum on FA skeleton	-0.000381253	0.991593	1	0.125652	0.066928	1
1598	Alcohol	Average weekly spirits intake	25061	Mean FA in fornix on FA skeleton	0.0721046	0.0982465	1	-0.0676132	0.301144	1
1598	Alcohol	Average weekly spirits intake	25072	Mean FA in anterior limb of internal capsule on FA skeleton (right)	-0.000721758	0.986183	1	0.0952188	0.430154	1
1598	Alcohol	Average weekly spirits intake	25073	Mean FA in anterior limb of internal capsule on FA skeleton (left)	0.00427414	0.916211	1	-0.129143	0.277084	1
1598	Alcohol	Average weekly spirits intake	25074	Mean FA in posterior limb of internal capsule on FA skeleton (right)	-0.0129829	0.736874	1	-0.187134	0.100816	1
1598	Alcohol	Average weekly spirits intake	25075	Mean FA in posterior limb of internal capsule on FA skeleton (left)	-0.00981634	0.791501	1	0.135317	0.235477	1
1598	Alcohol	Average weekly spirits intake	25076	Mean FA in retrolenticular part of internal capsule on FA skeleton (right)	-0.000718042	0.987016	1	-0.062525	0.493624	1
1598	Alcohol	Average weekly spirits intake	25077	Mean FA in retrolenticular part of internal capsule on FA skeleton (left)	0.00861032	0.853833	1	0.0992671	0.270223	1
1598	Alcohol	Average weekly spirits intake	25078	Mean FA in anterior corona radiata on FA skeleton (right)	-0.0439862	0.278248	1	0.00587612	0.960068	1
1598	Alcohol	Average weekly spirits intake	25079	Mean FA in anterior corona radiata on FA skeleton (left)	-0.0489142	0.227915	1	-0.00905791	0.942942	1
1598	Alcohol	Average weekly spirits intake	25080	Mean FA in superior corona radiata on FA skeleton (right)	-0.0223256	0.664984	1	0.0115237	0.923788	1
1598	Alcohol	Average weekly spirits intake	25081	Mean FA in superior corona radiata on FA skeleton (left)	-0.0258771	0.621972	1	-0.126212	0.328654	1
1598	Alcohol	Average weekly spirits intake	25082	Mean FA in posterior corona radiata on FA skeleton (right)	0.0221654	0.600207	1	-0.0124269	0.903892	1
1598	Alcohol	Average weekly spirits intake	25083	Mean FA in posterior corona radiata on FA skeleton (left)	0.027937	0.519125	1	0.0678151	0.578601	1
1598	Alcohol	Average weekly spirits intake	25084	Mean FA in posterior thalamic radiation on FA skeleton (right)	0.0374232	0.354261	1	0.0911205	0.426545	1
1598	Alcohol	Average weekly spirits intake	25085	Mean FA in posterior thalamic radiation on FA skeleton (left)	0.039885	0.336035	1	-0.0675103	0.559782	1
1598	Alcohol	Average weekly spirits intake	25086	Mean FA in sagittal stratum on FA skeleton (right)	-0.00170048	0.966654	1	-0.189773	0.0658794	1
1598	Alcohol	Average weekly spirits intake	25087	Mean FA in sagittal stratum on FA skeleton (left)	0.000115485	0.997847	1	0.0976123	0.26302	1
1598	Alcohol	Average weekly spirits intake	25088	Mean FA in external capsule on FA skeleton (right)	0.0560778	0.209211	1	-0.0334305	0.771837	1
1598	Alcohol	Average weekly spirits intake	25089	Mean FA in external capsule on FA skeleton (left)	0.0603777	0.183647	1	-0.0116354	0.91521	1
1598	Alcohol	Average weekly spirits intake	25090	Mean FA in cingulum cingulate gyrus on FA skeleton (right)	0.0110247	0.786492	0.997812	0.094742	0.249318	1
1598	Alcohol	Average weekly spirits intake	25091	Mean FA in cingulum cingulate gyrus on FA skeleton (left)	0.00206021	0.963788	0.997655	-0.0344156	0.723419	1
1598	Alcohol	Average weekly spirits intake	25092	Mean FA in cingulum hippocampus on FA skeleton (right)	0.0240639	0.713268	1	0.109511	0.13288	1
1598	Alcohol	Average weekly spirits intake	25093	Mean FA in cingulum hippocampus on FA skeleton (left)	0.0308969	0.641637	1	-0.0689603	0.362085	1
1598	Alcohol	Average weekly spirits intake	25094	Mean FA in fornix cres+stria terminalis on FA skeleton (right)	-0.0377718	0.525472	1	0.195275	0.0458707	1
1598	Alcohol	Average weekly spirits intake	25095	Mean FA in fornix cres+stria terminalis on FA skeleton (left)	-0.04504	0.433269	1	-0.187917	0.0501608	1
1598	Alcohol	Average weekly spirits intake	25096	Mean FA in superior longitudinal fasciculus on FA skeleton (right)	0.0380852	0.344339	1	0.0318145	0.78388	1
1598	Alcohol	Average weekly spirits intake	25097	Mean FA in superior longitudinal fasciculus on FA skeleton (left)	0.0346161	0.402687	1	-0.0146034	0.893827	1
1598	Alcohol	Average weekly spirits intake	25098	Mean FA in superior fronto-occipital fasciculus on FA skeleton (right)	0.0750694	0.294517	1	0.00227434	0.980147	1
1598	Alcohol	Average weekly spirits intake	25099	Mean FA in superior fronto-occipital fasciculus on FA skeleton (left)	0.0520384	0.452423	1	0.131886	0.209695	1
1598	Alcohol	Average weekly spirits intake	25100	Mean FA in uncinate fasciculus on FA skeleton (right)	0.0797475	0.566337	1	-0.0906574	0.242779	1
1598	Alcohol	Average weekly spirits intake	25101	Mean FA in uncinate fasciculus on FA skeleton (left)	0.080002	0.538973	1	0.107496	0.158485	1
1608	Alcohol	Average weekly fortified wine intake	25058	Mean FA in genu of corpus callosum on FA skeleton	0.0244916	0.558094	1	0.00309639	0.973637	1
1608	Alcohol	Average weekly fortified wine intake	25059	Mean FA in body of corpus callosum on FA skeleton	-0.00106594	0.980263	0.999834	-0.104824	0.271998	1
1608	Alcohol	Average weekly fortified wine intake	25060	Mean FA in splenium of corpus callosum on FA skeleton	-0.0442223	0.221738	1	0.13956	0.0417406	1
1608	Alcohol	Average weekly fortified wine intake	25061	Mean FA in fornix on FA skeleton	-0.0250219	0.564353	0.999874	0.00692688	0.915572	1
1608	Alcohol	Average weekly fortified wine intake	25072	Mean FA in anterior limb of internal capsule on FA skeleton (right)	0.0140782	0.736747	0.990428	0.269118	0.0255882	1
1608	Alcohol	Average weekly fortified wine intake	25073	Mean FA in anterior limb of internal capsule on FA skeleton (left)	0.0138038	0.734907	0.990438	-0.231133	0.0514858	1
1608	Alcohol	Average weekly fortified wine intake	25074	Mean FA in posterior limb of internal capsule on FA skeleton (right)	0.0172068	0.655131	0.999999	-0.142831	0.209905	1
1608	Alcohol	Average weekly fortified wine intake	25075	Mean FA in posterior limb of internal capsule on FA skeleton (left)	0.0153187	0.679325	0.999999	0.138822	0.223225	1
1608	Alcohol	Average weekly fortified wine intake	25076	Mean FA in retrolenticular part of internal capsule on FA skeleton (right)	0.0167315	0.704788	1	-0.0617034	0.499108	1
1608	Alcohol	Average weekly fortified wine intake	25077	Mean FA in retrolenticular part of internal capsule on FA skeleton (left)	0.0194368	0.67712	1	0.0350118	0.697144	1
1608	Alcohol	Average weekly fortified wine intake	25078	Mean FA in anterior corona radiata on FA skeleton (right)	-0.00747295	0.853401	0.999998	0.0158338	0.892511	1
1608	Alcohol	Average weekly fortified wine intake	25079	Mean FA in anterior corona radiata on FA skeleton (left)	-0.00819512	0.839232	0.999998	0.0573782	0.649759	1
1608	Alcohol	Average weekly fortified wine intake	25080	Mean FA in superior corona radiata on FA skeleton (right)	0.0130013	0.800739	1	-0.0724765	0.546934	1
1608	Alcohol	Average weekly fortified wine intake	25081	Mean FA in superior corona radiata on FA skeleton (left)	0.0264802	0.613481	1	-0.00815107	0.949652	1
1608	Alcohol	Average weekly fortified wine intake	25082	Mean FA in posterior corona radiata on FA skeleton (right)	-0.0108486	0.797521	0.999552	0.104797	0.307927	1
1608	Alcohol	Average weekly fortified wine intake	25083	Mean FA in posterior corona radiata on FA skeleton (left)	-0.0172239	0.69166	0.999599	-0.135144	0.267734	1
1608	Alcohol	Average weekly fortified wine intake	25084	Mean FA in posterior thalamic radiation on FA skeleton (right)	-0.120873	0.00282333	1	-0.220789	0.0538599	1
1608	Alcohol	Average weekly fortified wine intake	25085	Mean FA in posterior thalamic radiation on FA skeleton (left)	-0.125199	0.00256993	1	0.0713214	0.537563	1
1608	Alcohol	Average weekly fortified wine intake	25086	Mean FA in sagittal stratum on FA skeleton (right)	-0.0404203	0.320561	0.999365	0.154242	0.134331	1
1608	Alcohol	Average weekly fortified wine intake	25087	Mean FA in sagittal stratum on FA skeleton (left)	-0.0397323	0.355114	0.999261	-0.0836734	0.336987	1
1608	Alcohol	Average weekly fortified wine intake	25088	Mean FA in external capsule on FA skeleton (right)	-0.0186658	0.674798	1	-0.0275354	0.811101	1
1608	Alcohol	Average weekly fortified wine intake	25089	Mean FA in external capsule on FA skeleton (left)	-0.0143721	0.751121	1	0.134818	0.216991	1
1608	Alcohol	Average weekly fortified wine intake	25090	Mean FA in cingulum cingulate gyrus on FA skeleton (right)	0.00938002	0.817587	1	0.0507361	0.53689	1
1608	Alcohol	Average weekly fortified wine intake	25091	Mean FA in cingulum cingulate gyrus on FA skeleton (left)	0.0160164	0.723889	1	-0.0367135	0.705491	1
1608	Alcohol	Average weekly fortified wine intake	25092	Mean FA in cingulum hippocampus on FA skeleton (right)	-0.0529545	0.419395	0.953097	0.0295251	0.685046	1
1608	Alcohol	Average weekly fortified wine intake	25093	Mean FA in cingulum hippocampus on FA skeleton (left)	-0.071764	0.282203	0.971633	-0.0996683	0.18745	1
1608	Alcohol	Average weekly fortified wine intake	25094	Mean FA in fornix cres+stria terminalis on FA skeleton (right)	0.0395887	0.504388	0.999989	0.00724401	0.940906	1
1608	Alcohol	Average weekly fortified wine intake	25095	Mean FA in fornix cres+stria terminalis on FA skeleton (left)	0.0382987	0.504326	0.999989	0.0058887	0.951013	1
1608	Alcohol	Average weekly fortified wine intake	25096	Mean FA in superior longitudinal fasciculus on FA skeleton (right)	-0.0645166	0.109648	1	0.0444119	0.701657	1
1608	Alcohol	Average weekly fortified wine intake	25097	Mean FA in superior longitudinal fasciculus on FA skeleton (left)	-0.0571796	0.166932	0.999999	0.00747712	0.945491	1
1608	Alcohol	Average weekly fortified wine intake	25098	Mean FA in superior fronto-occipital fasciculus on FA skeleton (right)	-0.0165304	0.815773	1	0.063881	0.484038	1
1608	Alcohol	Average weekly fortified wine intake	25099	Mean FA in superior fronto-occipital fasciculus on FA skeleton (left)	-0.0115964	0.866187	1	-0.055798	0.595018	1
1608	Alcohol	Average weekly fortified wine intake	25100	Mean FA in uncinate fasciculus on FA skeleton (right)	-0.281687	0.0518416	0.778952	-0.0316018	0.683594	1
1608	Alcohol	Average weekly fortified wine intake	25101	Mean FA in uncinate fasciculus on FA skeleton (left)	-0.195479	0.139007	0.639515	-0.0777552	0.307289	1
4407	Alcohol	Average monthly red wine intake	25058	Mean FA in genu of corpus callosum on FA skeleton	-0.0425175	0.705692	1	0.486881	0.143077	1
4407	Alcohol	Average monthly red wine intake	25059	Mean FA in body of corpus callosum on FA skeleton	-0.00652656	0.960977	0.999945	-0.273085	0.413063	1
4407	Alcohol	Average monthly red wine intake	25060	Mean FA in splenium of corpus callosum on FA skeleton	-0.0452121	0.668871	1	-0.152768	0.532457	1
4407	Alcohol	Average monthly red wine intake	25061	Mean FA in fornix on FA skeleton	0.0822695	0.631325	1	-0.145639	0.521259	1
4407	Alcohol	Average monthly red wine intake	25072	Mean FA in anterior limb of internal capsule on FA skeleton (right)	-0.0944772	0.460138	1	0.0802612	0.850352	1
4407	Alcohol	Average monthly red wine intake	25073	Mean FA in anterior limb of internal capsule on FA skeleton (left)	-0.122457	0.323764	1	-0.0521924	0.900582	1
4407	Alcohol	Average monthly red wine intake	25074	Mean FA in posterior limb of internal capsule on FA skeleton (right)	0.0403704	0.714445	1	0.40245	0.307283	1
4407	Alcohol	Average monthly red wine intake	25075	Mean FA in posterior limb of internal capsule on FA skeleton (left)	0.0116257	0.911248	1	-0.316591	0.426711	1
4407	Alcohol	Average monthly red wine intake	25076	Mean FA in retrolenticular part of internal capsule on FA skeleton (right)	-0.00461054	0.969195	0.999961	-0.151894	0.643862	1
4407	Alcohol	Average monthly red wine intake	25077	Mean FA in retrolenticular part of internal capsule on FA skeleton (left)	-0.058318	0.623352	0.999977	0.00499217	0.987599	1
4407	Alcohol	Average monthly red wine intake	25078	Mean FA in anterior corona radiata on FA skeleton (right)	-0.0119922	0.907817	1	0.288179	0.47887	1
4407	Alcohol	Average monthly red wine intake	25079	Mean FA in anterior corona radiata on FA skeleton (left)	-0.000447577	0.996543	1	-0.340037	0.444378	1
4407	Alcohol	Average monthly red wine intake	25080	Mean FA in superior corona radiata on FA skeleton (right)	0.116531	0.506732	1	-0.0326729	0.93836	1
4407	Alcohol	Average monthly red wine intake	25081	Mean FA in superior corona radiata on FA skeleton (left)	0.142782	0.459527	1	-0.0690902	0.87778	1
4407	Alcohol	Average monthly red wine intake	25082	Mean FA in posterior corona radiata on FA skeleton (right)	0.0379722	0.760124	1	-0.190439	0.603331	1
4407	Alcohol	Average monthly red wine intake	25083	Mean FA in posterior corona radiata on FA skeleton (left)	0.0730897	0.563412	1	0.171759	0.687963	1
4407	Alcohol	Average monthly red wine intake	25084	Mean FA in posterior thalamic radiation on FA skeleton (right)	-0.203754	0.079426	1	0.453811	0.265558	1
4407	Alcohol	Average monthly red wine intake	25085	Mean FA in posterior thalamic radiation on FA skeleton (left)	-0.203098	0.096233	1	-0.27132	0.509008	1
4407	Alcohol	Average monthly red wine intake	25086	Mean FA in sagittal stratum on FA skeleton (right)	-0.0818078	0.469036	1	-0.461102	0.20384	1
4407	Alcohol	Average monthly red wine intake	25087	Mean FA in sagittal stratum on FA skeleton (left)	-0.0579465	0.594955	1	0.280267	0.363555	1
4407	Alcohol	Average monthly red wine intake	25088	Mean FA in external capsule on FA skeleton (right)	-0.0489586	0.717095	0.999999	0.242948	0.550002	1
4407	Alcohol	Average monthly red wine intake	25089	Mean FA in external capsule on FA skeleton (left)	-0.0797427	0.54452	1	-0.0136813	0.971887	1
4407	Alcohol	Average monthly red wine intake	25090	Mean FA in cingulum cingulate gyrus on FA skeleton (right)	-0.186719	0.128634	1	0.0698935	0.810423	1
4407	Alcohol	Average monthly red wine intake	25091	Mean FA in cingulum cingulate gyrus on FA skeleton (left)	-0.21974	0.0878656	1	-0.354618	0.303182	1
4407	Alcohol	Average monthly red wine intake	25092	Mean FA in cingulum hippocampus on FA skeleton (right)	0.205096	0.336394	1	-0.127646	0.619012	1
4407	Alcohol	Average monthly red wine intake	25093	Mean FA in cingulum hippocampus on FA skeleton (left)	0.145773	0.511529	1	0.195208	0.44963	1
4407	Alcohol	Average monthly red wine intake	25094	Mean FA in fornix cres+stria terminalis on FA skeleton (right)	-0.11533	0.480499	1	-0.123655	0.711006	1
4407	Alcohol	Average monthly red wine intake	25095	Mean FA in fornix cres+stria terminalis on FA skeleton (left)	-0.0587519	0.744242	1	-0.0482508	0.88785	1
4407	Alcohol	Average monthly red wine intake	25096	Mean FA in superior longitudinal fasciculus on FA skeleton (right)	-0.0395782	0.74364	1	0.0248925	0.949201	1
4407	Alcohol	Average monthly red wine intake	25097	Mean FA in superior longitudinal fasciculus on FA skeleton (left)	0.0132261	0.90926	1	0.289279	0.440698	1
4407	Alcohol	Average monthly red wine intake	25098	Mean FA in superior fronto-occipital fasciculus on FA skeleton (right)	-0.126394	0.49056	1	-0.394939	0.204167	1
4407	Alcohol	Average monthly red wine intake	25099	Mean FA in superior fronto-occipital fasciculus on FA skeleton (left)	-0.140972	0.424226	1	0.370476	0.30847	1
4407	Alcohol	Average monthly red wine intake	25100	Mean FA in uncinate fasciculus on FA skeleton (right)	0.311855	0.298087	1	0.114072	0.673908	1
4407	Alcohol	Average monthly red wine intake	25101	Mean FA in uncinate fasciculus on FA skeleton (left)	0.222076	0.331531	1	-0.335526	0.210377	1
4418	Alcohol	Average monthly champagne plus white wine intake	25058	Mean FA in genu of corpus callosum on FA skeleton	-0.0892954	0.428724	1	-0.287702	0.384374	1
4418	Alcohol	Average monthly champagne plus white wine intake	25059	Mean FA in body of corpus callosum on FA skeleton	0.0339824	0.799353	1	-0.0869805	0.793495	1
4418	Alcohol	Average monthly champagne plus white wine intake	25060	Mean FA in splenium of corpus callosum on FA skeleton	0.0140754	0.89406	0.99992	-0.21254	0.383496	1
4418	Alcohol	Average monthly champagne plus white wine intake	25061	Mean FA in fornix on FA skeleton	-0.196621	0.26375	1	-0.138297	0.540651	1
4418	Alcohol	Average monthly champagne plus white wine intake	25072	Mean FA in anterior limb of internal capsule on FA skeleton (right)	0.0412178	0.746348	1	-0.720715	0.0890388	1
4418	Alcohol	Average monthly champagne plus white wine intake	25073	Mean FA in anterior limb of internal capsule on FA skeleton (left)	0.086404	0.483753	1	0.55807	0.179901	1
4418	Alcohol	Average monthly champagne plus white wine intake	25074	Mean FA in posterior limb of internal capsule on FA skeleton (right)	0.0973504	0.378155	0.999999	0.163406	0.677698	1
4418	Alcohol	Average monthly champagne plus white wine intake	25075	Mean FA in posterior limb of internal capsule on FA skeleton (left)	0.110081	0.290766	0.999999	0.448516	0.25939	1
4418	Alcohol	Average monthly champagne plus white wine intake	25076	Mean FA in retrolenticular part of internal capsule on FA skeleton (right)	0.0876307	0.464063	0.999163	-0.522547	0.110609	1
4418	Alcohol	Average monthly champagne plus white wine intake	25077	Mean FA in retrolenticular part of internal capsule on FA skeleton (left)	0.0422943	0.722406	0.99861	0.130214	0.684072	1
4418	Alcohol	Average monthly champagne plus white wine intake	25078	Mean FA in anterior corona radiata on FA skeleton (right)	-0.0314956	0.761312	1	0.0184719	0.963658	1
4418	Alcohol	Average monthly champagne plus white wine intake	25079	Mean FA in anterior corona radiata on FA skeleton (left)	-0.0330367	0.748435	1	-0.00115674	0.997915	1
4418	Alcohol	Average monthly champagne plus white wine intake	25080	Mean FA in superior corona radiata on FA skeleton (right)	-0.0721932	0.680582	1	0.121802	0.772267	1
4418	Alcohol	Average monthly champagne plus white wine intake	25081	Mean FA in superior corona radiata on FA skeleton (left)	-0.122629	0.526236	1	-0.620287	0.16596	1
4418	Alcohol	Average monthly champagne plus white wine intake	25082	Mean FA in posterior corona radiata on FA skeleton (right)	-0.0463642	0.708547	0.999959	-0.190642	0.601605	1
4418	Alcohol	Average monthly champagne plus white wine intake	25083	Mean FA in posterior corona radiata on FA skeleton (left)	-0.0590753	0.640474	0.999964	0.447526	0.293616	1
4418	Alcohol	Average monthly champagne plus white wine intake	25084	Mean FA in posterior thalamic radiation on FA skeleton (right)	0.0261489	0.81799	1	0.403145	0.320698	1
4418	Alcohol	Average monthly champagne plus white wine intake	25085	Mean FA in posterior thalamic radiation on FA skeleton (left)	-0.0229072	0.847913	1	-0.266233	0.515532	1
4418	Alcohol	Average monthly champagne plus white wine intake	25086	Mean FA in sagittal stratum on FA skeleton (right)	-0.0571691	0.614452	0.999156	-0.450546	0.212658	1
4418	Alcohol	Average monthly champagne plus white wine intake	25087	Mean FA in sagittal stratum on FA skeleton (left)	0.0167456	0.878575	0.998915	0.302828	0.323823	1
4418	Alcohol	Average monthly champagne plus white wine intake	25088	Mean FA in external capsule on FA skeleton (right)	0.016656	0.901474	1	0.457182	0.258745	1
4418	Alcohol	Average monthly champagne plus white wine intake	25089	Mean FA in external capsule on FA skeleton (left)	-0.0137069	0.916523	1	-0.0339125	0.930083	1
4418	Alcohol	Average monthly champagne plus white wine intake	25090	Mean FA in cingulum cingulate gyrus on FA skeleton (right)	0.0547309	0.650646	1	0.511065	0.0782091	1
4418	Alcohol	Average monthly champagne plus white wine intake	25091	Mean FA in cingulum cingulate gyrus on FA skeleton (left)	0.0649961	0.604149	1	-0.100184	0.770171	1
4418	Alcohol	Average monthly champagne plus white wine intake	25092	Mean FA in cingulum hippocampus on FA skeleton (right)	0.565611	0.0217969	1	-0.555512	0.0298438	1
4418	Alcohol	Average monthly champagne plus white wine intake	25093	Mean FA in cingulum hippocampus on FA skeleton (left)	0.499076	0.0457087	1	0.516683	0.0446038	1
4418	Alcohol	Average monthly champagne plus white wine intake	25094	Mean FA in fornix cres+stria terminalis on FA skeleton (right)	0.269313	0.113051	0.981761	-0.182028	0.583852	1
4418	Alcohol	Average monthly champagne plus white wine intake	25095	Mean FA in fornix cres+stria terminalis on FA skeleton (left)	-0.0367641	0.841026	0.914012	0.151268	0.657083	1
4418	Alcohol	Average monthly champagne plus white wine intake	25096	Mean FA in superior longitudinal fasciculus on FA skeleton (right)	-0.0563687	0.642553	0.999966	-0.00368281	0.992448	1
4418	Alcohol	Average monthly champagne plus white wine intake	25097	Mean FA in superior longitudinal fasciculus on FA skeleton (left)	-0.0372386	0.750239	0.99996	0.171148	0.647232	1
4418	Alcohol	Average monthly champagne plus white wine intake	25098	Mean FA in superior fronto-occipital fasciculus on FA skeleton (right)	0.118256	0.518971	1	0.571154	0.0654351	1
4418	Alcohol	Average monthly champagne plus white wine intake	25099	Mean FA in superior fronto-occipital fasciculus on FA skeleton (left)	-0.05803	0.742054	1	-0.0374542	0.917627	1
4418	Alcohol	Average monthly champagne plus white wine intake	25100	Mean FA in uncinate fasciculus on FA skeleton (right)	0.473406	0.128963	0.95979	-0.110062	0.683146	1
4418	Alcohol	Average monthly champagne plus white wine intake	25101	Mean FA in uncinate fasciculus on FA skeleton (left)	-0.0288055	0.898335	0.830573	-0.373745	0.160902	1
4429	Alcohol	Average monthly beer plus cider intake	25058	Mean FA in genu of corpus callosum on FA skeleton	0.0888816	0.430886	1	0.0776133	0.814677	1
4429	Alcohol	Average monthly beer plus cider intake	25059	Mean FA in body of corpus callosum on FA skeleton	-0.016348	0.901324	0.999608	-0.119697	0.718901	1
4429	Alcohol	Average monthly beer plus cider intake	25060	Mean FA in splenium of corpus callosum on FA skeleton	-0.0224057	0.83076	1	-0.122198	0.616464	1
4429	Alcohol	Average monthly beer plus cider intake	25061	Mean FA in fornix on FA skeleton	0.478582	0.0103992	1	-0.15047	0.507284	1
4429	Alcohol	Average monthly beer plus cider intake	25072	Mean FA in anterior limb of internal capsule on FA skeleton (right)	0.0848153	0.510328	1	0.0967644	0.819333	1
4429	Alcohol	Average monthly beer plus cider intake	25073	Mean FA in anterior limb of internal capsule on FA skeleton (left)	0.124138	0.32106	1	-0.423684	0.308828	1
4429	Alcohol	Average monthly beer plus cider intake	25074	Mean FA in posterior limb of internal capsule on FA skeleton (right)	-0.221182	0.0485074	1	0.118511	0.763006	1
4429	Alcohol	Average monthly beer plus cider intake	25075	Mean FA in posterior limb of internal capsule on FA skeleton (left)	-0.182759	0.0839444	1	-0.231185	0.560143	1
4429	Alcohol	Average monthly beer plus cider intake	25076	Mean FA in retrolenticular part of internal capsule on FA skeleton (right)	0.0923969	0.445588	1	0.0223909	0.945516	1
4429	Alcohol	Average monthly beer plus cider intake	25077	Mean FA in retrolenticular part of internal capsule on FA skeleton (left)	0.151275	0.207838	1	0.0980817	0.759716	1
4429	Alcohol	Average monthly beer plus cider intake	25078	Mean FA in anterior corona radiata on FA skeleton (right)	0.191589	0.0688072	1	-0.245295	0.545793	1
4429	Alcohol	Average monthly beer plus cider intake	25079	Mean FA in anterior corona radiata on FA skeleton (left)	0.228164	0.031126	1	0.376092	0.396392	1
4429	Alcohol	Average monthly beer plus cider intake	25080	Mean FA in superior corona radiata on FA skeleton (right)	0.05324	0.760333	1	-0.453695	0.281788	1
4429	Alcohol	Average monthly beer plus cider intake	25081	Mean FA in superior corona radiata on FA skeleton (left)	0.0645224	0.731337	1	0.529987	0.236774	1
4429	Alcohol	Average monthly beer plus cider intake	25082	Mean FA in posterior corona radiata on FA skeleton (right)	0.0667013	0.586148	0.999976	0.130095	0.721748	1
4429	Alcohol	Average monthly beer plus cider intake	25083	Mean FA in posterior corona radiata on FA skeleton (left)	0.0366363	0.770239	0.999965	-0.0368259	0.93118	1
4429	Alcohol	Average monthly beer plus cider intake	25084	Mean FA in posterior thalamic radiation on FA skeleton (right)	0.139695	0.224997	1	-0.211725	0.602599	1
4429	Alcohol	Average monthly beer plus cider intake	25085	Mean FA in posterior thalamic radiation on FA skeleton (left)	0.203522	0.0925304	1	0.218242	0.594516	1
4429	Alcohol	Average monthly beer plus cider intake	25086	Mean FA in sagittal stratum on FA skeleton (right)	0.175007	0.128076	1	-0.101048	0.779817	1
4429	Alcohol	Average monthly beer plus cider intake	25087	Mean FA in sagittal stratum on FA skeleton (left)	0.137568	0.215237	1	0.21927	0.475876	1
4429	Alcohol	Average monthly beer plus cider intake	25088	Mean FA in external capsule on FA skeleton (right)	-0.0285597	0.832957	0.999998	0.729127	0.0727915	1
4429	Alcohol	Average monthly beer plus cider intake	25089	Mean FA in external capsule on FA skeleton (left)	-0.0296701	0.821225	0.999998	-0.300596	0.437595	1
4429	Alcohol	Average monthly beer plus cider intake	25090	Mean FA in cingulum cingulate gyrus on FA skeleton (right)	-0.0837801	0.488424	0.999988	0.19704	0.498237	1
4429	Alcohol	Average monthly beer plus cider intake	25091	Mean FA in cingulum cingulate gyrus on FA skeleton (left)	-0.0754498	0.54774	0.999985	-0.383208	0.264915	1
4429	Alcohol	Average monthly beer plus cider intake	25092	Mean FA in cingulum hippocampus on FA skeleton (right)	-0.151091	0.47655	0.994559	-0.208663	0.41532	1
4429	Alcohol	Average monthly beer plus cider intake	25093	Mean FA in cingulum hippocampus on FA skeleton (left)	-0.297537	0.187054	0.999925	0.0115558	0.964174	1
4429	Alcohol	Average monthly beer plus cider intake	25094	Mean FA in fornix cres+stria terminalis on FA skeleton (right)	0.0153576	0.925286	1	0.138791	0.676782	1
4429	Alcohol	Average monthly beer plus cider intake	25095	Mean FA in fornix cres+stria terminalis on FA skeleton (left)	0.0749001	0.680337	1	0.0946141	0.781916	1
4429	Alcohol	Average monthly beer plus cider intake	25096	Mean FA in superior longitudinal fasciculus on FA skeleton (right)	0.0237669	0.844443	1	0.0523787	0.893261	1
4429	Alcohol	Average monthly beer plus cider intake	25097	Mean FA in superior longitudinal fasciculus on FA skeleton (left)	0.0300192	0.79616	1	-0.217252	0.562057	1
4429	Alcohol	Average monthly beer plus cider intake	25098	Mean FA in superior fronto-occipital fasciculus on FA skeleton (right)	0.0979759	0.593641	1	0.0278115	0.928546	1
4429	Alcohol	Average monthly beer plus cider intake	25099	Mean FA in superior fronto-occipital fasciculus on FA skeleton (left)	0.131986	0.45277	1	0.320725	0.377092	1
4429	Alcohol	Average monthly beer plus cider intake	25100	Mean FA in uncinate fasciculus on FA skeleton (right)	0.00174226	0.995141	1	-0.247418	0.360249	1
4429	Alcohol	Average monthly beer plus cider intake	25101	Mean FA in uncinate fasciculus on FA skeleton (left)	0.0640338	0.771574	1	-0.113397	0.671088	1
4440	Alcohol	Average monthly spirits intake	25058	Mean FA in genu of corpus callosum on FA skeleton	-0.0603038	0.591076	1	-0.0181796	0.956114	1
4440	Alcohol	Average monthly spirits intake	25059	Mean FA in body of corpus callosum on FA skeleton	-0.090998	0.491268	1	-0.104061	0.753506	1
4440	Alcohol	Average monthly spirits intake	25060	Mean FA in splenium of corpus callosum on FA skeleton	0.0643231	0.542324	1	0.363065	0.135813	1
4440	Alcohol	Average monthly spirits intake	25061	Mean FA in fornix on FA skeleton	-0.0730669	0.668461	0.979233	-0.195633	0.386593	1
4440	Alcohol	Average monthly spirits intake	25072	Mean FA in anterior limb of internal capsule on FA skeleton (right)	-0.0431728	0.734848	1	-0.414462	0.32662	1
4440	Alcohol	Average monthly spirits intake	25073	Mean FA in anterior limb of internal capsule on FA skeleton (left)	-0.0492396	0.693577	1	0.969805	0.0196018	1
4440	Alcohol	Average monthly spirits intake	25074	Mean FA in posterior limb of internal capsule on FA skeleton (right)	0.0565671	0.608334	0.997448	-0.554171	0.157568	1
4440	Alcohol	Average monthly spirits intake	25075	Mean FA in posterior limb of internal capsule on FA skeleton (left)	0.0456275	0.66015	0.997302	0.222363	0.574295	1
4440	Alcohol	Average monthly spirits intake	25076	Mean FA in retrolenticular part of internal capsule on FA skeleton (right)	0.274644	0.0285143	1	-0.280598	0.390442	1
4440	Alcohol	Average monthly spirits intake	25077	Mean FA in retrolenticular part of internal capsule on FA skeleton (left)	0.130404	0.277509	0.999054	-0.0619165	0.846296	1
4440	Alcohol	Average monthly spirits intake	25078	Mean FA in anterior corona radiata on FA skeleton (right)	-0.0965256	0.352095	1	-0.0245608	0.951602	1
4440	Alcohol	Average monthly spirits intake	25079	Mean FA in anterior corona radiata on FA skeleton (left)	-0.0989371	0.343371	1	0.0156902	0.971684	1
4440	Alcohol	Average monthly spirits intake	25080	Mean FA in superior corona radiata on FA skeleton (right)	0.0519792	0.767608	1	-0.532909	0.205313	1
4440	Alcohol	Average monthly spirits intake	25081	Mean FA in superior corona radiata on FA skeleton (left)	0.103581	0.588295	1	0.660113	0.139716	1
4440	Alcohol	Average monthly spirits intake	25082	Mean FA in posterior corona radiata on FA skeleton (right)	-0.195234	0.120494	1	-0.804299	0.027192	1
4440	Alcohol	Average monthly spirits intake	25083	Mean FA in posterior corona radiata on FA skeleton (left)	-0.174617	0.173101	1	0.348677	0.412264	1
4440	Alcohol	Average monthly spirits intake	25084	Mean FA in posterior thalamic radiation on FA skeleton (right)	-0.0857811	0.454678	1	0.0186536	0.963305	1
4440	Alcohol	Average monthly spirits intake	25085	Mean FA in posterior thalamic radiation on FA skeleton (left)	-0.0991404	0.41073	1	0.0961148	0.81392	1
4440	Alcohol	Average monthly spirits intake	25086	Mean FA in sagittal stratum on FA skeleton (right)	-0.0479564	0.673072	1	0.0125985	0.972124	1
4440	Alcohol	Average monthly spirits intake	25087	Mean FA in sagittal stratum on FA skeleton (left)	-0.0529979	0.631134	1	0.322138	0.29424	1
4440	Alcohol	Average monthly spirits intake	25088	Mean FA in external capsule on FA skeleton (right)	-0.102924	0.448354	1	0.705194	0.0811948	1
4440	Alcohol	Average monthly spirits intake	25089	Mean FA in external capsule on FA skeleton (left)	-0.118886	0.364587	1	-0.534242	0.166336	1
4440	Alcohol	Average monthly spirits intake	25090	Mean FA in cingulum cingulate gyrus on FA skeleton (right)	0.0644253	0.598109	1	-0.104518	0.718695	1
4440	Alcohol	Average monthly spirits intake	25091	Mean FA in cingulum cingulate gyrus on FA skeleton (left)	0.0532423	0.671466	1	-0.163223	0.633813	1
4440	Alcohol	Average monthly spirits intake	25092	Mean FA in cingulum hippocampus on FA skeleton (right)	0.0311757	0.883782	1	-0.107312	0.67426	1
4440	Alcohol	Average monthly spirits intake	25093	Mean FA in cingulum hippocampus on FA skeleton (left)	-0.0394686	0.858513	1	0.240294	0.349039	1
4440	Alcohol	Average monthly spirits intake	25094	Mean FA in fornix cres+stria terminalis on FA skeleton (right)	-0.0228689	0.889459	1	-0.115703	0.727376	1
4440	Alcohol	Average monthly spirits intake	25095	Mean FA in fornix cres+stria terminalis on FA skeleton (left)	-0.108242	0.553892	1	-0.045829	0.89309	1
4440	Alcohol	Average monthly spirits intake	25096	Mean FA in superior longitudinal fasciculus on FA skeleton (right)	-0.00536457	0.964896	0.999852	0.191482	0.622676	1
4440	Alcohol	Average monthly spirits intake	25097	Mean FA in superior longitudinal fasciculus on FA skeleton (left)	-0.0274695	0.814259	0.999862	-0.160385	0.667847	1
4440	Alcohol	Average monthly spirits intake	25098	Mean FA in superior fronto-occipital fasciculus on FA skeleton (right)	-0.264008	0.166421	1	0.0569376	0.854021	1
4440	Alcohol	Average monthly spirits intake	25099	Mean FA in superior fronto-occipital fasciculus on FA skeleton (left)	-0.147305	0.410811	1	-0.356403	0.324961	1
4440	Alcohol	Average monthly spirits intake	25100	Mean FA in uncinate fasciculus on FA skeleton (right)	0.340356	0.262886	0.999692	0.0446092	0.868503	1
4440	Alcohol	Average monthly spirits intake	25101	Mean FA in uncinate fasciculus on FA skeleton (left)	0.0306448	0.888907	0.996217	-0.25893	0.330876	1
4451	Alcohol	Average monthly fortified wine intake	25058	Mean FA in genu of corpus callosum on FA skeleton	0.0232103	0.83619	1	-0.415669	0.208829	1
4451	Alcohol	Average monthly fortified wine intake	25059	Mean FA in body of corpus callosum on FA skeleton	-0.106298	0.421821	0.997353	-0.110623	0.738708	1
4451	Alcohol	Average monthly fortified wine intake	25060	Mean FA in splenium of corpus callosum on FA skeleton	0.0613453	0.560734	1	0.170555	0.483853	1
4451	Alcohol	Average monthly fortified wine intake	25061	Mean FA in fornix on FA skeleton	-0.0527559	0.756841	1	-0.158415	0.483505	1
4451	Alcohol	Average monthly fortified wine intake	25072	Mean FA in anterior limb of internal capsule on FA skeleton (right)	0.112782	0.377471	1	0.670859	0.112753	1
4451	Alcohol	Average monthly fortified wine intake	25073	Mean FA in anterior limb of internal capsule on FA skeleton (left)	0.123241	0.327383	1	-0.488739	0.239609	1
4451	Alcohol	Average monthly fortified wine intake	25074	Mean FA in posterior limb of internal capsule on FA skeleton (right)	0.122953	0.268688	1	-0.0182418	0.962914	1
4451	Alcohol	Average monthly fortified wine intake	25075	Mean FA in posterior limb of internal capsule on FA skeleton (left)	0.0841934	0.419541	1	-0.183197	0.643806	1
4451	Alcohol	Average monthly fortified wine intake	25076	Mean FA in retrolenticular part of internal capsule on FA skeleton (right)	0.0374436	0.757239	1	-0.204913	0.530974	1
4451	Alcohol	Average monthly fortified wine intake	25077	Mean FA in retrolenticular part of internal capsule on FA skeleton (left)	0.0311541	0.7945	1	-0.0237355	0.940822	1
4451	Alcohol	Average monthly fortified wine intake	25078	Mean FA in anterior corona radiata on FA skeleton (right)	-0.0126585	0.902502	1	0.770756	0.057105	1
4451	Alcohol	Average monthly fortified wine intake	25079	Mean FA in anterior corona radiata on FA skeleton (left)	-0.00742449	0.943046	1	-0.871899	0.0488463	1
4451	Alcohol	Average monthly fortified wine intake	25080	Mean FA in superior corona radiata on FA skeleton (right)	0.184049	0.301989	1	-0.364869	0.386002	1
4451	Alcohol	Average monthly fortified wine intake	25081	Mean FA in superior corona radiata on FA skeleton (left)	0.231715	0.235472	1	0.568596	0.203603	1
4451	Alcohol	Average monthly fortified wine intake	25082	Mean FA in posterior corona radiata on FA skeleton (right)	0.282634	0.0286745	0.999867	0.22418	0.538332	1
4451	Alcohol	Average monthly fortified wine intake	25083	Mean FA in posterior corona radiata on FA skeleton (left)	0.225398	0.0832062	0.998554	-0.509042	0.231814	1
4451	Alcohol	Average monthly fortified wine intake	25084	Mean FA in posterior thalamic radiation on FA skeleton (right)	0.0450515	0.695363	0.998974	-0.641712	0.113825	1
4451	Alcohol	Average monthly fortified wine intake	25085	Mean FA in posterior thalamic radiation on FA skeleton (left)	0.0226432	0.85067	0.998861	0.375676	0.357886	1
4451	Alcohol	Average monthly fortified wine intake	25086	Mean FA in sagittal stratum on FA skeleton (right)	-0.00679154	0.952425	1	0.739304	0.0403292	1
4451	Alcohol	Average monthly fortified wine intake	25087	Mean FA in sagittal stratum on FA skeleton (left)	-0.0465207	0.673474	1	-0.165734	0.589151	1
4451	Alcohol	Average monthly fortified wine intake	25088	Mean FA in external capsule on FA skeleton (right)	0.186524	0.175346	1	-0.290605	0.472736	1
4451	Alcohol	Average monthly fortified wine intake	25089	Mean FA in external capsule on FA skeleton (left)	0.201729	0.13057	1	0.21112	0.584711	1
4451	Alcohol	Average monthly fortified wine intake	25090	Mean FA in cingulum cingulate gyrus on FA skeleton (right)	-0.0293274	0.80923	1	0.269081	0.353861	1
4451	Alcohol	Average monthly fortified wine intake	25091	Mean FA in cingulum cingulate gyrus on FA skeleton (left)	-0.0426652	0.732997	1	-0.0833474	0.807806	1
4451	Alcohol	Average monthly fortified wine intake	25092	Mean FA in cingulum hippocampus on FA skeleton (right)	0.0604002	0.775653	0.999983	0.0696523	0.78512	1
4451	Alcohol	Average monthly fortified wine intake	25093	Mean FA in cingulum hippocampus on FA skeleton (left)	0.0465376	0.832538	0.999978	0.00940182	0.970801	1
4451	Alcohol	Average monthly fortified wine intake	25094	Mean FA in fornix cres+stria terminalis on FA skeleton (right)	0.0930891	0.574425	0.999986	0.161892	0.625892	1
4451	Alcohol	Average monthly fortified wine intake	25095	Mean FA in fornix cres+stria terminalis on FA skeleton (left)	-0.0110298	0.95164	0.999965	-0.0604132	0.859478	1
4451	Alcohol	Average monthly fortified wine intake	25096	Mean FA in superior longitudinal fasciculus on FA skeleton (right)	0.00735573	0.952019	1	-0.144816	0.709893	1
4451	Alcohol	Average monthly fortified wine intake	25097	Mean FA in superior longitudinal fasciculus on FA skeleton (left)	0.0108625	0.926094	1	0.2777	0.457637	1
4451	Alcohol	Average monthly fortified wine intake	25098	Mean FA in superior fronto-occipital fasciculus on FA skeleton (right)	0.189095	0.314911	1	-0.4005	0.195917	1
4451	Alcohol	Average monthly fortified wine intake	25099	Mean FA in superior fronto-occipital fasciculus on FA skeleton (left)	0.0316384	0.857968	1	0.501046	0.166897	1
4451	Alcohol	Average monthly fortified wine intake	25100	Mean FA in uncinate fasciculus on FA skeleton (right)	0.0125011	0.965097	0.0626682	-0.101992	0.705324	1
4451	Alcohol	Average monthly fortified wine intake	25101	Mean FA in uncinate fasciculus on FA skeleton (left)	0.118475	0.590853	0.0677093	0.280377	0.292781	1
4462	Alcohol	Average monthly intake of other alcoholic drinks	25058	Mean FA in genu of corpus callosum on FA skeleton	0.100812	0.367351	1	-0.10176	0.758621	1
4462	Alcohol	Average monthly intake of other alcoholic drinks	25059	Mean FA in body of corpus callosum on FA skeleton	-0.00912322	0.944641	1	0.183112	0.581747	1
4462	Alcohol	Average monthly intake of other alcoholic drinks	25060	Mean FA in splenium of corpus callosum on FA skeleton	0.0116975	0.911605	1	-0.053683	0.825778	1
4462	Alcohol	Average monthly intake of other alcoholic drinks	25061	Mean FA in fornix on FA skeleton	0.0718243	0.673422	1	-0.0556047	0.806038	1
4462	Alcohol	Average monthly intake of other alcoholic drinks	25072	Mean FA in anterior limb of internal capsule on FA skeleton (right)	0.148144	0.251624	1	0.0561119	0.894615	1
4462	Alcohol	Average monthly intake of other alcoholic drinks	25073	Mean FA in anterior limb of internal capsule on FA skeleton (left)	0.0963989	0.442581	1	-0.043754	0.916281	1
4462	Alcohol	Average monthly intake of other alcoholic drinks	25074	Mean FA in posterior limb of internal capsule on FA skeleton (right)	-0.042194	0.702524	1	-0.590163	0.13326	1
4462	Alcohol	Average monthly intake of other alcoholic drinks	25075	Mean FA in posterior limb of internal capsule on FA skeleton (left)	-0.034176	0.741958	1	0.475682	0.230735	1
4462	Alcohol	Average monthly intake of other alcoholic drinks	25076	Mean FA in retrolenticular part of internal capsule on FA skeleton (right)	0.219454	0.077529	1	0.036923	0.910276	1
4462	Alcohol	Average monthly intake of other alcoholic drinks	25077	Mean FA in retrolenticular part of internal capsule on FA skeleton (left)	0.188335	0.121976	1	0.101273	0.751956	1
4462	Alcohol	Average monthly intake of other alcoholic drinks	25078	Mean FA in anterior corona radiata on FA skeleton (right)	0.140102	0.178466	1	-0.616431	0.128727	1
4462	Alcohol	Average monthly intake of other alcoholic drinks	25079	Mean FA in anterior corona radiata on FA skeleton (left)	0.110091	0.29226	1	0.739877	0.09511	1
4462	Alcohol	Average monthly intake of other alcoholic drinks	25080	Mean FA in superior corona radiata on FA skeleton (right)	-0.220028	0.21697	1	-0.338921	0.421557	1
4462	Alcohol	Average monthly intake of other alcoholic drinks	25081	Mean FA in superior corona radiata on FA skeleton (left)	-0.0833069	0.660155	0.999998	0.361698	0.419448	1
4462	Alcohol	Average monthly intake of other alcoholic drinks	25082	Mean FA in posterior corona radiata on FA skeleton (right)	-0.0415025	0.737325	0.885081	0.0917319	0.801531	1
4462	Alcohol	Average monthly intake of other alcoholic drinks	25083	Mean FA in posterior corona radiata on FA skeleton (left)	-0.0642791	0.611207	0.890339	-0.0369004	0.931033	1
4462	Alcohol	Average monthly intake of other alcoholic drinks	25084	Mean FA in posterior thalamic radiation on FA skeleton (right)	0.0680417	0.554661	0.999835	-0.223376	0.583032	1
4462	Alcohol	Average monthly intake of other alcoholic drinks	25085	Mean FA in posterior thalamic radiation on FA skeleton (left)	0.027521	0.819512	0.999768	-0.313807	0.443222	1
4462	Alcohol	Average monthly intake of other alcoholic drinks	25086	Mean FA in sagittal stratum on FA skeleton (right)	0.0874019	0.444929	1	0.384065	0.287608	1
4462	Alcohol	Average monthly intake of other alcoholic drinks	25087	Mean FA in sagittal stratum on FA skeleton (left)	0.0813578	0.462927	1	-0.0840924	0.784415	1
4462	Alcohol	Average monthly intake of other alcoholic drinks	25088	Mean FA in external capsule on FA skeleton (right)	-0.164535	0.226708	1	-0.347663	0.391133	1
4462	Alcohol	Average monthly intake of other alcoholic drinks	25089	Mean FA in external capsule on FA skeleton (left)	-0.149472	0.252879	1	-0.0519285	0.893246	1
4462	Alcohol	Average monthly intake of other alcoholic drinks	25090	Mean FA in cingulum cingulate gyrus on FA skeleton (right)	0.187327	0.12705	1	0.145186	0.617192	1
4462	Alcohol	Average monthly intake of other alcoholic drinks	25091	Mean FA in cingulum cingulate gyrus on FA skeleton (left)	0.151422	0.229233	1	0.0722533	0.833236	1
4462	Alcohol	Average monthly intake of other alcoholic drinks	25092	Mean FA in cingulum hippocampus on FA skeleton (right)	-0.361615	0.100147	1	-0.0583291	0.819599	1
4462	Alcohol	Average monthly intake of other alcoholic drinks	25093	Mean FA in cingulum hippocampus on FA skeleton (left)	-0.314032	0.168437	1	-0.0553425	0.829693	1
4462	Alcohol	Average monthly intake of other alcoholic drinks	25094	Mean FA in fornix cres+stria terminalis on FA skeleton (right)	-0.2234	0.180038	1	0.141345	0.670899	1
4462	Alcohol	Average monthly intake of other alcoholic drinks	25095	Mean FA in fornix cres+stria terminalis on FA skeleton (left)	-0.193635	0.292006	1	-0.277271	0.416906	1
4462	Alcohol	Average monthly intake of other alcoholic drinks	25096	Mean FA in superior longitudinal fasciculus on FA skeleton (right)	0.0514745	0.674403	1	-0.186538	0.632585	1
4462	Alcohol	Average monthly intake of other alcoholic drinks	25097	Mean FA in superior longitudinal fasciculus on FA skeleton (left)	0.0799445	0.496181	1	0.328988	0.37983	1
4462	Alcohol	Average monthly intake of other alcoholic drinks	25098	Mean FA in superior fronto-occipital fasciculus on FA skeleton (right)	0.100568	0.587833	1	0.0423759	0.891323	1
4462	Alcohol	Average monthly intake of other alcoholic drinks	25099	Mean FA in superior fronto-occipital fasciculus on FA skeleton (left)	0.0537953	0.761017	1	-0.00105549	0.99768	1
4462	Alcohol	Average monthly intake of other alcoholic drinks	25100	Mean FA in uncinate fasciculus on FA skeleton (right)	-0.391769	0.195889	0.975286	0.577702	0.0325206	1
4462	Alcohol	Average monthly intake of other alcoholic drinks	25101	Mean FA in uncinate fasciculus on FA skeleton (left)	-0.132695	0.546186	0.927872	-0.22092	0.40789	1
5364	Alcohol	Average weekly intake of other alcoholic drinks	25058	Mean FA in genu of corpus callosum on FA skeleton	0.0107526	0.874565	0.9999	0.0779201	0.631331	1
5364	Alcohol	Average weekly intake of other alcoholic drinks	25059	Mean FA in body of corpus callosum on FA skeleton	-0.0199092	0.774843	0.705031	-0.173567	0.29134	1
5364	Alcohol	Average weekly intake of other alcoholic drinks	25060	Mean FA in splenium of corpus callosum on FA skeleton	0.0150632	0.802125	0.999984	0.0329328	0.781928	1
5364	Alcohol	Average weekly intake of other alcoholic drinks	25061	Mean FA in fornix on FA skeleton	-0.101431	0.20198	1	0.20265	0.07315	1
5364	Alcohol	Average weekly intake of other alcoholic drinks	25072	Mean FA in anterior limb of internal capsule on FA skeleton (right)	-0.0209942	0.758127	0.999999	-0.289971	0.170599	1
5364	Alcohol	Average weekly intake of other alcoholic drinks	25073	Mean FA in anterior limb of internal capsule on FA skeleton (left)	-0.0190062	0.774328	0.999999	0.175073	0.402392	1
5364	Alcohol	Average weekly intake of other alcoholic drinks	25074	Mean FA in posterior limb of internal capsule on FA skeleton (right)	0.0482596	0.453503	1	0.102777	0.602886	1
5364	Alcohol	Average weekly intake of other alcoholic drinks	25075	Mean FA in posterior limb of internal capsule on FA skeleton (left)	0.054669	0.378224	1	0.127192	0.516223	1
5364	Alcohol	Average weekly intake of other alcoholic drinks	25076	Mean FA in retrolenticular part of internal capsule on FA skeleton (right)	0.106438	0.185099	1	-0.0703832	0.651325	1
5364	Alcohol	Average weekly intake of other alcoholic drinks	25077	Mean FA in retrolenticular part of internal capsule on FA skeleton (left)	0.145183	0.0745184	1	0.133665	0.382867	1
5364	Alcohol	Average weekly intake of other alcoholic drinks	25078	Mean FA in anterior corona radiata on FA skeleton (right)	0.0459983	0.471822	1	-0.0489719	0.809077	1
5364	Alcohol	Average weekly intake of other alcoholic drinks	25079	Mean FA in anterior corona radiata on FA skeleton (left)	0.0406122	0.533086	1	0.0295082	0.89292	1
5364	Alcohol	Average weekly intake of other alcoholic drinks	25080	Mean FA in superior corona radiata on FA skeleton (right)	0.0729364	0.405679	1	0.181291	0.375095	1
5364	Alcohol	Average weekly intake of other alcoholic drinks	25081	Mean FA in superior corona radiata on FA skeleton (left)	0.0707405	0.421855	1	-0.231269	0.297381	1
5364	Alcohol	Average weekly intake of other alcoholic drinks	25082	Mean FA in posterior corona radiata on FA skeleton (right)	0.0212514	0.756993	0.996242	0.00739817	0.96651	1
5364	Alcohol	Average weekly intake of other alcoholic drinks	25083	Mean FA in posterior corona radiata on FA skeleton (left)	0.0364639	0.60948	0.996721	-0.122523	0.559488	1
5364	Alcohol	Average weekly intake of other alcoholic drinks	25084	Mean FA in posterior thalamic radiation on FA skeleton (right)	-0.0335611	0.608247	1	-0.150723	0.4399	1
5364	Alcohol	Average weekly intake of other alcoholic drinks	25085	Mean FA in posterior thalamic radiation on FA skeleton (left)	-0.018446	0.783597	1	-0.132457	0.501982	1
5364	Alcohol	Average weekly intake of other alcoholic drinks	25086	Mean FA in sagittal stratum on FA skeleton (right)	0.0192256	0.776438	0.942418	0.111497	0.531617	1
5364	Alcohol	Average weekly intake of other alcoholic drinks	25087	Mean FA in sagittal stratum on FA skeleton (left)	0.0300552	0.655134	0.945284	0.0742305	0.623121	1
5364	Alcohol	Average weekly intake of other alcoholic drinks	25088	Mean FA in external capsule on FA skeleton (right)	-0.0624449	0.388645	1	0.134015	0.497181	1
5364	Alcohol	Average weekly intake of other alcoholic drinks	25089	Mean FA in external capsule on FA skeleton (left)	-0.0574572	0.436692	1	-0.230095	0.218765	1
5364	Alcohol	Average weekly intake of other alcoholic drinks	25090	Mean FA in cingulum cingulate gyrus on FA skeleton (right)	0.0356634	0.599151	1	0.214336	0.130059	1
5364	Alcohol	Average weekly intake of other alcoholic drinks	25091	Mean FA in cingulum cingulate gyrus on FA skeleton (left)	0.0808625	0.274412	1	-0.116068	0.488761	1
5364	Alcohol	Average weekly intake of other alcoholic drinks	25092	Mean FA in cingulum hippocampus on FA skeleton (right)	-0.0768563	0.484852	1	-0.124494	0.320135	1
5364	Alcohol	Average weekly intake of other alcoholic drinks	25093	Mean FA in cingulum hippocampus on FA skeleton (left)	-0.0441855	0.687582	1	0.0880567	0.497241	1
5364	Alcohol	Average weekly intake of other alcoholic drinks	25094	Mean FA in fornix cres+stria terminalis on FA skeleton (right)	-0.0714612	0.44271	1	-0.02542	0.87982	1
5364	Alcohol	Average weekly intake of other alcoholic drinks	25095	Mean FA in fornix cres+stria terminalis on FA skeleton (left)	-0.0833544	0.375514	1	0.0258433	0.87509	1
5364	Alcohol	Average weekly intake of other alcoholic drinks	25096	Mean FA in superior longitudinal fasciculus on FA skeleton (right)	-0.0385596	0.564965	0.793701	-0.190968	0.339726	1
5364	Alcohol	Average weekly intake of other alcoholic drinks	25097	Mean FA in superior longitudinal fasciculus on FA skeleton (left)	-0.0101458	0.883724	0.7792	0.285435	0.130659	1
5364	Alcohol	Average weekly intake of other alcoholic drinks	25098	Mean FA in superior fronto-occipital fasciculus on FA skeleton (right)	0.0422973	0.674879	0.999955	0.119671	0.445508	1
5364	Alcohol	Average weekly intake of other alcoholic drinks	25099	Mean FA in superior fronto-occipital fasciculus on FA skeleton (left)	0.0631872	0.53431	0.999973	-0.145236	0.422722	1
5364	Alcohol	Average weekly intake of other alcoholic drinks	25100	Mean FA in uncinate fasciculus on FA skeleton (right)	0.289396	0.192087	0.99503	0.0135368	0.919321	1
5364	Alcohol	Average weekly intake of other alcoholic drinks	25101	Mean FA in uncinate fasciculus on FA skeleton (left)	0.109668	0.610272	0.974332	0.0807348	0.537588	1
30000	Biochemical	White blood cell (leukocyte) count	25058	Mean FA in genu of corpus callosum on FA skeleton	-0.0543269	0.149851	0.000420919	-0.0453012	0.58885	1
30000	Biochemical	White blood cell (leukocyte) count	25059	Mean FA in body of corpus callosum on FA skeleton	-0.0251057	0.51855	0.783625	0.111647	0.189315	1
30000	Biochemical	White blood cell (leukocyte) count	25060	Mean FA in splenium of corpus callosum on FA skeleton	-0.00996662	0.762584	0.637539	0.0290912	0.635578	1
30000	Biochemical	White blood cell (leukocyte) count	25061	Mean FA in fornix on FA skeleton	-0.0490832	0.225811	0.764149	0.00113922	0.984406	1
30000	Biochemical	White blood cell (leukocyte) count	25072	Mean FA in anterior limb of internal capsule on FA skeleton (right)	-0.051734	0.169966	0.697537	0.0538788	0.619017	1
30000	Biochemical	White blood cell (leukocyte) count	25073	Mean FA in anterior limb of internal capsule on FA skeleton (left)	-0.0416134	0.256858	0.663043	-0.0482073	0.650755	1
30000	Biochemical	White blood cell (leukocyte) count	25074	Mean FA in posterior limb of internal capsule on FA skeleton (right)	0.0487819	0.154707	0.126653	-0.167497	0.100144	1
30000	Biochemical	White blood cell (leukocyte) count	25075	Mean FA in posterior limb of internal capsule on FA skeleton (left)	0.0551102	0.0976653	0.144889	0.218219	0.0320851	1
30000	Biochemical	White blood cell (leukocyte) count	25076	Mean FA in retrolenticular part of internal capsule on FA skeleton (right)	-0.0360075	0.387347	0.00079224	0.0179601	0.825948	1
30000	Biochemical	White blood cell (leukocyte) count	25077	Mean FA in retrolenticular part of internal capsule on FA skeleton (left)	-0.0299876	0.491372	0.00072644	-0.141386	0.0791717	1
30000	Biochemical	White blood cell (leukocyte) count	25078	Mean FA in anterior corona radiata on FA skeleton (right)	-0.0747193	0.0397734	0.0361395	-0.0773581	0.4597	1
30000	Biochemical	White blood cell (leukocyte) count	25079	Mean FA in anterior corona radiata on FA skeleton (left)	-0.0708878	0.0539856	0.032292	0.00551048	0.961141	1
30000	Biochemical	White blood cell (leukocyte) count	25080	Mean FA in superior corona radiata on FA skeleton (right)	-0.0107289	0.825981	0.999975	-0.0952503	0.374527	1
30000	Biochemical	White blood cell (leukocyte) count	25081	Mean FA in superior corona radiata on FA skeleton (left)	-0.00963196	0.849994	0.999974	0.106466	0.354595	1
30000	Biochemical	White blood cell (leukocyte) count	25082	Mean FA in posterior corona radiata on FA skeleton (right)	-0.0497031	0.208135	0.998486	0.0625545	0.496038	1
30000	Biochemical	White blood cell (leukocyte) count	25083	Mean FA in posterior corona radiata on FA skeleton (left)	-0.0500284	0.218232	0.998382	-0.135115	0.214012	1
30000	Biochemical	White blood cell (leukocyte) count	25084	Mean FA in posterior thalamic radiation on FA skeleton (right)	-0.0268004	0.457682	0.995823	-0.0340205	0.740946	1
30000	Biochemical	White blood cell (leukocyte) count	25085	Mean FA in posterior thalamic radiation on FA skeleton (left)	-0.0162461	0.659961	0.99467	0.0908252	0.381108	1
30000	Biochemical	White blood cell (leukocyte) count	25086	Mean FA in sagittal stratum on FA skeleton (right)	-0.0465149	0.219377	1	-0.00129832	0.988759	1
30000	Biochemical	White blood cell (leukocyte) count	25087	Mean FA in sagittal stratum on FA skeleton (left)	-0.0421137	0.29782	1	0.06937	0.3738	1
30000	Biochemical	White blood cell (leukocyte) count	25088	Mean FA in external capsule on FA skeleton (right)	0.0231552	0.560447	1	0.180219	0.0797812	1
30000	Biochemical	White blood cell (leukocyte) count	25089	Mean FA in external capsule on FA skeleton (left)	0.0272169	0.498	1	-0.114557	0.24148	1
30000	Biochemical	White blood cell (leukocyte) count	25090	Mean FA in cingulum cingulate gyrus on FA skeleton (right)	0.00595156	0.87731	1	-0.00798463	0.913576	1
30000	Biochemical	White blood cell (leukocyte) count	25091	Mean FA in cingulum cingulate gyrus on FA skeleton (left)	0.00249166	0.953609	1	-0.0108743	0.900479	1
30000	Biochemical	White blood cell (leukocyte) count	25092	Mean FA in cingulum hippocampus on FA skeleton (right)	0.0474812	0.421972	1	0.223882	0.000586159	1
30000	Biochemical	White blood cell (leukocyte) count	25093	Mean FA in cingulum hippocampus on FA skeleton (left)	0.0376992	0.524755	0.999995	-0.138807	0.039644	1
30000	Biochemical	White blood cell (leukocyte) count	25094	Mean FA in fornix cres+stria terminalis on FA skeleton (right)	-0.0443859	0.402868	0.998386	0.0112105	0.897813	1
30000	Biochemical	White blood cell (leukocyte) count	25095	Mean FA in fornix cres+stria terminalis on FA skeleton (left)	-0.0425565	0.409732	0.998342	-0.0507676	0.555918	1
30000	Biochemical	White blood cell (leukocyte) count	25096	Mean FA in superior longitudinal fasciculus on FA skeleton (right)	-0.110967	0.00254365	0.452545	0.0780496	0.449107	1
30000	Biochemical	White blood cell (leukocyte) count	25097	Mean FA in superior longitudinal fasciculus on FA skeleton (left)	-0.107293	0.00409317	0.406431	-0.143408	0.141748	1
30000	Biochemical	White blood cell (leukocyte) count	25098	Mean FA in superior fronto-occipital fasciculus on FA skeleton (right)	-0.0785532	0.200646	1	-0.0380243	0.640821	1
30000	Biochemical	White blood cell (leukocyte) count	25099	Mean FA in superior fronto-occipital fasciculus on FA skeleton (left)	-0.0697307	0.245244	1	0.00242149	0.979375	1
30000	Biochemical	White blood cell (leukocyte) count	25100	Mean FA in uncinate fasciculus on FA skeleton (right)	-0.148344	0.244625	0.0302257	0.0773497	0.263196	1
30000	Biochemical	White blood cell (leukocyte) count	25101	Mean FA in uncinate fasciculus on FA skeleton (left)	-0.0870167	0.480102	0.0234042	-0.0794011	0.242811	1
30010	Biochemical	Red blood cell (erythrocyte) count	25058	Mean FA in genu of corpus callosum on FA skeleton	-0.124019	0.00113764	0.320672	-0.0505541	0.546431	1
30010	Biochemical	Red blood cell (erythrocyte) count	25059	Mean FA in body of corpus callosum on FA skeleton	-0.0818113	0.0363529	0.153501	-0.0691418	0.416333	1
30010	Biochemical	Red blood cell (erythrocyte) count	25060	Mean FA in splenium of corpus callosum on FA skeleton	-0.03137	0.342238	1	0.0316334	0.606376	1
30010	Biochemical	Red blood cell (erythrocyte) count	25061	Mean FA in fornix on FA skeleton	-0.0472441	0.244474	0.999964	0.0272475	0.640192	1
30010	Biochemical	Red blood cell (erythrocyte) count	25072	Mean FA in anterior limb of internal capsule on FA skeleton (right)	-0.0219342	0.560668	0.0421001	-0.0861237	0.426753	1
30010	Biochemical	Red blood cell (erythrocyte) count	25073	Mean FA in anterior limb of internal capsule on FA skeleton (left)	-0.0331143	0.367216	0.0469437	0.0237688	0.823382	1
30010	Biochemical	Red blood cell (erythrocyte) count	25074	Mean FA in posterior limb of internal capsule on FA skeleton (right)	0.0370518	0.27919	1	0.113074	0.267037	1
30010	Biochemical	Red blood cell (erythrocyte) count	25075	Mean FA in posterior limb of internal capsule on FA skeleton (left)	0.0401196	0.227238	1	-0.161091	0.113614	1
30010	Biochemical	Red blood cell (erythrocyte) count	25076	Mean FA in retrolenticular part of internal capsule on FA skeleton (right)	-0.0039138	0.925126	0.998705	0.0775234	0.342578	1
30010	Biochemical	Red blood cell (erythrocyte) count	25077	Mean FA in retrolenticular part of internal capsule on FA skeleton (left)	-0.0139017	0.749784	0.998841	0.0114931	0.886535	1
30010	Biochemical	Red blood cell (erythrocyte) count	25078	Mean FA in anterior corona radiata on FA skeleton (right)	-0.0603072	0.0975379	0.198758	-0.0682715	0.514129	1
30010	Biochemical	Red blood cell (erythrocyte) count	25079	Mean FA in anterior corona radiata on FA skeleton (left)	-0.0544707	0.139311	0.181451	0.00576637	0.959342	1
30010	Biochemical	Red blood cell (erythrocyte) count	25080	Mean FA in superior corona radiata on FA skeleton (right)	0.0137643	0.777858	1	-0.102547	0.339097	1
30010	Biochemical	Red blood cell (erythrocyte) count	25081	Mean FA in superior corona radiata on FA skeleton (left)	0.00926604	0.85561	1	0.109526	0.340969	1
30010	Biochemical	Red blood cell (erythrocyte) count	25082	Mean FA in posterior corona radiata on FA skeleton (right)	-0.0266696	0.499336	0.999995	0.102244	0.265913	1
30010	Biochemical	Red blood cell (erythrocyte) count	25083	Mean FA in posterior corona radiata on FA skeleton (left)	-0.0366484	0.367398	0.999998	-0.000578681	0.995754	1
30010	Biochemical	Red blood cell (erythrocyte) count	25084	Mean FA in posterior thalamic radiation on FA skeleton (right)	0.00449674	0.900855	0.652344	-0.0016993	0.986826	1
30010	Biochemical	Red blood cell (erythrocyte) count	25085	Mean FA in posterior thalamic radiation on FA skeleton (left)	0.00750586	0.838918	0.653731	0.0830394	0.423311	1
30010	Biochemical	Red blood cell (erythrocyte) count	25086	Mean FA in sagittal stratum on FA skeleton (right)	-0.0660146	0.0821872	0.916025	-0.0647899	0.482078	1
30010	Biochemical	Red blood cell (erythrocyte) count	25087	Mean FA in sagittal stratum on FA skeleton (left)	-0.0652716	0.107412	0.901781	-0.0535648	0.492294	1
30010	Biochemical	Red blood cell (erythrocyte) count	25088	Mean FA in external capsule on FA skeleton (right)	0.00929068	0.815181	0.00528584	-0.0805776	0.433474	1
30010	Biochemical	Red blood cell (erythrocyte) count	25089	Mean FA in external capsule on FA skeleton (left)	0.0079291	0.843393	0.00526235	0.0914917	0.349587	1
30010	Biochemical	Red blood cell (erythrocyte) count	25090	Mean FA in cingulum cingulate gyrus on FA skeleton (right)	-0.0226597	0.55689	0.000266406	0.0520615	0.479223	1
30010	Biochemical	Red blood cell (erythrocyte) count	25091	Mean FA in cingulum cingulate gyrus on FA skeleton (left)	-0.0202379	0.636733	0.000256211	-0.00925589	0.91524	1
30010	Biochemical	Red blood cell (erythrocyte) count	25092	Mean FA in cingulum hippocampus on FA skeleton (right)	-0.125184	0.0358502	0.26813	-0.15381	0.0181768	1
30010	Biochemical	Red blood cell (erythrocyte) count	25093	Mean FA in cingulum hippocampus on FA skeleton (left)	-0.116776	0.0507683	0.231446	0.140677	0.0370672	1
30010	Biochemical	Red blood cell (erythrocyte) count	25094	Mean FA in fornix cres+stria terminalis on FA skeleton (right)	-0.0598542	0.260958	0.248144	0.0414778	0.634711	1
30010	Biochemical	Red blood cell (erythrocyte) count	25095	Mean FA in fornix cres+stria terminalis on FA skeleton (left)	-0.049044	0.343254	0.230942	-0.0125984	0.883817	1
30010	Biochemical	Red blood cell (erythrocyte) count	25096	Mean FA in superior longitudinal fasciculus on FA skeleton (right)	-0.0553968	0.130658	1	0.122033	0.236688	1
30010	Biochemical	Red blood cell (erythrocyte) count	25097	Mean FA in superior longitudinal fasciculus on FA skeleton (left)	-0.0647571	0.0824227	1	-0.158012	0.105502	1
30010	Biochemical	Red blood cell (erythrocyte) count	25098	Mean FA in superior fronto-occipital fasciculus on FA skeleton (right)	-0.00516052	0.932929	0.996846	0.0331169	0.684528	1
30010	Biochemical	Red blood cell (erythrocyte) count	25099	Mean FA in superior fronto-occipital fasciculus on FA skeleton (left)	0.00453153	0.93981	0.996841	0.00079985	0.993187	1
30010	Biochemical	Red blood cell (erythrocyte) count	25100	Mean FA in uncinate fasciculus on FA skeleton (right)	-0.104095	0.41287	1	0.00508255	0.941399	1
30010	Biochemical	Red blood cell (erythrocyte) count	25101	Mean FA in uncinate fasciculus on FA skeleton (left)	-0.159511	0.199938	1	0.0557411	0.412295	1
30020	Biochemical	Haemoglobin concentration	25058	Mean FA in genu of corpus callosum on FA skeleton	-0.114512	0.00261841	0.190206	0.0233605	0.780447	1
30020	Biochemical	Haemoglobin concentration	25059	Mean FA in body of corpus callosum on FA skeleton	-0.0683655	0.0798991	0.929605	-0.044366	0.60193	1
30020	Biochemical	Haemoglobin concentration	25060	Mean FA in splenium of corpus callosum on FA skeleton	-0.0586508	0.0764792	0.998178	0.00716677	0.907056	1
30020	Biochemical	Haemoglobin concentration	25061	Mean FA in fornix on FA skeleton	-0.0888222	0.0289329	0.999305	-0.0194524	0.738563	1
30020	Biochemical	Haemoglobin concentration	25072	Mean FA in anterior limb of internal capsule on FA skeleton (right)	-0.038056	0.313059	0.296752	-0.0811762	0.453727	1
30020	Biochemical	Haemoglobin concentration	25073	Mean FA in anterior limb of internal capsule on FA skeleton (left)	-0.044108	0.229965	0.316616	0.0247211	0.816402	1
30020	Biochemical	Haemoglobin concentration	25074	Mean FA in posterior limb of internal capsule on FA skeleton (right)	0.0699686	0.041173	1	0.11576	0.255769	1
30020	Biochemical	Haemoglobin concentration	25075	Mean FA in posterior limb of internal capsule on FA skeleton (left)	0.0709124	0.0329561	1	-0.174205	0.0870433	1
30020	Biochemical	Haemoglobin concentration	25076	Mean FA in retrolenticular part of internal capsule on FA skeleton (right)	-0.0491793	0.238629	0.999635	0.110067	0.177758	1
30020	Biochemical	Haemoglobin concentration	25077	Mean FA in retrolenticular part of internal capsule on FA skeleton (left)	-0.0659665	0.131346	0.999919	-0.0580828	0.470773	1
30020	Biochemical	Haemoglobin concentration	25078	Mean FA in anterior corona radiata on FA skeleton (right)	-0.1062	0.00366511	0.104619	0.0381992	0.715038	1
30020	Biochemical	Haemoglobin concentration	25079	Mean FA in anterior corona radiata on FA skeleton (left)	-0.105294	0.00444224	0.0979273	-0.139582	0.217129	1
30020	Biochemical	Haemoglobin concentration	25080	Mean FA in superior corona radiata on FA skeleton (right)	-0.00168408	0.972473	1	-0.146776	0.171168	1
30020	Biochemical	Haemoglobin concentration	25081	Mean FA in superior corona radiata on FA skeleton (left)	0.000727681	0.9886	1	0.146737	0.201972	1
30020	Biochemical	Haemoglobin concentration	25082	Mean FA in posterior corona radiata on FA skeleton (right)	-0.0346646	0.380239	1	0.132726	0.148625	1
30020	Biochemical	Haemoglobin concentration	25083	Mean FA in posterior corona radiata on FA skeleton (left)	-0.0515388	0.205489	1	-0.0127082	0.906956	1
30020	Biochemical	Haemoglobin concentration	25084	Mean FA in posterior thalamic radiation on FA skeleton (right)	-0.0532221	0.141432	0.0761447	0.0197178	0.848039	1
30020	Biochemical	Haemoglobin concentration	25085	Mean FA in posterior thalamic radiation on FA skeleton (left)	-0.0505166	0.172327	0.0716432	0.0967319	0.350895	1
30020	Biochemical	Haemoglobin concentration	25086	Mean FA in sagittal stratum on FA skeleton (right)	-0.124128	0.0011673	0.987211	-0.0426919	0.643168	1
30020	Biochemical	Haemoglobin concentration	25087	Mean FA in sagittal stratum on FA skeleton (left)	-0.121238	0.00294781	0.965192	-0.124183	0.11135	1
30020	Biochemical	Haemoglobin concentration	25088	Mean FA in external capsule on FA skeleton (right)	0.0101462	0.798496	0.276238	-0.0522627	0.611382	1
30020	Biochemical	Haemoglobin concentration	25089	Mean FA in external capsule on FA skeleton (left)	0.00852804	0.83172	0.275306	0.150604	0.123572	1
30020	Biochemical	Haemoglobin concentration	25090	Mean FA in cingulum cingulate gyrus on FA skeleton (right)	-0.0455855	0.23773	0.0458752	0.0200924	0.784767	1
30020	Biochemical	Haemoglobin concentration	25091	Mean FA in cingulum cingulate gyrus on FA skeleton (left)	-0.0472853	0.270419	0.0439698	-0.0034102	0.968716	1
30020	Biochemical	Haemoglobin concentration	25092	Mean FA in cingulum hippocampus on FA skeleton (right)	-0.128627	0.0312807	0.43527	-0.146413	0.024528	1
30020	Biochemical	Haemoglobin concentration	25093	Mean FA in cingulum hippocampus on FA skeleton (left)	-0.116203	0.0519738	0.361235	0.155408	0.0212403	1
30020	Biochemical	Haemoglobin concentration	25094	Mean FA in fornix cres+stria terminalis on FA skeleton (right)	-0.0524265	0.324157	0.90483	0.00884625	0.919277	1
30020	Biochemical	Haemoglobin concentration	25095	Mean FA in fornix cres+stria terminalis on FA skeleton (left)	-0.0502562	0.331139	0.903643	-0.000328943	0.996955	1
30020	Biochemical	Haemoglobin concentration	25096	Mean FA in superior longitudinal fasciculus on FA skeleton (right)	-0.0678057	0.0645463	0.999998	0.117456	0.254662	1
30020	Biochemical	Haemoglobin concentration	25097	Mean FA in superior longitudinal fasciculus on FA skeleton (left)	-0.0735441	0.0487775	0.999999	-0.154881	0.112531	1
30020	Biochemical	Haemoglobin concentration	25098	Mean FA in superior fronto-occipital fasciculus on FA skeleton (right)	0.0259885	0.671791	0.999536	0.101211	0.214283	1
30020	Biochemical	Haemoglobin concentration	25099	Mean FA in superior fronto-occipital fasciculus on FA skeleton (left)	0.0295871	0.622161	0.999582	-0.0838886	0.370437	1
30020	Biochemical	Haemoglobin concentration	25100	Mean FA in uncinate fasciculus on FA skeleton (right)	-0.308153	0.0198972	1	-0.0113112	0.870026	1
30020	Biochemical	Haemoglobin concentration	25101	Mean FA in uncinate fasciculus on FA skeleton (left)	-0.271594	0.0328622	1	0.00899161	0.894769	1
30030	Biochemical	Haematocrit percentage	25058	Mean FA in genu of corpus callosum on FA skeleton	-0.111757	0.00331072	0.687203	-0.0104464	0.90082	1
30030	Biochemical	Haematocrit percentage	25059	Mean FA in body of corpus callosum on FA skeleton	-0.0758511	0.0522083	0.98205	-0.0516003	0.544125	1
30030	Biochemical	Haematocrit percentage	25060	Mean FA in splenium of corpus callosum on FA skeleton	-0.0481565	0.14544	0.999989	0.0354978	0.563132	1
30030	Biochemical	Haematocrit percentage	25061	Mean FA in fornix on FA skeleton	-0.0843408	0.0380644	0.999999	-0.0049708	0.932044	1
30030	Biochemical	Haematocrit percentage	25072	Mean FA in anterior limb of internal capsule on FA skeleton (right)	-0.0353136	0.349224	0.278681	-0.0543514	0.615977	1
30030	Biochemical	Haematocrit percentage	25073	Mean FA in anterior limb of internal capsule on FA skeleton (left)	-0.041257	0.26151	0.296012	0.0208149	0.845034	1
30030	Biochemical	Haematocrit percentage	25074	Mean FA in posterior limb of internal capsule on FA skeleton (right)	0.0531684	0.120476	1	0.0758625	0.45648	1
30030	Biochemical	Haematocrit percentage	25075	Mean FA in posterior limb of internal capsule on FA skeleton (left)	0.0571349	0.0855493	1	-0.144781	0.155037	1
30030	Biochemical	Haematocrit percentage	25076	Mean FA in retrolenticular part of internal capsule on FA skeleton (right)	-0.052389	0.209424	1	0.0972231	0.23395	1
30030	Biochemical	Haematocrit percentage	25077	Mean FA in retrolenticular part of internal capsule on FA skeleton (left)	-0.0634671	0.146521	1	-0.0565813	0.482387	1
30030	Biochemical	Haematocrit percentage	25078	Mean FA in anterior corona radiata on FA skeleton (right)	-0.0921002	0.0116379	0.50381	0.0396516	0.704747	1
30030	Biochemical	Haematocrit percentage	25079	Mean FA in anterior corona radiata on FA skeleton (left)	-0.0895259	0.0154166	0.47749	-0.114303	0.312245	1
30030	Biochemical	Haematocrit percentage	25080	Mean FA in superior corona radiata on FA skeleton (right)	-0.0200291	0.68173	1	-0.141911	0.185871	1
30030	Biochemical	Haematocrit percentage	25081	Mean FA in superior corona radiata on FA skeleton (left)	-0.0207349	0.684144	1	0.165241	0.150822	1
30030	Biochemical	Haematocrit percentage	25082	Mean FA in posterior corona radiata on FA skeleton (right)	-0.0474763	0.229894	1	0.0991437	0.280685	1
30030	Biochemical	Haematocrit percentage	25083	Mean FA in posterior corona radiata on FA skeleton (left)	-0.0650845	0.110305	1	-0.00740519	0.945709	1
30030	Biochemical	Haematocrit percentage	25084	Mean FA in posterior thalamic radiation on FA skeleton (right)	-0.0479701	0.184918	0.270759	0.048262	0.639109	1
30030	Biochemical	Haematocrit percentage	25085	Mean FA in posterior thalamic radiation on FA skeleton (left)	-0.0459988	0.213871	0.262205	0.0604139	0.560212	1
30030	Biochemical	Haematocrit percentage	25086	Mean FA in sagittal stratum on FA skeleton (right)	-0.114009	0.00282655	0.997508	-0.0664229	0.471107	1
30030	Biochemical	Haematocrit percentage	25087	Mean FA in sagittal stratum on FA skeleton (left)	-0.112816	0.00561189	0.992828	-0.0874835	0.262089	1
30030	Biochemical	Haematocrit percentage	25088	Mean FA in external capsule on FA skeleton (right)	-0.0123565	0.755952	0.420129	-0.0283357	0.782978	1
30030	Biochemical	Haematocrit percentage	25089	Mean FA in external capsule on FA skeleton (left)	-0.0139757	0.72774	0.42158	0.0799077	0.413954	1
30030	Biochemical	Haematocrit percentage	25090	Mean FA in cingulum cingulate gyrus on FA skeleton (right)	-0.0497757	0.197498	0.0364241	-0.00677542	0.926632	1
30030	Biochemical	Haematocrit percentage	25091	Mean FA in cingulum cingulate gyrus on FA skeleton (left)	-0.054971	0.200385	0.0362488	0.0152123	0.861141	1
30030	Biochemical	Haematocrit percentage	25092	Mean FA in cingulum hippocampus on FA skeleton (right)	-0.126613	0.0339519	0.814523	-0.142569	0.0285697	1
30030	Biochemical	Haematocrit percentage	25093	Mean FA in cingulum hippocampus on FA skeleton (left)	-0.117896	0.0486936	0.758804	0.17643	0.00892623	1
30030	Biochemical	Haematocrit percentage	25094	Mean FA in fornix cres+stria terminalis on FA skeleton (right)	-0.0548416	0.30252	0.929867	0.0297841	0.732983	1
30030	Biochemical	Haematocrit percentage	25095	Mean FA in fornix cres+stria terminalis on FA skeleton (left)	-0.0525632	0.309578	0.928773	-0.0152618	0.859489	1
30030	Biochemical	Haematocrit percentage	25096	Mean FA in superior longitudinal fasciculus on FA skeleton (right)	-0.0582413	0.112136	1	0.111026	0.281674	1
30030	Biochemical	Haematocrit percentage	25097	Mean FA in superior longitudinal fasciculus on FA skeleton (left)	-0.0641439	0.085455	1	-0.144906	0.13768	1
30030	Biochemical	Haematocrit percentage	25098	Mean FA in superior fronto-occipital fasciculus on FA skeleton (right)	0.00625849	0.918701	0.979136	0.0368575	0.651138	1
30030	Biochemical	Haematocrit percentage	25099	Mean FA in superior fronto-occipital fasciculus on FA skeleton (left)	0.00711427	0.90564	0.979189	-0.041168	0.660319	1
30030	Biochemical	Haematocrit percentage	25100	Mean FA in uncinate fasciculus on FA skeleton (right)	-0.274434	0.0364506	1	-0.0182041	0.792323	1
30030	Biochemical	Haematocrit percentage	25101	Mean FA in uncinate fasciculus on FA skeleton (left)	-0.260762	0.0399922	1	0.0361115	0.595322	1
30040	Biochemical	Mean corpuscular volume	25058	Mean FA in genu of corpus callosum on FA skeleton	0.0329837	0.382156	0.0120814	0.0750455	0.370668	1
30040	Biochemical	Mean corpuscular volume	25059	Mean FA in body of corpus callosum on FA skeleton	0.0166192	0.669196	0.0240887	0.0356677	0.675027	1
30040	Biochemical	Mean corpuscular volume	25060	Mean FA in splenium of corpus callosum on FA skeleton	-0.0316268	0.338199	1	0.00676219	0.912302	1
30040	Biochemical	Mean corpuscular volume	25061	Mean FA in fornix on FA skeleton	-0.0613569	0.1297	1	-0.0676859	0.245625	1
30040	Biochemical	Mean corpuscular volume	25072	Mean FA in anterior limb of internal capsule on FA skeleton (right)	-0.0233173	0.536173	0.873748	0.0512485	0.636293	1
30040	Biochemical	Mean corpuscular volume	25073	Mean FA in anterior limb of internal capsule on FA skeleton (left)	-0.0126495	0.73034	0.86331	-0.00999529	0.925227	1
30040	Biochemical	Mean corpuscular volume	25074	Mean FA in posterior limb of internal capsule on FA skeleton (right)	0.0265837	0.437407	0.99999	-0.0671608	0.509775	1
30040	Biochemical	Mean corpuscular volume	25075	Mean FA in posterior limb of internal capsule on FA skeleton (left)	0.027601	0.405947	0.999992	0.0410307	0.686981	1
30040	Biochemical	Mean corpuscular volume	25076	Mean FA in retrolenticular part of internal capsule on FA skeleton (right)	-0.089832	0.0317267	0.984755	0.0239953	0.768956	1
30040	Biochemical	Mean corpuscular volume	25077	Mean FA in retrolenticular part of internal capsule on FA skeleton (left)	-0.089588	0.0405972	0.979692	-0.129193	0.108757	1
30040	Biochemical	Mean corpuscular volume	25078	Mean FA in anterior corona radiata on FA skeleton (right)	-0.0537495	0.139204	0.291394	0.21947	0.0359871	1
30040	Biochemical	Mean corpuscular volume	25079	Mean FA in anterior corona radiata on FA skeleton (left)	-0.0612257	0.096357	0.315726	-0.22486	0.0468413	1
30040	Biochemical	Mean corpuscular volume	25080	Mean FA in superior corona radiata on FA skeleton (right)	-0.0636197	0.193277	1	-0.0741329	0.489554	1
30040	Biochemical	Mean corpuscular volume	25081	Mean FA in superior corona radiata on FA skeleton (left)	-0.0559638	0.272658	1	0.097063	0.398769	1
30040	Biochemical	Mean corpuscular volume	25082	Mean FA in posterior corona radiata on FA skeleton (right)	-0.030983	0.432479	0.676046	0.00590398	0.948782	1
30040	Biochemical	Mean corpuscular volume	25083	Mean FA in posterior corona radiata on FA skeleton (left)	-0.044442	0.27426	0.709187	-0.0262393	0.809346	1
30040	Biochemical	Mean corpuscular volume	25084	Mean FA in posterior thalamic radiation on FA skeleton (right)	-0.094788	0.00895018	1	0.104378	0.310529	1
30040	Biochemical	Mean corpuscular volume	25085	Mean FA in posterior thalamic radiation on FA skeleton (left)	-0.0965508	0.00925232	1	-0.0775796	0.454472	1
30040	Biochemical	Mean corpuscular volume	25086	Mean FA in sagittal stratum on FA skeleton (right)	-0.0833749	0.0282271	0.999981	0.00253706	0.978041	1
30040	Biochemical	Mean corpuscular volume	25087	Mean FA in sagittal stratum on FA skeleton (left)	-0.0830662	0.0406103	0.999941	-0.0470068	0.546811	1
30040	Biochemical	Mean corpuscular volume	25088	Mean FA in external capsule on FA skeleton (right)	-0.0386308	0.331685	0.992666	0.105229	0.306404	1
30040	Biochemical	Mean corpuscular volume	25089	Mean FA in external capsule on FA skeleton (left)	-0.0386497	0.336182	0.992564	-0.0343929	0.725141	1
30040	Biochemical	Mean corpuscular volume	25090	Mean FA in cingulum cingulate gyrus on FA skeleton (right)	-0.0420544	0.275669	0.541573	-0.103369	0.160104	1
30040	Biochemical	Mean corpuscular volume	25091	Mean FA in cingulum cingulate gyrus on FA skeleton (left)	-0.0555876	0.194937	0.572408	0.0377766	0.664035	1
30040	Biochemical	Mean corpuscular volume	25092	Mean FA in cingulum hippocampus on FA skeleton (right)	0.013909	0.813861	1	0.0378989	0.560585	1
30040	Biochemical	Mean corpuscular volume	25093	Mean FA in cingulum hippocampus on FA skeleton (left)	0.0137372	0.81663	1	0.0555525	0.410327	1
30040	Biochemical	Mean corpuscular volume	25094	Mean FA in fornix cres+stria terminalis on FA skeleton (right)	0.0166018	0.754582	0.830268	-0.0262135	0.763997	1
30040	Biochemical	Mean corpuscular volume	25095	Mean FA in fornix cres+stria terminalis on FA skeleton (left)	-3.89721e-05	0.999398	0.824714	-0.00561483	0.948077	1
30040	Biochemical	Mean corpuscular volume	25096	Mean FA in superior longitudinal fasciculus on FA skeleton (right)	-0.00375312	0.91824	0.667953	-0.0326258	0.751748	1
30040	Biochemical	Mean corpuscular volume	25097	Mean FA in superior longitudinal fasciculus on FA skeleton (left)	0.00409283	0.912326	0.66804	0.0382146	0.695456	1
30040	Biochemical	Mean corpuscular volume	25098	Mean FA in superior fronto-occipital fasciculus on FA skeleton (right)	0.0386141	0.529413	1	0.010818	0.894424	1
30040	Biochemical	Mean corpuscular volume	25099	Mean FA in superior fronto-occipital fasciculus on FA skeleton (left)	0.0213556	0.722126	1	-0.0630009	0.501274	1
30040	Biochemical	Mean corpuscular volume	25100	Mean FA in uncinate fasciculus on FA skeleton (right)	-0.287492	0.0284474	0.516632	-0.0461691	0.504319	1
30040	Biochemical	Mean corpuscular volume	25101	Mean FA in uncinate fasciculus on FA skeleton (left)	-0.151844	0.220934	0.268425	-0.033416	0.623105	1
30050	Biochemical	Mean corpuscular haemoglobin	25058	Mean FA in genu of corpus callosum on FA skeleton	0.0232648	0.537725	0.000501878	0.1217	0.146547	1
30050	Biochemical	Mean corpuscular haemoglobin	25059	Mean FA in body of corpus callosum on FA skeleton	0.0299347	0.442019	0.0539373	0.0402432	0.636166	1
30050	Biochemical	Mean corpuscular haemoglobin	25060	Mean FA in splenium of corpus callosum on FA skeleton	-0.046932	0.155821	0.998749	-0.0412417	0.501751	1
30050	Biochemical	Mean corpuscular haemoglobin	25061	Mean FA in fornix on FA skeleton	-0.0486239	0.230256	1	-0.101445	0.0818289	1
30050	Biochemical	Mean corpuscular haemoglobin	25072	Mean FA in anterior limb of internal capsule on FA skeleton (right)	-0.0206465	0.583894	0.932461	0.00993906	0.926924	1
30050	Biochemical	Mean corpuscular haemoglobin	25073	Mean FA in anterior limb of internal capsule on FA skeleton (left)	-0.012235	0.738927	0.927351	-0.0054249	0.959373	1
30050	Biochemical	Mean corpuscular haemoglobin	25074	Mean FA in posterior limb of internal capsule on FA skeleton (right)	0.0432574	0.206509	0.999939	0.00706057	0.944748	1
30050	Biochemical	Mean corpuscular haemoglobin	25075	Mean FA in posterior limb of internal capsule on FA skeleton (left)	0.0381069	0.25123	0.999909	-0.0315137	0.756936	1
30050	Biochemical	Mean corpuscular haemoglobin	25076	Mean FA in retrolenticular part of internal capsule on FA skeleton (right)	-0.0773807	0.0640427	0.885316	0.0457424	0.57549	1
30050	Biochemical	Mean corpuscular haemoglobin	25077	Mean FA in retrolenticular part of internal capsule on FA skeleton (left)	-0.0878151	0.0446851	0.908917	-0.134469	0.0950568	1
30050	Biochemical	Mean corpuscular haemoglobin	25078	Mean FA in anterior corona radiata on FA skeleton (right)	-0.0667535	0.0666287	0.552241	0.18329	0.0798627	1
30050	Biochemical	Mean corpuscular haemoglobin	25079	Mean FA in anterior corona radiata on FA skeleton (left)	-0.0759225	0.039539	0.598899	-0.224731	0.0469563	1
30050	Biochemical	Mean corpuscular haemoglobin	25080	Mean FA in superior corona radiata on FA skeleton (right)	-0.0169032	0.729307	1	-0.0888811	0.407368	1
30050	Biochemical	Mean corpuscular haemoglobin	25081	Mean FA in superior corona radiata on FA skeleton (left)	-0.00593595	0.907266	1	0.0853686	0.457979	1
30050	Biochemical	Mean corpuscular haemoglobin	25082	Mean FA in posterior corona radiata on FA skeleton (right)	0.00234878	0.952525	0.899913	0.0730008	0.427021	1
30050	Biochemical	Mean corpuscular haemoglobin	25083	Mean FA in posterior corona radiata on FA skeleton (left)	-0.00610461	0.880542	0.900555	-0.0633024	0.560504	1
30050	Biochemical	Mean corpuscular haemoglobin	25084	Mean FA in posterior thalamic radiation on FA skeleton (right)	-0.0830804	0.0219041	0.988388	0.0878895	0.393128	1
30050	Biochemical	Mean corpuscular haemoglobin	25085	Mean FA in posterior thalamic radiation on FA skeleton (left)	-0.0843781	0.0228881	0.987878	-0.0358048	0.729927	1
30050	Biochemical	Mean corpuscular haemoglobin	25086	Mean FA in sagittal stratum on FA skeleton (right)	-0.0894272	0.0186829	0.770988	0.045633	0.620529	1
30050	Biochemical	Mean corpuscular haemoglobin	25087	Mean FA in sagittal stratum on FA skeleton (left)	-0.0869079	0.0322789	0.718142	-0.11305	0.147292	1
30050	Biochemical	Mean corpuscular haemoglobin	25088	Mean FA in external capsule on FA skeleton (right)	-0.00206822	0.958509	1	0.0429497	0.676326	1
30050	Biochemical	Mean corpuscular haemoglobin	25089	Mean FA in external capsule on FA skeleton (left)	-0.00192134	0.961826	1	0.111868	0.252757	1
30050	Biochemical	Mean corpuscular haemoglobin	25090	Mean FA in cingulum cingulate gyrus on FA skeleton (right)	-0.028121	0.465779	0.998675	-0.010936	0.881863	1
30050	Biochemical	Mean corpuscular haemoglobin	25091	Mean FA in cingulum cingulate gyrus on FA skeleton (left)	-0.0348705	0.415693	0.998851	-0.0381451	0.660987	1
30050	Biochemical	Mean corpuscular haemoglobin	25092	Mean FA in cingulum hippocampus on FA skeleton (right)	0.0130933	0.824526	1	0.0355425	0.585191	1
30050	Biochemical	Mean corpuscular haemoglobin	25093	Mean FA in cingulum hippocampus on FA skeleton (left)	0.0190841	0.747229	1	-0.00141808	0.983232	1
30050	Biochemical	Mean corpuscular haemoglobin	25094	Mean FA in fornix cres+stria terminalis on FA skeleton (right)	0.0261894	0.622473	1	-0.0750731	0.389849	1
30050	Biochemical	Mean corpuscular haemoglobin	25095	Mean FA in fornix cres+stria terminalis on FA skeleton (left)	0.0113287	0.826562	1	0.029539	0.731883	1
30050	Biochemical	Mean corpuscular haemoglobin	25096	Mean FA in superior longitudinal fasciculus on FA skeleton (right)	-0.0110573	0.76239	0.666668	-0.00231411	0.982099	1
30050	Biochemical	Mean corpuscular haemoglobin	25097	Mean FA in superior longitudinal fasciculus on FA skeleton (left)	-0.00481817	0.896882	0.662603	0.0179385	0.854199	1
30050	Biochemical	Mean corpuscular haemoglobin	25098	Mean FA in superior fronto-occipital fasciculus on FA skeleton (right)	0.0723031	0.240202	1	0.0995834	0.221826	1
30050	Biochemical	Mean corpuscular haemoglobin	25099	Mean FA in superior fronto-occipital fasciculus on FA skeleton (left)	0.0647089	0.282733	1	-0.104389	0.265139	1
30050	Biochemical	Mean corpuscular haemoglobin	25100	Mean FA in uncinate fasciculus on FA skeleton (right)	-0.257606	0.0477688	0.519551	-0.0180245	0.794331	1
30050	Biochemical	Mean corpuscular haemoglobin	25101	Mean FA in uncinate fasciculus on FA skeleton (left)	-0.115779	0.348432	0.29203	-0.0856975	0.207516	1
30060	Biochemical	Mean corpuscular haemoglobin concentration	25058	Mean FA in genu of corpus callosum on FA skeleton	-0.00993818	0.792289	0.927739	0.116345	0.165138	1
30060	Biochemical	Mean corpuscular haemoglobin concentration	25059	Mean FA in body of corpus callosum on FA skeleton	0.0270275	0.487584	0.999968	0.0142389	0.867066	1
30060	Biochemical	Mean corpuscular haemoglobin concentration	25060	Mean FA in splenium of corpus callosum on FA skeleton	-0.0390547	0.237188	1	-0.0880603	0.151475	1
30060	Biochemical	Mean corpuscular haemoglobin concentration	25061	Mean FA in fornix on FA skeleton	-0.00112829	0.977803	1	-0.0704086	0.227111	1
30060	Biochemical	Mean corpuscular haemoglobin concentration	25072	Mean FA in anterior limb of internal capsule on FA skeleton (right)	-0.00675946	0.857658	1	-0.0615031	0.570335	1
30060	Biochemical	Mean corpuscular haemoglobin concentration	25073	Mean FA in anterior limb of internal capsule on FA skeleton (left)	-0.00731062	0.842139	1	0.00188187	0.985901	1
30060	Biochemical	Mean corpuscular haemoglobin concentration	25074	Mean FA in posterior limb of internal capsule on FA skeleton (right)	0.0426982	0.212715	0.999999	0.113899	0.263567	1
30060	Biochemical	Mean corpuscular haemoglobin concentration	25075	Mean FA in posterior limb of internal capsule on FA skeleton (left)	0.0320553	0.334568	0.999996	-0.114471	0.260891	1
30060	Biochemical	Mean corpuscular haemoglobin concentration	25076	Mean FA in retrolenticular part of internal capsule on FA skeleton (right)	-0.00321362	0.93849	1	0.0556276	0.495857	1
30060	Biochemical	Mean corpuscular haemoglobin concentration	25077	Mean FA in retrolenticular part of internal capsule on FA skeleton (left)	-0.0227907	0.601033	1	-0.0399272	0.620117	1
30060	Biochemical	Mean corpuscular haemoglobin concentration	25078	Mean FA in anterior corona radiata on FA skeleton (right)	-0.0428052	0.238905	0.989646	-0.000624843	0.995236	1
30060	Biochemical	Mean corpuscular haemoglobin concentration	25079	Mean FA in anterior corona radiata on FA skeleton (left)	-0.0477702	0.194532	0.991232	-0.0666861	0.555485	1
30060	Biochemical	Mean corpuscular haemoglobin concentration	25080	Mean FA in superior corona radiata on FA skeleton (right)	0.0648478	0.185375	0.998159	-0.0453622	0.672387	1
30060	Biochemical	Mean corpuscular haemoglobin concentration	25081	Mean FA in superior corona radiata on FA skeleton (left)	0.0742383	0.146322	0.998785	-0.00849147	0.941149	1
30060	Biochemical	Mean corpuscular haemoglobin concentration	25082	Mean FA in posterior corona radiata on FA skeleton (right)	0.0484329	0.220108	1	0.125476	0.172161	1
30060	Biochemical	Mean corpuscular haemoglobin concentration	25083	Mean FA in posterior corona radiata on FA skeleton (left)	0.0516057	0.204567	1	-0.0615631	0.571313	1
30060	Biochemical	Mean corpuscular haemoglobin concentration	25084	Mean FA in posterior thalamic radiation on FA skeleton (right)	-0.0120026	0.739714	0.999905	-0.0101986	0.921062	1
30060	Biochemical	Mean corpuscular haemoglobin concentration	25085	Mean FA in posterior thalamic radiation on FA skeleton (left)	-0.0113267	0.75925	0.999903	0.04682	0.651669	1
30060	Biochemical	Mean corpuscular haemoglobin concentration	25086	Mean FA in sagittal stratum on FA skeleton (right)	-0.0371708	0.326611	1	0.0832006	0.366674	1
30060	Biochemical	Mean corpuscular haemoglobin concentration	25087	Mean FA in sagittal stratum on FA skeleton (left)	-0.0330385	0.414189	1	-0.131821	0.0910604	1
30060	Biochemical	Mean corpuscular haemoglobin concentration	25088	Mean FA in external capsule on FA skeleton (right)	0.0555162	0.163075	1	-0.0936314	0.362744	1
30060	Biochemical	Mean corpuscular haemoglobin concentration	25089	Mean FA in external capsule on FA skeleton (left)	0.0554675	0.16748	1	0.263115	0.00714728	1
30060	Biochemical	Mean corpuscular haemoglobin concentration	25090	Mean FA in cingulum cingulate gyrus on FA skeleton (right)	0.0107253	0.780861	1	0.120363	0.10192	1
30060	Biochemical	Mean corpuscular haemoglobin concentration	25091	Mean FA in cingulum cingulate gyrus on FA skeleton (left)	0.0195293	0.648466	1	-0.110356	0.204518	1
30060	Biochemical	Mean corpuscular haemoglobin concentration	25092	Mean FA in cingulum hippocampus on FA skeleton (right)	-0.00310728	0.958037	1	0.00198712	0.975655	1
30060	Biochemical	Mean corpuscular haemoglobin concentration	25093	Mean FA in cingulum hippocampus on FA skeleton (left)	0.00832804	0.888141	1	-0.084847	0.208547	1
30060	Biochemical	Mean corpuscular haemoglobin concentration	25094	Mean FA in fornix cres+stria terminalis on FA skeleton (right)	0.0265524	0.617504	1	-0.0862763	0.323032	1
30060	Biochemical	Mean corpuscular haemoglobin concentration	25095	Mean FA in fornix cres+stria terminalis on FA skeleton (left)	0.0241805	0.640063	1	0.0597857	0.488013	1
30060	Biochemical	Mean corpuscular haemoglobin concentration	25096	Mean FA in superior longitudinal fasciculus on FA skeleton (right)	-0.0185477	0.612073	1	0.0347875	0.735883	1
30060	Biochemical	Mean corpuscular haemoglobin concentration	25097	Mean FA in superior longitudinal fasciculus on FA skeleton (left)	-0.0186781	0.615414	1	-0.0180722	0.85312	1
30060	Biochemical	Mean corpuscular haemoglobin concentration	25098	Mean FA in superior fronto-occipital fasciculus on FA skeleton (right)	0.0667173	0.277838	0.998174	0.180772	0.0265737	1
30060	Biochemical	Mean corpuscular haemoglobin concentration	25099	Mean FA in superior fronto-occipital fasciculus on FA skeleton (left)	0.0779698	0.19565	0.999062	-0.117343	0.210335	1
30060	Biochemical	Mean corpuscular haemoglobin concentration	25100	Mean FA in uncinate fasciculus on FA skeleton (right)	-0.0490434	0.698075	1	0.0379055	0.583521	1
30060	Biochemical	Mean corpuscular haemoglobin concentration	25101	Mean FA in uncinate fasciculus on FA skeleton (left)	0.00635588	0.958709	1	-0.106581	0.116972	1
30070	Biochemical	Red blood cell (erythrocyte) distribution width	25058	Mean FA in genu of corpus callosum on FA skeleton	-0.0312367	0.407528	0.0370843	-0.225224	0.00721047	1
30070	Biochemical	Red blood cell (erythrocyte) distribution width	25059	Mean FA in body of corpus callosum on FA skeleton	-0.031643	0.415868	0.0571139	0.196705	0.0207548	1
30070	Biochemical	Red blood cell (erythrocyte) distribution width	25060	Mean FA in splenium of corpus callosum on FA skeleton	0.00915037	0.781543	0.0858458	0.00524959	0.931854	1
30070	Biochemical	Red blood cell (erythrocyte) distribution width	25061	Mean FA in fornix on FA skeleton	0.0478536	0.238185	1	0.0291783	0.616665	1
30070	Biochemical	Red blood cell (erythrocyte) distribution width	25072	Mean FA in anterior limb of internal capsule on FA skeleton (right)	0.0461631	0.221253	0.520528	0.0422544	0.696572	1
30070	Biochemical	Red blood cell (erythrocyte) distribution width	25073	Mean FA in anterior limb of internal capsule on FA skeleton (left)	0.0303066	0.409201	0.472726	0.110951	0.297448	1
30070	Biochemical	Red blood cell (erythrocyte) distribution width	25074	Mean FA in posterior limb of internal capsule on FA skeleton (right)	-0.0237986	0.486997	0.0301944	0.0735364	0.470375	1
30070	Biochemical	Red blood cell (erythrocyte) distribution width	25075	Mean FA in posterior limb of internal capsule on FA skeleton (left)	-0.0208277	0.530619	0.0295694	-0.117857	0.247025	1
30070	Biochemical	Red blood cell (erythrocyte) distribution width	25076	Mean FA in retrolenticular part of internal capsule on FA skeleton (right)	0.0400855	0.336345	0.236906	0.0855293	0.295028	1
30070	Biochemical	Red blood cell (erythrocyte) distribution width	25077	Mean FA in retrolenticular part of internal capsule on FA skeleton (left)	0.0580556	0.183757	0.275318	-0.0605667	0.452054	1
30070	Biochemical	Red blood cell (erythrocyte) distribution width	25078	Mean FA in anterior corona radiata on FA skeleton (right)	0.0240464	0.507963	0.00967793	-0.0798538	0.445374	1
30070	Biochemical	Red blood cell (erythrocyte) distribution width	25079	Mean FA in anterior corona radiata on FA skeleton (left)	0.0319597	0.385103	0.0104524	0.0693656	0.539687	1
30070	Biochemical	Red blood cell (erythrocyte) distribution width	25080	Mean FA in superior corona radiata on FA skeleton (right)	0.00563185	0.908136	1	0.0706801	0.509942	1
30070	Biochemical	Red blood cell (erythrocyte) distribution width	25081	Mean FA in superior corona radiata on FA skeleton (left)	-0.00650329	0.898385	1	-0.0221955	0.84697	1
30070	Biochemical	Red blood cell (erythrocyte) distribution width	25082	Mean FA in posterior corona radiata on FA skeleton (right)	0.0028351	0.942697	0.453213	-0.0889571	0.333042	1
30070	Biochemical	Red blood cell (erythrocyte) distribution width	25083	Mean FA in posterior corona radiata on FA skeleton (left)	0.0190069	0.639815	0.465423	-0.0418313	0.700465	1
30070	Biochemical	Red blood cell (erythrocyte) distribution width	25084	Mean FA in posterior thalamic radiation on FA skeleton (right)	0.112409	0.00200363	0.0058757	-0.120255	0.24259	1
30070	Biochemical	Red blood cell (erythrocyte) distribution width	25085	Mean FA in posterior thalamic radiation on FA skeleton (left)	0.10559	0.00452451	0.00394748	0.0808998	0.43533	1
30070	Biochemical	Red blood cell (erythrocyte) distribution width	25086	Mean FA in sagittal stratum on FA skeleton (right)	0.120467	0.00160509	0.268013	0.104643	0.256198	1
30070	Biochemical	Red blood cell (erythrocyte) distribution width	25087	Mean FA in sagittal stratum on FA skeleton (left)	0.130042	0.00144967	0.277764	0.0393006	0.614376	1
30070	Biochemical	Red blood cell (erythrocyte) distribution width	25088	Mean FA in external capsule on FA skeleton (right)	0.0176035	0.65802	1	-0.045231	0.660155	1
30070	Biochemical	Red blood cell (erythrocyte) distribution width	25089	Mean FA in external capsule on FA skeleton (left)	0.0237005	0.555164	1	-0.0975436	0.318609	1
30070	Biochemical	Red blood cell (erythrocyte) distribution width	25090	Mean FA in cingulum cingulate gyrus on FA skeleton (right)	-0.00276643	0.942789	0.995067	0.000941644	0.989789	1
30070	Biochemical	Red blood cell (erythrocyte) distribution width	25091	Mean FA in cingulum cingulate gyrus on FA skeleton (left)	0.00772339	0.856905	0.995179	-0.0367912	0.672237	1
30070	Biochemical	Red blood cell (erythrocyte) distribution width	25092	Mean FA in cingulum hippocampus on FA skeleton (right)	-0.0514025	0.384619	0.163001	0.0963292	0.13903	1
30070	Biochemical	Red blood cell (erythrocyte) distribution width	25093	Mean FA in cingulum hippocampus on FA skeleton (left)	-0.0763474	0.198232	0.206287	-0.079808	0.236825	1
30070	Biochemical	Red blood cell (erythrocyte) distribution width	25094	Mean FA in fornix cres+stria terminalis on FA skeleton (right)	-0.00961286	0.856273	0.987241	0.0559408	0.521647	1
30070	Biochemical	Red blood cell (erythrocyte) distribution width	25095	Mean FA in fornix cres+stria terminalis on FA skeleton (left)	-0.00905787	0.860745	0.987219	-0.0625623	0.468013	1
30070	Biochemical	Red blood cell (erythrocyte) distribution width	25096	Mean FA in superior longitudinal fasciculus on FA skeleton (right)	0.0406617	0.266617	0.997402	-0.128909	0.211282	1
30070	Biochemical	Red blood cell (erythrocyte) distribution width	25097	Mean FA in superior longitudinal fasciculus on FA skeleton (left)	0.0393885	0.289851	0.99716	0.129614	0.184208	1
30070	Biochemical	Red blood cell (erythrocyte) distribution width	25098	Mean FA in superior fronto-occipital fasciculus on FA skeleton (right)	-0.0354386	0.56345	0.999999	-0.0925739	0.256044	1
30070	Biochemical	Red blood cell (erythrocyte) distribution width	25099	Mean FA in superior fronto-occipital fasciculus on FA skeleton (left)	-0.0083568	0.889252	0.999998	0.00925594	0.921285	1
30070	Biochemical	Red blood cell (erythrocyte) distribution width	25100	Mean FA in uncinate fasciculus on FA skeleton (right)	0.457622	0.000973092	0.779969	0.0694596	0.315049	1
30070	Biochemical	Red blood cell (erythrocyte) distribution width	25101	Mean FA in uncinate fasciculus on FA skeleton (left)	0.306567	0.0167462	0.275863	0.0645185	0.342613	1
30080	Biochemical	Platelet count	25058	Mean FA in genu of corpus callosum on FA skeleton	0.0520211	0.168745	0.00013924	0.210885	0.011823	1
30080	Biochemical	Platelet count	25059	Mean FA in body of corpus callosum on FA skeleton	0.00585674	0.880312	0.000754742	-0.00680851	0.936166	1
30080	Biochemical	Platelet count	25060	Mean FA in splenium of corpus callosum on FA skeleton	-0.00738628	0.822833	0.999816	-0.132498	0.0308137	1
30080	Biochemical	Platelet count	25061	Mean FA in fornix on FA skeleton	-0.0897936	0.0270876	0.217902	0.0197943	0.734015	1
30080	Biochemical	Platelet count	25072	Mean FA in anterior limb of internal capsule on FA skeleton (right)	-0.138403	0.000263391	0.99914	-0.00633579	0.953346	1
30080	Biochemical	Platelet count	25073	Mean FA in anterior limb of internal capsule on FA skeleton (left)	-0.133772	0.000291929	0.998937	-0.14789	0.164646	1
30080	Biochemical	Platelet count	25074	Mean FA in posterior limb of internal capsule on FA skeleton (right)	-0.0648649	0.0584751	0.225812	-0.0668301	0.511554	1
30080	Biochemical	Platelet count	25075	Mean FA in posterior limb of internal capsule on FA skeleton (left)	-0.0664044	0.0457967	0.241199	0.112493	0.268914	1
30080	Biochemical	Platelet count	25076	Mean FA in retrolenticular part of internal capsule on FA skeleton (right)	0.00158252	0.969687	0.00341434	0.119745	0.142401	1
30080	Biochemical	Platelet count	25077	Mean FA in retrolenticular part of internal capsule on FA skeleton (left)	0.0310684	0.47621	0.00396604	0.00298816	0.970387	1
30080	Biochemical	Platelet count	25078	Mean FA in anterior corona radiata on FA skeleton (right)	0.0174441	0.631054	0.917583	-0.0770513	0.461246	1
30080	Biochemical	Platelet count	25079	Mean FA in anterior corona radiata on FA skeleton (left)	0.0134135	0.715307	0.915033	-0.0555075	0.623392	1
30080	Biochemical	Platelet count	25080	Mean FA in superior corona radiata on FA skeleton (right)	-0.0537888	0.270688	0.843634	-0.312536	0.00355471	1
30080	Biochemical	Platelet count	25081	Mean FA in superior corona radiata on FA skeleton (left)	-0.0467374	0.358914	0.824959	0.172204	0.134098	1
30080	Biochemical	Platelet count	25082	Mean FA in posterior corona radiata on FA skeleton (right)	-0.0533898	0.176465	0.963387	0.0336841	0.7138	1
30080	Biochemical	Platelet count	25083	Mean FA in posterior corona radiata on FA skeleton (left)	-0.0538947	0.184789	0.962153	-0.087505	0.420711	1
30080	Biochemical	Platelet count	25084	Mean FA in posterior thalamic radiation on FA skeleton (right)	-0.0269116	0.455913	0.999989	0.0905248	0.378771	1
30080	Biochemical	Platelet count	25085	Mean FA in posterior thalamic radiation on FA skeleton (left)	-0.0235426	0.523688	0.999986	0.0419966	0.685327	1
30080	Biochemical	Platelet count	25086	Mean FA in sagittal stratum on FA skeleton (right)	-0.0835995	0.0275044	0.999487	-0.13545	0.141414	1
30080	Biochemical	Platelet count	25087	Mean FA in sagittal stratum on FA skeleton (left)	-0.0944924	0.019757	0.999758	0.0809977	0.298806	1
30080	Biochemical	Platelet count	25088	Mean FA in external capsule on FA skeleton (right)	-0.060031	0.131244	1	0.157826	0.124753	1
30080	Biochemical	Platelet count	25089	Mean FA in external capsule on FA skeleton (left)	-0.0624837	0.119833	1	-0.0907615	0.353138	1
30080	Biochemical	Platelet count	25090	Mean FA in cingulum cingulate gyrus on FA skeleton (right)	-0.0153417	0.690652	0.998916	-0.0242504	0.741557	1
30080	Biochemical	Platelet count	25091	Mean FA in cingulum cingulate gyrus on FA skeleton (left)	-0.000462625	0.991382	0.99871	0.026676	0.758889	1
30080	Biochemical	Platelet count	25092	Mean FA in cingulum hippocampus on FA skeleton (right)	0.14775	0.0134828	8.35454e-06	0.127841	0.0494743	1
30080	Biochemical	Platelet count	25093	Mean FA in cingulum hippocampus on FA skeleton (left)	0.106769	0.0732936	2.42337e-06	-0.047052	0.485274	1
30080	Biochemical	Platelet count	25094	Mean FA in fornix cres+stria terminalis on FA skeleton (right)	-0.0638754	0.229293	1	-0.282933	0.00118418	1
30080	Biochemical	Platelet count	25095	Mean FA in fornix cres+stria terminalis on FA skeleton (left)	-0.0512088	0.321719	1	0.156257	0.0697423	1
30080	Biochemical	Platelet count	25096	Mean FA in superior longitudinal fasciculus on FA skeleton (right)	-0.0171093	0.639851	0.952137	0.274932	0.00764202	1
30080	Biochemical	Platelet count	25097	Mean FA in superior longitudinal fasciculus on FA skeleton (left)	-0.0168681	0.650002	0.951884	-0.204526	0.0360313	1
30080	Biochemical	Platelet count	25098	Mean FA in superior fronto-occipital fasciculus on FA skeleton (right)	-0.0482762	0.431196	1	-0.193346	0.017622	1
30080	Biochemical	Platelet count	25099	Mean FA in superior fronto-occipital fasciculus on FA skeleton (left)	-0.0575988	0.337311	1	0.173311	0.0641321	1
30080	Biochemical	Platelet count	25100	Mean FA in uncinate fasciculus on FA skeleton (right)	-0.0148627	0.906333	1	0.105432	0.127041	1
30080	Biochemical	Platelet count	25101	Mean FA in uncinate fasciculus on FA skeleton (left)	0.0635084	0.606158	1	-0.0355197	0.601132	1
30090	Biochemical	Platelet crit	25058	Mean FA in genu of corpus callosum on FA skeleton	0.0443166	0.240821	0.148938	0.087643	0.295617	1
30090	Biochemical	Platelet crit	25059	Mean FA in body of corpus callosum on FA skeleton	0.000708344	0.985469	0.0647015	-0.013426	0.874555	1
30090	Biochemical	Platelet crit	25060	Mean FA in splenium of corpus callosum on FA skeleton	0.045238	0.171006	0.999833	-0.0536087	0.382426	1
30090	Biochemical	Platelet crit	25061	Mean FA in fornix on FA skeleton	-0.0777222	0.0555805	0.900389	0.037417	0.520829	1
30090	Biochemical	Platelet crit	25072	Mean FA in anterior limb of internal capsule on FA skeleton (right)	-0.135588	0.000349657	0.507114	-0.097041	0.370383	1
30090	Biochemical	Platelet crit	25073	Mean FA in anterior limb of internal capsule on FA skeleton (left)	-0.125289	0.00068492	0.432914	-0.0732658	0.491336	1
30090	Biochemical	Platelet crit	25074	Mean FA in posterior limb of internal capsule on FA skeleton (right)	0.00355013	0.917406	0.999567	-0.0849607	0.404168	1
30090	Biochemical	Platelet crit	25075	Mean FA in posterior limb of internal capsule on FA skeleton (left)	0.00501727	0.879935	0.999573	0.27787	0.00633814	1
30090	Biochemical	Platelet crit	25076	Mean FA in retrolenticular part of internal capsule on FA skeleton (right)	0.00752988	0.856531	0.00469465	0.0216302	0.791098	1
30090	Biochemical	Platelet crit	25077	Mean FA in retrolenticular part of internal capsule on FA skeleton (left)	0.0364453	0.403418	0.00569688	0.00319879	0.968312	1
30090	Biochemical	Platelet crit	25078	Mean FA in anterior corona radiata on FA skeleton (right)	0.0114796	0.751897	0.999903	-0.0560628	0.592025	1
30090	Biochemical	Platelet crit	25079	Mean FA in anterior corona radiata on FA skeleton (left)	0.00526206	0.886188	0.999894	-0.083974	0.457718	1
30090	Biochemical	Platelet crit	25080	Mean FA in superior corona radiata on FA skeleton (right)	-0.0187735	0.700453	0.556586	-0.274857	0.0103815	1
30090	Biochemical	Platelet crit	25081	Mean FA in superior corona radiata on FA skeleton (left)	-0.0184472	0.717175	0.555484	0.114045	0.321289	1
30090	Biochemical	Platelet crit	25082	Mean FA in posterior corona radiata on FA skeleton (right)	-0.0226142	0.566495	0.89002	-0.0664219	0.469712	1
30090	Biochemical	Platelet crit	25083	Mean FA in posterior corona radiata on FA skeleton (left)	-0.0185898	0.647044	0.885719	0.058512	0.590429	1
30090	Biochemical	Platelet crit	25084	Mean FA in posterior thalamic radiation on FA skeleton (right)	0.0188571	0.601608	0.989881	0.0983125	0.339307	1
30090	Biochemical	Platelet crit	25085	Mean FA in posterior thalamic radiation on FA skeleton (left)	0.0226605	0.539786	0.990479	0.0136057	0.895595	1
30090	Biochemical	Platelet crit	25086	Mean FA in sagittal stratum on FA skeleton (right)	-0.02347	0.535216	0.608197	-0.0465315	0.613555	1
30090	Biochemical	Platelet crit	25087	Mean FA in sagittal stratum on FA skeleton (left)	-0.0367349	0.363558	0.634975	0.0362589	0.64197	1
30090	Biochemical	Platelet crit	25088	Mean FA in external capsule on FA skeleton (right)	-0.0614159	0.122535	1	0.0845286	0.411135	1
30090	Biochemical	Platelet crit	25089	Mean FA in external capsule on FA skeleton (left)	-0.0624423	0.119986	1	-0.0743088	0.447296	1
30090	Biochemical	Platelet crit	25090	Mean FA in cingulum cingulate gyrus on FA skeleton (right)	0.0155014	0.687656	0.998853	0.0106146	0.885263	1
30090	Biochemical	Platelet crit	25091	Mean FA in cingulum cingulate gyrus on FA skeleton (left)	0.0337539	0.431066	0.999325	0.0429078	0.62164	1
30090	Biochemical	Platelet crit	25092	Mean FA in cingulum hippocampus on FA skeleton (right)	0.0820435	0.166692	0.601443	0.110683	0.0890893	1
30090	Biochemical	Platelet crit	25093	Mean FA in cingulum hippocampus on FA skeleton (left)	0.0537794	0.364916	0.495994	-0.0785106	0.244428	1
30090	Biochemical	Platelet crit	25094	Mean FA in fornix cres+stria terminalis on FA skeleton (right)	0.00926551	0.861452	1	-0.216335	0.0131903	1
30090	Biochemical	Platelet crit	25095	Mean FA in fornix cres+stria terminalis on FA skeleton (left)	0.0111672	0.828823	1	0.173431	0.044201	1
30090	Biochemical	Platelet crit	25096	Mean FA in superior longitudinal fasciculus on FA skeleton (right)	-0.0175487	0.631291	0.95757	0.29812	0.00383536	1
30090	Biochemical	Platelet crit	25097	Mean FA in superior longitudinal fasciculus on FA skeleton (left)	-0.0160654	0.665629	0.956793	-0.265965	0.00642364	1
30090	Biochemical	Platelet crit	25098	Mean FA in superior fronto-occipital fasciculus on FA skeleton (right)	-0.0201467	0.742436	0.999997	-0.13036	0.109659	1
30090	Biochemical	Platelet crit	25099	Mean FA in superior fronto-occipital fasciculus on FA skeleton (left)	-0.0404527	0.500203	0.999999	0.178639	0.056458	1
30090	Biochemical	Platelet crit	25100	Mean FA in uncinate fasciculus on FA skeleton (right)	0.0214929	0.865002	1	0.118306	0.0869756	1
30090	Biochemical	Platelet crit	25101	Mean FA in uncinate fasciculus on FA skeleton (left)	0.0889991	0.470963	1	-0.0812033	0.232205	1
30100	Biochemical	Mean platelet (thrombocyte) volume	25058	Mean FA in genu of corpus callosum on FA skeleton	-0.0185244	0.623394	0.000104869	-0.328788	8.61931e-05	0.999546
30100	Biochemical	Mean platelet (thrombocyte) volume	25059	Mean FA in body of corpus callosum on FA skeleton	0.00107015	0.978049	5.18446e-05	0.0483391	0.569423	0.999546
30100	Biochemical	Mean platelet (thrombocyte) volume	25060	Mean FA in splenium of corpus callosum on FA skeleton	0.0989937	0.00281336	0.571753	0.149559	0.0147388	0.999546
30100	Biochemical	Mean platelet (thrombocyte) volume	25061	Mean FA in fornix on FA skeleton	0.0423863	0.295641	0.0838707	0.0333403	0.566912	0.999546
30100	Biochemical	Mean platelet (thrombocyte) volume	25072	Mean FA in anterior limb of internal capsule on FA skeleton (right)	0.0546642	0.147275	0.0111356	-0.163192	0.131643	0.999546
30100	Biochemical	Mean platelet (thrombocyte) volume	25073	Mean FA in anterior limb of internal capsule on FA skeleton (left)	0.0634296	0.0843973	0.0139866	0.216426	0.0418938	0.999546
30100	Biochemical	Mean platelet (thrombocyte) volume	25074	Mean FA in posterior limb of internal capsule on FA skeleton (right)	0.140614	4.70472e-05	4.15091e-09	-0.00607781	0.952373	0.999546
30100	Biochemical	Mean platelet (thrombocyte) volume	25075	Mean FA in posterior limb of internal capsule on FA skeleton (left)	0.143922	1.77592e-05	8.39145e-09	0.259612	0.0106921	0.999546
30100	Biochemical	Mean platelet (thrombocyte) volume	25076	Mean FA in retrolenticular part of internal capsule on FA skeleton (right)	0.0168859	0.68514	0.715148	-0.219584	0.00711961	0.999546
30100	Biochemical	Mean platelet (thrombocyte) volume	25077	Mean FA in retrolenticular part of internal capsule on FA skeleton (left)	0.0113042	0.79532	0.709098	-0.00789877	0.921791	0.999546
30100	Biochemical	Mean platelet (thrombocyte) volume	25078	Mean FA in anterior corona radiata on FA skeleton (right)	0.00205811	0.954781	0.00990334	0.0348928	0.73851	0.999546
30100	Biochemical	Mean platelet (thrombocyte) volume	25079	Mean FA in anterior corona radiata on FA skeleton (left)	-0.00138453	0.969955	0.00989902	-0.00966536	0.931826	0.999546
30100	Biochemical	Mean platelet (thrombocyte) volume	25080	Mean FA in superior corona radiata on FA skeleton (right)	0.0696464	0.154341	1	0.120699	0.259974	0.999546
30100	Biochemical	Mean platelet (thrombocyte) volume	25081	Mean FA in superior corona radiata on FA skeleton (left)	0.0608361	0.232854	1	-0.120026	0.296147	0.999546
30100	Biochemical	Mean platelet (thrombocyte) volume	25082	Mean FA in posterior corona radiata on FA skeleton (right)	0.0750223	0.0578354	0.996641	-0.217295	0.0179325	0.999546
30100	Biochemical	Mean platelet (thrombocyte) volume	25083	Mean FA in posterior corona radiata on FA skeleton (left)	0.084787	0.0373323	0.99826	0.304624	0.00504298	0.999546
30100	Biochemical	Mean platelet (thrombocyte) volume	25084	Mean FA in posterior thalamic radiation on FA skeleton (right)	0.0959776	0.00814048	0.38714	0.00786534	0.939011	0.999546
30100	Biochemical	Mean platelet (thrombocyte) volume	25085	Mean FA in posterior thalamic radiation on FA skeleton (left)	0.0949801	0.0104342	0.365064	-0.0624373	0.546691	0.999546
30100	Biochemical	Mean platelet (thrombocyte) volume	25086	Mean FA in sagittal stratum on FA skeleton (right)	0.124824	0.00106526	1	0.192543	0.0364925	0.999546
30100	Biochemical	Mean platelet (thrombocyte) volume	25087	Mean FA in sagittal stratum on FA skeleton (left)	0.12059	0.00306013	0.999988	-0.0861919	0.26865	0.999546
30100	Biochemical	Mean platelet (thrombocyte) volume	25088	Mean FA in external capsule on FA skeleton (right)	0.0229565	0.563674	0.999992	-0.129441	0.207789	0.999546
30100	Biochemical	Mean platelet (thrombocyte) volume	25089	Mean FA in external capsule on FA skeleton (left)	0.0270651	0.50029	0.999994	0.0186651	0.848489	0.999546
30100	Biochemical	Mean platelet (thrombocyte) volume	25090	Mean FA in cingulum cingulate gyrus on FA skeleton (right)	0.0573634	0.137322	0.999635	0.0604062	0.411133	0.999546
30100	Biochemical	Mean platelet (thrombocyte) volume	25091	Mean FA in cingulum cingulate gyrus on FA skeleton (left)	0.0634322	0.139267	0.999625	0.0378077	0.663389	0.999546
30100	Biochemical	Mean platelet (thrombocyte) volume	25092	Mean FA in cingulum hippocampus on FA skeleton (right)	-0.125153	0.0355357	6.73128e-13	-0.0709372	0.275434	0.999546
30100	Biochemical	Mean platelet (thrombocyte) volume	25093	Mean FA in cingulum hippocampus on FA skeleton (left)	-0.0970053	0.102921	2.98317e-13	-0.0255471	0.704623	0.999546
30100	Biochemical	Mean platelet (thrombocyte) volume	25094	Mean FA in fornix cres+stria terminalis on FA skeleton (right)	0.145365	0.00668369	0.00569089	0.168558	0.0532493	0.999546
30100	Biochemical	Mean platelet (thrombocyte) volume	25095	Mean FA in fornix cres+stria terminalis on FA skeleton (left)	0.123543	0.0175412	0.00329367	-0.0159548	0.853013	0.999546
30100	Biochemical	Mean platelet (thrombocyte) volume	25096	Mean FA in superior longitudinal fasciculus on FA skeleton (right)	0.00524226	0.885989	0.999238	-0.0346998	0.736224	0.999546
30100	Biochemical	Mean platelet (thrombocyte) volume	25097	Mean FA in superior longitudinal fasciculus on FA skeleton (left)	0.0072648	0.84505	0.999251	-0.0597027	0.540318	0.999546
30100	Biochemical	Mean platelet (thrombocyte) volume	25098	Mean FA in superior fronto-occipital fasciculus on FA skeleton (right)	0.0824718	0.179821	1	0.142108	0.0809166	0.999546
30100	Biochemical	Mean platelet (thrombocyte) volume	25099	Mean FA in superior fronto-occipital fasciculus on FA skeleton (left)	0.0691937	0.249894	0.999998	-0.0352034	0.706745	0.999546
30100	Biochemical	Mean platelet (thrombocyte) volume	25100	Mean FA in uncinate fasciculus on FA skeleton (right)	0.0857024	0.498964	1	0.0070105	0.919143	0.999546
30100	Biochemical	Mean platelet (thrombocyte) volume	25101	Mean FA in uncinate fasciculus on FA skeleton (left)	0.0741008	0.547034	1	-0.0935178	0.168496	0.999546
30110	Biochemical	Platelet distribution width	25058	Mean FA in genu of corpus callosum on FA skeleton	-0.10673	0.00492604	0.0432482	-0.221874	0.00808815	1
30110	Biochemical	Platelet distribution width	25059	Mean FA in body of corpus callosum on FA skeleton	-0.0890186	0.0227503	0.0529132	0.0251348	0.767502	1
30110	Biochemical	Platelet distribution width	25060	Mean FA in splenium of corpus callosum on FA skeleton	-0.011998	0.71614	0.453566	0.112047	0.0678414	1
30110	Biochemical	Platelet distribution width	25061	Mean FA in fornix on FA skeleton	0.0967952	0.0173184	0.847248	-0.00526962	0.927928	1
30110	Biochemical	Platelet distribution width	25072	Mean FA in anterior limb of internal capsule on FA skeleton (right)	0.0750867	0.0468403	0.465803	0.037191	0.731297	1
30110	Biochemical	Platelet distribution width	25073	Mean FA in anterior limb of internal capsule on FA skeleton (left)	0.0718648	0.0507989	0.458028	0.107653	0.311788	1
30110	Biochemical	Platelet distribution width	25074	Mean FA in posterior limb of internal capsule on FA skeleton (right)	0.00460994	0.892876	0.991995	0.180601	0.0761056	1
30110	Biochemical	Platelet distribution width	25075	Mean FA in posterior limb of internal capsule on FA skeleton (left)	0.00314409	0.924579	0.991947	-0.245812	0.0157111	1
30110	Biochemical	Platelet distribution width	25076	Mean FA in retrolenticular part of internal capsule on FA skeleton (right)	0.0163551	0.694537	0.187656	-0.136885	0.0935901	1
30110	Biochemical	Platelet distribution width	25077	Mean FA in retrolenticular part of internal capsule on FA skeleton (left)	-0.00535263	0.902238	0.18266	0.0509449	0.526826	1
30110	Biochemical	Platelet distribution width	25078	Mean FA in anterior corona radiata on FA skeleton (right)	-0.0480805	0.18604	0.991705	0.0861126	0.410287	1
30110	Biochemical	Platelet distribution width	25079	Mean FA in anterior corona radiata on FA skeleton (left)	-0.0408867	0.266593	0.988924	0.0137557	0.903151	1
30110	Biochemical	Platelet distribution width	25080	Mean FA in superior corona radiata on FA skeleton (right)	0.0194351	0.690479	0.599434	0.311447	0.00367451	1
30110	Biochemical	Platelet distribution width	25081	Mean FA in superior corona radiata on FA skeleton (left)	0.0277032	0.586568	0.608465	-0.243459	0.0341871	1
30110	Biochemical	Platelet distribution width	25082	Mean FA in posterior corona radiata on FA skeleton (right)	-0.0162964	0.679492	0.180615	-0.13597	0.138784	1
30110	Biochemical	Platelet distribution width	25083	Mean FA in posterior corona radiata on FA skeleton (left)	-0.0124566	0.758989	0.178135	0.195278	0.0723799	1
30110	Biochemical	Platelet distribution width	25084	Mean FA in posterior thalamic radiation on FA skeleton (right)	0.0481777	0.182676	0.282805	-0.0810027	0.430973	1
30110	Biochemical	Platelet distribution width	25085	Mean FA in posterior thalamic radiation on FA skeleton (left)	0.0512148	0.166073	0.288729	-0.0423698	0.682703	1
30110	Biochemical	Platelet distribution width	25086	Mean FA in sagittal stratum on FA skeleton (right)	0.0749152	0.0484038	0.956491	0.10921	0.235785	1
30110	Biochemical	Platelet distribution width	25087	Mean FA in sagittal stratum on FA skeleton (left)	0.0717015	0.0767654	0.938889	0.00716358	0.926789	1
30110	Biochemical	Platelet distribution width	25088	Mean FA in external capsule on FA skeleton (right)	-0.0198487	0.617565	0.466665	-0.119756	0.244117	1
30110	Biochemical	Platelet distribution width	25089	Mean FA in external capsule on FA skeleton (left)	-0.0210068	0.600782	0.468175	-0.0594989	0.542754	1
30110	Biochemical	Platelet distribution width	25090	Mean FA in cingulum cingulate gyrus on FA skeleton (right)	-0.0384346	0.319198	1	-0.00232724	0.974753	1
30110	Biochemical	Platelet distribution width	25091	Mean FA in cingulum cingulate gyrus on FA skeleton (left)	-0.0485047	0.258153	1	-0.0344279	0.692026	1
30110	Biochemical	Platelet distribution width	25092	Mean FA in cingulum hippocampus on FA skeleton (right)	-0.049065	0.406779	0.985983	-0.0749572	0.24941	1
30110	Biochemical	Platelet distribution width	25093	Mean FA in cingulum hippocampus on FA skeleton (left)	-0.0637796	0.282572	0.993264	0.0915964	0.17434	1
30110	Biochemical	Platelet distribution width	25094	Mean FA in fornix cres+stria terminalis on FA skeleton (right)	0.000328686	0.995059	1	-0.0186737	0.830531	1
30110	Biochemical	Platelet distribution width	25095	Mean FA in fornix cres+stria terminalis on FA skeleton (left)	-0.0101454	0.844261	1	0.0462721	0.591247	1
30110	Biochemical	Platelet distribution width	25096	Mean FA in superior longitudinal fasciculus on FA skeleton (right)	0.00608811	0.867756	0.857542	-0.105684	0.305191	1
30110	Biochemical	Platelet distribution width	25097	Mean FA in superior longitudinal fasciculus on FA skeleton (left)	0.00645269	0.862196	0.857634	0.0592082	0.543907	1
30110	Biochemical	Platelet distribution width	25098	Mean FA in superior fronto-occipital fasciculus on FA skeleton (right)	3.58623e-05	0.999533	0.999658	0.240256	0.00318754	1
30110	Biochemical	Platelet distribution width	25099	Mean FA in superior fronto-occipital fasciculus on FA skeleton (left)	-0.00422708	0.943852	0.999661	-0.192328	0.0399521	1
30110	Biochemical	Platelet distribution width	25100	Mean FA in uncinate fasciculus on FA skeleton (right)	0.0234423	0.852823	0.992084	-0.0435881	0.528171	1
30110	Biochemical	Platelet distribution width	25101	Mean FA in uncinate fasciculus on FA skeleton (left)	-0.0832582	0.499614	0.99531	0.0340126	0.616681	1
30120	Biochemical	Lymphocyte count	25058	Mean FA in genu of corpus callosum on FA skeleton	-0.0185579	0.623029	0.00011696	0.0469276	0.57588	1
30120	Biochemical	Lymphocyte count	25059	Mean FA in body of corpus callosum on FA skeleton	0.00207502	0.957461	0.622388	0.0405319	0.633917	1
30120	Biochemical	Lymphocyte count	25060	Mean FA in splenium of corpus callosum on FA skeleton	-0.0476302	0.149895	0.477955	-0.0214117	0.727355	1
30120	Biochemical	Lymphocyte count	25061	Mean FA in fornix on FA skeleton	-0.00376539	0.926097	1	-0.0418599	0.473013	1
30120	Biochemical	Lymphocyte count	25072	Mean FA in anterior limb of internal capsule on FA skeleton (right)	-0.00163192	0.965537	0.633018	0.119166	0.271757	1
30120	Biochemical	Lymphocyte count	25073	Mean FA in anterior limb of internal capsule on FA skeleton (left)	0.00560907	0.878794	0.634282	-0.0953869	0.370669	1
30120	Biochemical	Lymphocyte count	25074	Mean FA in posterior limb of internal capsule on FA skeleton (right)	0.0249998	0.466145	1	-0.201972	0.0476162	1
30120	Biochemical	Lymphocyte count	25075	Mean FA in posterior limb of internal capsule on FA skeleton (left)	0.0257788	0.438984	1	0.219501	0.03124	1
30120	Biochemical	Lymphocyte count	25076	Mean FA in retrolenticular part of internal capsule on FA skeleton (right)	-0.057355	0.168744	0.863788	-0.045484	0.577895	1
30120	Biochemical	Lymphocyte count	25077	Mean FA in retrolenticular part of internal capsule on FA skeleton (left)	-0.0518542	0.234315	0.840949	0.00276935	0.972595	1
30120	Biochemical	Lymphocyte count	25078	Mean FA in anterior corona radiata on FA skeleton (right)	-0.0749388	0.0395793	0.104189	-0.0303636	0.771842	1
30120	Biochemical	Lymphocyte count	25079	Mean FA in anterior corona radiata on FA skeleton (left)	-0.0755217	0.0407373	0.103215	-0.040747	0.718804	1
30120	Biochemical	Lymphocyte count	25080	Mean FA in superior corona radiata on FA skeleton (right)	-0.00899323	0.854053	1	0.0108475	0.919531	1
30120	Biochemical	Lymphocyte count	25081	Mean FA in superior corona radiata on FA skeleton (left)	0.00447945	0.93013	1	0.0452252	0.694468	1
30120	Biochemical	Lymphocyte count	25082	Mean FA in posterior corona radiata on FA skeleton (right)	-0.0596121	0.132469	0.991704	-0.0164114	0.858349	1
30120	Biochemical	Lymphocyte count	25083	Mean FA in posterior corona radiata on FA skeleton (left)	-0.0607234	0.136788	0.99141	-0.0868062	0.425031	1
30120	Biochemical	Lymphocyte count	25084	Mean FA in posterior thalamic radiation on FA skeleton (right)	-0.0598882	0.0984537	0.99622	0.038264	0.710198	1
30120	Biochemical	Lymphocyte count	25085	Mean FA in posterior thalamic radiation on FA skeleton (left)	-0.0497323	0.179742	0.992937	0.0176953	0.864605	1
30120	Biochemical	Lymphocyte count	25086	Mean FA in sagittal stratum on FA skeleton (right)	-0.0386982	0.306897	1	0.0297695	0.746886	1
30120	Biochemical	Lymphocyte count	25087	Mean FA in sagittal stratum on FA skeleton (left)	-0.0373978	0.355695	1	0.0359284	0.645327	1
30120	Biochemical	Lymphocyte count	25088	Mean FA in external capsule on FA skeleton (right)	0.0219463	0.580723	1	0.170007	0.0986538	1
30120	Biochemical	Lymphocyte count	25089	Mean FA in external capsule on FA skeleton (left)	0.0264827	0.509273	1	-0.145378	0.137555	1
30120	Biochemical	Lymphocyte count	25090	Mean FA in cingulum cingulate gyrus on FA skeleton (right)	0.0125371	0.744685	1	-0.00958384	0.896418	1
30120	Biochemical	Lymphocyte count	25091	Mean FA in cingulum cingulate gyrus on FA skeleton (left)	0.00850406	0.842211	1	0.0764173	0.37978	1
30120	Biochemical	Lymphocyte count	25092	Mean FA in cingulum hippocampus on FA skeleton (right)	0.0524201	0.376611	1	0.251018	0.000118376	1
30120	Biochemical	Lymphocyte count	25093	Mean FA in cingulum hippocampus on FA skeleton (left)	0.0366046	0.537718	1	-0.171293	0.0112289	1
30120	Biochemical	Lymphocyte count	25094	Mean FA in fornix cres+stria terminalis on FA skeleton (right)	-0.0259345	0.625967	1	-0.0124517	0.886658	1
30120	Biochemical	Lymphocyte count	25095	Mean FA in fornix cres+stria terminalis on FA skeleton (left)	-0.0279293	0.589426	1	-0.070393	0.414494	1
30120	Biochemical	Lymphocyte count	25096	Mean FA in superior longitudinal fasciculus on FA skeleton (right)	-0.0885218	0.0161757	0.981308	-0.106564	0.301844	1
30120	Biochemical	Lymphocyte count	25097	Mean FA in superior longitudinal fasciculus on FA skeleton (left)	-0.0810318	0.030437	0.967893	-0.060985	0.532497	1
30120	Biochemical	Lymphocyte count	25098	Mean FA in superior fronto-occipital fasciculus on FA skeleton (right)	-0.0289978	0.636504	1	-0.139114	0.0881261	1
30120	Biochemical	Lymphocyte count	25099	Mean FA in superior fronto-occipital fasciculus on FA skeleton (left)	-0.0180894	0.763597	1	0.179715	0.0552446	1
30120	Biochemical	Lymphocyte count	25100	Mean FA in uncinate fasciculus on FA skeleton (right)	-0.0847314	0.506637	0.877042	0.00440458	0.94924	1
30120	Biochemical	Lymphocyte count	25101	Mean FA in uncinate fasciculus on FA skeleton (left)	-0.10225	0.410516	0.889974	-0.0139501	0.837509	1
30130	Biochemical	Monocyte count	25058	Mean FA in genu of corpus callosum on FA skeleton	-0.0875397	0.0207063	0.0400564	-0.093234	0.266414	1
30130	Biochemical	Monocyte count	25059	Mean FA in body of corpus callosum on FA skeleton	-0.112599	0.00397766	0.918798	0.101729	0.23202	1
30130	Biochemical	Monocyte count	25060	Mean FA in splenium of corpus callosum on FA skeleton	-0.0403688	0.222016	0.819141	-0.0483455	0.431184	1
30130	Biochemical	Monocyte count	25061	Mean FA in fornix on FA skeleton	-0.085908	0.0347503	0.144182	0.00113968	0.984413	1
30130	Biochemical	Monocyte count	25072	Mean FA in anterior limb of internal capsule on FA skeleton (right)	-0.0839875	0.026618	0.145003	-0.246003	0.0232919	1
30130	Biochemical	Monocyte count	25073	Mean FA in anterior limb of internal capsule on FA skeleton (left)	-0.0809941	0.0280878	0.142393	0.239091	0.0248506	1
30130	Biochemical	Monocyte count	25074	Mean FA in posterior limb of internal capsule on FA skeleton (right)	0.0313088	0.361648	0.609729	0.000940327	0.992642	1
30130	Biochemical	Monocyte count	25075	Mean FA in posterior limb of internal capsule on FA skeleton (left)	0.0367986	0.269517	0.631748	-0.0227994	0.822966	1
30130	Biochemical	Monocyte count	25076	Mean FA in retrolenticular part of internal capsule on FA skeleton (right)	-0.00298474	0.942781	0.00207584	0.00746892	0.927197	1
30130	Biochemical	Monocyte count	25077	Mean FA in retrolenticular part of internal capsule on FA skeleton (left)	0.0165743	0.703411	0.00216582	0.00572909	0.943345	1
30130	Biochemical	Monocyte count	25078	Mean FA in anterior corona radiata on FA skeleton (right)	-0.0249352	0.492206	0.210867	-0.0274194	0.793448	1
30130	Biochemical	Monocyte count	25079	Mean FA in anterior corona radiata on FA skeleton (left)	-0.0192363	0.601214	0.204382	0.0557379	0.622367	1
30130	Biochemical	Monocyte count	25080	Mean FA in superior corona radiata on FA skeleton (right)	-0.0136161	0.780613	0.999968	0.019337	0.857089	1
30130	Biochemical	Monocyte count	25081	Mean FA in superior corona radiata on FA skeleton (left)	-0.00566079	0.911772	0.999963	0.00603198	0.95822	1
30130	Biochemical	Monocyte count	25082	Mean FA in posterior corona radiata on FA skeleton (right)	-0.07944	0.0453637	0.999502	0.178087	0.052797	1
30130	Biochemical	Monocyte count	25083	Mean FA in posterior corona radiata on FA skeleton (left)	-0.0871248	0.0331652	0.999742	-0.201154	0.064543	1
30130	Biochemical	Monocyte count	25084	Mean FA in posterior thalamic radiation on FA skeleton (right)	-0.00517795	0.886215	0.951291	-0.0214868	0.834719	1
30130	Biochemical	Monocyte count	25085	Mean FA in posterior thalamic radiation on FA skeleton (left)	0.00513572	0.889671	0.951268	0.0758878	0.464639	1
30130	Biochemical	Monocyte count	25086	Mean FA in sagittal stratum on FA skeleton (right)	-0.0531647	0.16071	0.713946	-0.0268339	0.771122	1
30130	Biochemical	Monocyte count	25087	Mean FA in sagittal stratum on FA skeleton (left)	-0.0440598	0.276537	0.667911	-0.016895	0.828657	1
30130	Biochemical	Monocyte count	25088	Mean FA in external capsule on FA skeleton (right)	0.0502713	0.206567	1	-0.0739587	0.472511	1
30130	Biochemical	Monocyte count	25089	Mean FA in external capsule on FA skeleton (left)	0.0526919	0.189931	1	0.183637	0.060705	1
30130	Biochemical	Monocyte count	25090	Mean FA in cingulum cingulate gyrus on FA skeleton (right)	-0.00124166	0.97427	0.972941	-0.09059	0.218507	1
30130	Biochemical	Monocyte count	25091	Mean FA in cingulum cingulate gyrus on FA skeleton (left)	-0.00349904	0.934718	0.973026	0.0643705	0.459418	1
30130	Biochemical	Monocyte count	25092	Mean FA in cingulum hippocampus on FA skeleton (right)	-0.0218607	0.71212	0.865052	-0.0255085	0.695642	1
30130	Biochemical	Monocyte count	25093	Mean FA in cingulum hippocampus on FA skeleton (left)	-0.0138206	0.815933	0.858929	0.0706507	0.295666	1
30130	Biochemical	Monocyte count	25094	Mean FA in fornix cres+stria terminalis on FA skeleton (right)	0.0064871	0.902984	1	0.0899185	0.30337	1
30130	Biochemical	Monocyte count	25095	Mean FA in fornix cres+stria terminalis on FA skeleton (left)	0.00854559	0.868866	1	-0.0279091	0.746306	1
30130	Biochemical	Monocyte count	25096	Mean FA in superior longitudinal fasciculus on FA skeleton (right)	-0.0805682	0.0285024	0.985491	-0.0900776	0.382822	1
30130	Biochemical	Monocyte count	25097	Mean FA in superior longitudinal fasciculus on FA skeleton (left)	-0.0847779	0.0235795	0.987992	0.0748649	0.443542	1
30130	Biochemical	Monocyte count	25098	Mean FA in superior fronto-occipital fasciculus on FA skeleton (right)	0.0494363	0.42135	1	-0.00198084	0.980628	1
30130	Biochemical	Monocyte count	25099	Mean FA in superior fronto-occipital fasciculus on FA skeleton (left)	0.0516589	0.39149	1	-0.141581	0.131011	1
30130	Biochemical	Monocyte count	25100	Mean FA in uncinate fasciculus on FA skeleton (right)	-0.246095	0.0598169	0.886525	0.141096	0.0414325	1
30130	Biochemical	Monocyte count	25101	Mean FA in uncinate fasciculus on FA skeleton (left)	-0.11773	0.343599	0.694699	-0.1505	0.0269457	1
30140	Biochemical	Neutrophill count	25058	Mean FA in genu of corpus callosum on FA skeleton	-0.0593092	0.116149	0.729096	-0.0768889	0.359411	1
30140	Biochemical	Neutrophill count	25059	Mean FA in body of corpus callosum on FA skeleton	-0.0292192	0.452541	0.936487	0.101241	0.234283	1
30140	Biochemical	Neutrophill count	25060	Mean FA in splenium of corpus callosum on FA skeleton	0.0242242	0.463607	0.999306	0.0610924	0.319897	1
30140	Biochemical	Neutrophill count	25061	Mean FA in fornix on FA skeleton	-0.0488054	0.229315	0.844003	0.0304568	0.601629	1
30140	Biochemical	Neutrophill count	25072	Mean FA in anterior limb of internal capsule on FA skeleton (right)	-0.0686045	0.0695462	0.998845	0.0205752	0.849511	1
30140	Biochemical	Neutrophill count	25073	Mean FA in anterior limb of internal capsule on FA skeleton (left)	-0.0615941	0.0941335	0.998134	-0.0296167	0.781064	1
30140	Biochemical	Neutrophill count	25074	Mean FA in posterior limb of internal capsule on FA skeleton (right)	0.0377607	0.27151	0.0238207	-0.0775128	0.447175	1
30140	Biochemical	Neutrophill count	25075	Mean FA in posterior limb of internal capsule on FA skeleton (left)	0.0448447	0.178745	0.0274526	0.12924	0.204735	1
30140	Biochemical	Neutrophill count	25076	Mean FA in retrolenticular part of internal capsule on FA skeleton (right)	-0.014793	0.722014	0.152438	0.0612247	0.453877	1
30140	Biochemical	Neutrophill count	25077	Mean FA in retrolenticular part of internal capsule on FA skeleton (left)	-0.014113	0.745717	0.151777	-0.207605	0.0100245	1
30140	Biochemical	Neutrophill count	25078	Mean FA in anterior corona radiata on FA skeleton (right)	-0.0467929	0.197311	0.984943	-0.0919759	0.3798	1
30140	Biochemical	Neutrophill count	25079	Mean FA in anterior corona radiata on FA skeleton (left)	-0.0422873	0.250397	0.982165	0.0522766	0.644156	1
30140	Biochemical	Neutrophill count	25080	Mean FA in superior corona radiata on FA skeleton (right)	-0.0110793	0.820685	0.9343	-0.131712	0.219998	1
30140	Biochemical	Neutrophill count	25081	Mean FA in superior corona radiata on FA skeleton (left)	-0.0239652	0.638939	0.939161	0.112548	0.328359	1
30140	Biochemical	Neutrophill count	25082	Mean FA in posterior corona radiata on FA skeleton (right)	-0.0184269	0.641266	1	0.0680142	0.459544	1
30140	Biochemical	Neutrophill count	25083	Mean FA in posterior corona radiata on FA skeleton (left)	-0.0176688	0.664484	1	-0.0986169	0.364843	1
30140	Biochemical	Neutrophill count	25084	Mean FA in posterior thalamic radiation on FA skeleton (right)	0.00737797	0.838473	0.998111	-0.0789841	0.443106	1
30140	Biochemical	Neutrophill count	25085	Mean FA in posterior thalamic radiation on FA skeleton (left)	0.0133739	0.717999	0.998243	0.12589	0.22514	1
30140	Biochemical	Neutrophill count	25086	Mean FA in sagittal stratum on FA skeleton (right)	-0.0329714	0.38369	1	-0.0150566	0.870344	1
30140	Biochemical	Neutrophill count	25087	Mean FA in sagittal stratum on FA skeleton (left)	-0.0292338	0.470016	1	0.0642341	0.410623	1
30140	Biochemical	Neutrophill count	25088	Mean FA in external capsule on FA skeleton (right)	0.00838605	0.832859	0.999998	0.131728	0.20073	1
30140	Biochemical	Neutrophill count	25089	Mean FA in external capsule on FA skeleton (left)	0.0100802	0.801698	0.999998	-0.0749176	0.444164	1
30140	Biochemical	Neutrophill count	25090	Mean FA in cingulum cingulate gyrus on FA skeleton (right)	0.000704374	0.985402	1	0.0251187	0.732966	1
30140	Biochemical	Neutrophill count	25091	Mean FA in cingulum cingulate gyrus on FA skeleton (left)	-0.000171256	0.996801	1	-0.0972853	0.263549	1
30140	Biochemical	Neutrophill count	25092	Mean FA in cingulum hippocampus on FA skeleton (right)	0.0152473	0.796875	0.959895	0.13896	0.0330902	1
30140	Biochemical	Neutrophill count	25093	Mean FA in cingulum hippocampus on FA skeleton (left)	0.0129533	0.827318	0.959175	-0.0894663	0.18543	1
30140	Biochemical	Neutrophill count	25094	Mean FA in fornix cres+stria terminalis on FA skeleton (right)	-0.0704184	0.186091	0.982226	0.0122991	0.888049	1
30140	Biochemical	Neutrophill count	25095	Mean FA in fornix cres+stria terminalis on FA skeleton (left)	-0.0692836	0.18109	0.982781	-0.0278684	0.746674	1
30140	Biochemical	Neutrophill count	25096	Mean FA in superior longitudinal fasciculus on FA skeleton (right)	-0.0702373	0.0556993	0.950578	0.185009	0.0730798	1
30140	Biochemical	Neutrophill count	25097	Mean FA in superior longitudinal fasciculus on FA skeleton (left)	-0.0707191	0.0583643	0.949037	-0.149017	0.127242	1
30140	Biochemical	Neutrophill count	25098	Mean FA in superior fronto-occipital fasciculus on FA skeleton (right)	-0.0986631	0.108637	1	0.0765048	0.348356	1
30140	Biochemical	Neutrophill count	25099	Mean FA in superior fronto-occipital fasciculus on FA skeleton (left)	-0.0941331	0.117944	1	-0.14166	0.130812	1
30140	Biochemical	Neutrophill count	25100	Mean FA in uncinate fasciculus on FA skeleton (right)	-0.0958831	0.452312	0.0823079	0.0813457	0.239749	1
30140	Biochemical	Neutrophill count	25101	Mean FA in uncinate fasciculus on FA skeleton (left)	-0.0296084	0.810512	0.071996	-0.0706444	0.299066	1
30150	Biochemical	Eosinophill count	25058	Mean FA in genu of corpus callosum on FA skeleton	0.0971454	0.010528	0.000386919	-0.107626	0.199469	1
30150	Biochemical	Eosinophill count	25059	Mean FA in body of corpus callosum on FA skeleton	0.0643328	0.0991836	0.00537759	0.0786501	0.355408	1
30150	Biochemical	Eosinophill count	25060	Mean FA in splenium of corpus callosum on FA skeleton	0.0597171	0.0714177	0.113031	0.0547767	0.372398	1
30150	Biochemical	Eosinophill count	25061	Mean FA in fornix on FA skeleton	-0.0723124	0.0755234	1	-0.0427905	0.463197	1
30150	Biochemical	Eosinophill count	25072	Mean FA in anterior limb of internal capsule on FA skeleton (right)	0.0659675	0.0816601	0.0181971	0.00732609	0.946127	1
30150	Biochemical	Eosinophill count	25073	Mean FA in anterior limb of internal capsule on FA skeleton (left)	0.0807903	0.0287388	0.0281365	-0.026898	0.800683	1
30150	Biochemical	Eosinophill count	25074	Mean FA in posterior limb of internal capsule on FA skeleton (right)	0.115881	0.000797183	0.978221	-0.0786955	0.440197	1
30150	Biochemical	Eosinophill count	25075	Mean FA in posterior limb of internal capsule on FA skeleton (left)	0.122292	0.000271193	0.993659	0.194687	0.056048	1
30150	Biochemical	Eosinophill count	25076	Mean FA in retrolenticular part of internal capsule on FA skeleton (right)	0.0768739	0.0655034	0.000888638	0.030375	0.710159	1
30150	Biochemical	Eosinophill count	25077	Mean FA in retrolenticular part of internal capsule on FA skeleton (left)	0.0861299	0.0488745	0.00103893	0.0237523	0.768246	1
30150	Biochemical	Eosinophill count	25078	Mean FA in anterior corona radiata on FA skeleton (right)	0.0166803	0.646052	4.96994e-05	0.0772667	0.460555	1
30150	Biochemical	Eosinophill count	25079	Mean FA in anterior corona radiata on FA skeleton (left)	0.0199123	0.588698	5.09614e-05	-0.151003	0.182068	1
30150	Biochemical	Eosinophill count	25080	Mean FA in superior corona radiata on FA skeleton (right)	0.0635978	0.194462	0.302242	-0.106693	0.32036	1
30150	Biochemical	Eosinophill count	25081	Mean FA in superior corona radiata on FA skeleton (left)	0.0860414	0.0937783	0.363346	-0.0165185	0.885911	1
30150	Biochemical	Eosinophill count	25082	Mean FA in posterior corona radiata on FA skeleton (right)	0.0164107	0.678237	0.4456	0.0623964	0.497377	1
30150	Biochemical	Eosinophill count	25083	Mean FA in posterior corona radiata on FA skeleton (left)	0.0218843	0.591274	0.452185	-0.0239061	0.826099	1
30150	Biochemical	Eosinophill count	25084	Mean FA in posterior thalamic radiation on FA skeleton (right)	0.0215445	0.551838	0.411386	0.0157676	0.878293	1
30150	Biochemical	Eosinophill count	25085	Mean FA in posterior thalamic radiation on FA skeleton (left)	0.0253791	0.493381	0.41725	-0.0991405	0.339375	1
30150	Biochemical	Eosinophill count	25086	Mean FA in sagittal stratum on FA skeleton (right)	0.0375665	0.321477	0.833427	-0.125158	0.174782	1
30150	Biochemical	Eosinophill count	25087	Mean FA in sagittal stratum on FA skeleton (left)	0.0489197	0.22757	0.854612	0.0839997	0.281856	1
30150	Biochemical	Eosinophill count	25088	Mean FA in external capsule on FA skeleton (right)	0.0177846	0.654473	0.929357	0.173468	0.091956	1
30150	Biochemical	Eosinophill count	25089	Mean FA in external capsule on FA skeleton (left)	0.0141786	0.723854	0.927079	-0.168563	0.085088	1
30150	Biochemical	Eosinophill count	25090	Mean FA in cingulum cingulate gyrus on FA skeleton (right)	0.0102021	0.791046	0.332994	-0.115739	0.115883	1
30150	Biochemical	Eosinophill count	25091	Mean FA in cingulum cingulate gyrus on FA skeleton (left)	0.0101249	0.812678	0.332275	0.150477	0.0837002	1
30150	Biochemical	Eosinophill count	25092	Mean FA in cingulum hippocampus on FA skeleton (right)	0.104553	0.0793552	0.00355194	-0.127279	0.0509158	1
30150	Biochemical	Eosinophill count	25093	Mean FA in cingulum hippocampus on FA skeleton (left)	0.110022	0.0656612	0.00398197	0.144189	0.032802	1
30150	Biochemical	Eosinophill count	25094	Mean FA in fornix cres+stria terminalis on FA skeleton (right)	0.187839	0.000538901	0.757326	-0.00770891	0.929678	1
30150	Biochemical	Eosinophill count	25095	Mean FA in fornix cres+stria terminalis on FA skeleton (left)	0.19699	0.000196155	0.874064	0.157177	0.068435	1
30150	Biochemical	Eosinophill count	25096	Mean FA in superior longitudinal fasciculus on FA skeleton (right)	-0.0653777	0.0749526	0.383433	0.115609	0.262626	1
30150	Biochemical	Eosinophill count	25097	Mean FA in superior longitudinal fasciculus on FA skeleton (left)	-0.0601241	0.107495	0.35485	-0.133041	0.173261	1
30150	Biochemical	Eosinophill count	25098	Mean FA in superior fronto-occipital fasciculus on FA skeleton (right)	0.0759613	0.217282	0.986553	-0.23101	0.00462585	1
30150	Biochemical	Eosinophill count	25099	Mean FA in superior fronto-occipital fasciculus on FA skeleton (left)	0.0770809	0.20182	0.987674	0.293881	0.00171975	1
30150	Biochemical	Eosinophill count	25100	Mean FA in uncinate fasciculus on FA skeleton (right)	-0.225305	0.0832915	0.940245	0.024563	0.722552	1
30150	Biochemical	Eosinophill count	25101	Mean FA in uncinate fasciculus on FA skeleton (left)	-0.0811557	0.512367	0.793612	-0.0431565	0.525762	1
30160	Biochemical	Basophill count	25058	Mean FA in genu of corpus callosum on FA skeleton	-0.0413058	0.27416	0.932974	-0.0210281	0.802056	1
30160	Biochemical	Basophill count	25059	Mean FA in body of corpus callosum on FA skeleton	0.00397329	0.918649	1	0.173134	0.041924	1
30160	Biochemical	Basophill count	25060	Mean FA in splenium of corpus callosum on FA skeleton	-0.0213017	0.519098	1	-0.00988117	0.872168	1
30160	Biochemical	Basophill count	25061	Mean FA in fornix on FA skeleton	0.0199847	0.62259	1	-0.0083792	0.885777	1
30160	Biochemical	Basophill count	25072	Mean FA in anterior limb of internal capsule on FA skeleton (right)	-0.0499153	0.186738	0.994218	-0.143841	0.184618	1
30160	Biochemical	Basophill count	25073	Mean FA in anterior limb of internal capsule on FA skeleton (left)	-0.0427626	0.245283	0.992305	0.0796098	0.454944	1
30160	Biochemical	Basophill count	25074	Mean FA in posterior limb of internal capsule on FA skeleton (right)	0.0332279	0.333136	0.999994	0.0082176	0.935761	1
30160	Biochemical	Basophill count	25075	Mean FA in posterior limb of internal capsule on FA skeleton (left)	0.0307037	0.356969	0.999992	0.00479059	0.962501	1
30160	Biochemical	Basophill count	25076	Mean FA in retrolenticular part of internal capsule on FA skeleton (right)	0.0207549	0.6178	0.999746	0.107842	0.187023	1
30160	Biochemical	Basophill count	25077	Mean FA in retrolenticular part of internal capsule on FA skeleton (left)	0.0266506	0.540481	0.999792	0.00422075	0.95824	1
30160	Biochemical	Basophill count	25078	Mean FA in anterior corona radiata on FA skeleton (right)	-0.0521841	0.151099	0.620673	0.0922098	0.378516	1
30160	Biochemical	Basophill count	25079	Mean FA in anterior corona radiata on FA skeleton (left)	-0.0551449	0.134605	0.630035	-0.168985	0.135361	1
30160	Biochemical	Basophill count	25080	Mean FA in superior corona radiata on FA skeleton (right)	-0.035166	0.472009	1	-0.0510472	0.634472	1
30160	Biochemical	Basophill count	25081	Mean FA in superior corona radiata on FA skeleton (left)	-0.0309621	0.544509	1	0.00472319	0.967276	1
30160	Biochemical	Basophill count	25082	Mean FA in posterior corona radiata on FA skeleton (right)	-0.0262088	0.5076	1	-0.0238209	0.795579	1
30160	Biochemical	Basophill count	25083	Mean FA in posterior corona radiata on FA skeleton (left)	-0.0310357	0.446229	1	-0.0588911	0.588351	1
30160	Biochemical	Basophill count	25084	Mean FA in posterior thalamic radiation on FA skeleton (right)	0.0223112	0.537624	1	0.0118697	0.908226	1
30160	Biochemical	Basophill count	25085	Mean FA in posterior thalamic radiation on FA skeleton (left)	0.0250725	0.498375	1	-0.0107077	0.917814	1
30160	Biochemical	Basophill count	25086	Mean FA in sagittal stratum on FA skeleton (right)	-0.0216185	0.568004	1	0.116636	0.20602	1
30160	Biochemical	Basophill count	25087	Mean FA in sagittal stratum on FA skeleton (left)	-0.0199401	0.622215	1	-0.087702	0.261193	1
30160	Biochemical	Basophill count	25088	Mean FA in external capsule on FA skeleton (right)	0.00122626	0.975376	1	-0.043693	0.671229	1
30160	Biochemical	Basophill count	25089	Mean FA in external capsule on FA skeleton (left)	-3.33924e-05	0.999336	1	0.101143	0.301516	1
30160	Biochemical	Basophill count	25090	Mean FA in cingulum cingulate gyrus on FA skeleton (right)	-0.00577576	0.880748	1	-0.0454007	0.53739	1
30160	Biochemical	Basophill count	25091	Mean FA in cingulum cingulate gyrus on FA skeleton (left)	-0.0176427	0.679669	1	0.0384598	0.658441	1
30160	Biochemical	Basophill count	25092	Mean FA in cingulum hippocampus on FA skeleton (right)	0.083403	0.160582	0.977292	0.149595	0.0217665	1
30160	Biochemical	Basophill count	25093	Mean FA in cingulum hippocampus on FA skeleton (left)	0.0708668	0.233793	0.959002	-0.0284719	0.673396	1
30160	Biochemical	Basophill count	25094	Mean FA in fornix cres+stria terminalis on FA skeleton (right)	-0.0253921	0.633316	1	-0.0462436	0.596542	1
30160	Biochemical	Basophill count	25095	Mean FA in fornix cres+stria terminalis on FA skeleton (left)	-0.0143824	0.781107	1	-0.0307409	0.721557	1
30160	Biochemical	Basophill count	25096	Mean FA in superior longitudinal fasciculus on FA skeleton (right)	-0.0440996	0.229161	1	-0.0549393	0.594493	1
30160	Biochemical	Basophill count	25097	Mean FA in superior longitudinal fasciculus on FA skeleton (left)	-0.0471111	0.206899	1	-0.0753231	0.440706	1
30160	Biochemical	Basophill count	25098	Mean FA in superior fronto-occipital fasciculus on FA skeleton (right)	-0.110398	0.0736603	1	0.0501187	0.538922	1
30160	Biochemical	Basophill count	25099	Mean FA in superior fronto-occipital fasciculus on FA skeleton (left)	-0.0964711	0.110436	1	-0.00125617	0.989308	1
30160	Biochemical	Basophill count	25100	Mean FA in uncinate fasciculus on FA skeleton (right)	-0.1034	0.418544	1	0.18744	0.00674494	1
30160	Biochemical	Basophill count	25101	Mean FA in uncinate fasciculus on FA skeleton (left)	-0.187192	0.136347	1	-0.193387	0.00446947	1
30170	Biochemical	Nucleated red blood cell count	25058	Mean FA in genu of corpus callosum on FA skeleton	0.0544047	0.149874	1	0.048253	0.565173	1
30170	Biochemical	Nucleated red blood cell count	25059	Mean FA in body of corpus callosum on FA skeleton	0.00425236	0.912954	1	-0.0814039	0.338885	1
30170	Biochemical	Nucleated red blood cell count	25060	Mean FA in splenium of corpus callosum on FA skeleton	0.0503628	0.127818	0.999979	-0.00705989	0.908486	1
30170	Biochemical	Nucleated red blood cell count	25061	Mean FA in fornix on FA skeleton	-0.0259936	0.522187	0.659552	-0.0243416	0.676496	1
30170	Biochemical	Nucleated red blood cell count	25072	Mean FA in anterior limb of internal capsule on FA skeleton (right)	0.0722349	0.0563439	1	-0.0347605	0.74854	1
30170	Biochemical	Nucleated red blood cell count	25073	Mean FA in anterior limb of internal capsule on FA skeleton (left)	0.0765908	0.0377413	1	0.0633198	0.552359	1
30170	Biochemical	Nucleated red blood cell count	25074	Mean FA in posterior limb of internal capsule on FA skeleton (right)	0.0156024	0.649249	1	0.0296306	0.771371	1
30170	Biochemical	Nucleated red blood cell count	25075	Mean FA in posterior limb of internal capsule on FA skeleton (left)	0.0107774	0.746247	1	0.00413353	0.967645	1
30170	Biochemical	Nucleated red blood cell count	25076	Mean FA in retrolenticular part of internal capsule on FA skeleton (right)	-0.00380955	0.927009	0.999655	-0.0588661	0.471443	1
30170	Biochemical	Nucleated red blood cell count	25077	Mean FA in retrolenticular part of internal capsule on FA skeleton (left)	-0.000722224	0.986761	0.99965	-0.00213204	0.978901	1
30170	Biochemical	Nucleated red blood cell count	25078	Mean FA in anterior corona radiata on FA skeleton (right)	0.00948193	0.793939	1	-0.0676259	0.51843	1
30170	Biochemical	Nucleated red blood cell count	25079	Mean FA in anterior corona radiata on FA skeleton (left)	0.00496548	0.892679	1	0.0111611	0.921442	1
30170	Biochemical	Nucleated red blood cell count	25080	Mean FA in superior corona radiata on FA skeleton (right)	0.0320728	0.511943	0.999994	-0.187196	0.0812922	1
30170	Biochemical	Nucleated red blood cell count	25081	Mean FA in superior corona radiata on FA skeleton (left)	0.0346635	0.497677	0.999994	0.244775	0.0335239	1
30170	Biochemical	Nucleated red blood cell count	25082	Mean FA in posterior corona radiata on FA skeleton (right)	0.044781	0.257794	0.365008	0.0665074	0.469539	1
30170	Biochemical	Nucleated red blood cell count	25083	Mean FA in posterior corona radiata on FA skeleton (left)	0.0468415	0.250583	0.367064	-0.148569	0.172189	1
30170	Biochemical	Nucleated red blood cell count	25084	Mean FA in posterior thalamic radiation on FA skeleton (right)	0.012881	0.721888	1	-0.10862	0.291539	1
30170	Biochemical	Nucleated red blood cell count	25085	Mean FA in posterior thalamic radiation on FA skeleton (left)	0.0198362	0.592139	1	0.173092	0.095356	1
30170	Biochemical	Nucleated red blood cell count	25086	Mean FA in sagittal stratum on FA skeleton (right)	0.0450998	0.233902	0.999546	-0.0642022	0.486426	1
30170	Biochemical	Nucleated red blood cell count	25087	Mean FA in sagittal stratum on FA skeleton (left)	0.0451943	0.264313	0.99944	0.081676	0.29545	1
30170	Biochemical	Nucleated red blood cell count	25088	Mean FA in external capsule on FA skeleton (right)	0.120446	0.0026101	1	0.281614	0.00623293	1
30170	Biochemical	Nucleated red blood cell count	25089	Mean FA in external capsule on FA skeleton (left)	0.121413	0.00265237	1	-0.303441	0.00194113	1
30170	Biochemical	Nucleated red blood cell count	25090	Mean FA in cingulum cingulate gyrus on FA skeleton (right)	0.0662756	0.0857254	0.974791	0.127406	0.0835342	1
30170	Biochemical	Nucleated red blood cell count	25091	Mean FA in cingulum cingulate gyrus on FA skeleton (left)	0.0661073	0.122218	0.965708	-0.0142985	0.869472	1
30170	Biochemical	Nucleated red blood cell count	25092	Mean FA in cingulum hippocampus on FA skeleton (right)	0.0738128	0.213743	1	0.0895185	0.169798	1
30170	Biochemical	Nucleated red blood cell count	25093	Mean FA in cingulum hippocampus on FA skeleton (left)	0.0642353	0.280046	1	-0.169193	0.012271	1
30170	Biochemical	Nucleated red blood cell count	25094	Mean FA in fornix cres+stria terminalis on FA skeleton (right)	0.0239674	0.652445	1	-0.133828	0.125574	1
30170	Biochemical	Nucleated red blood cell count	25095	Mean FA in fornix cres+stria terminalis on FA skeleton (left)	0.0238899	0.644419	1	0.200122	0.0203618	1
30170	Biochemical	Nucleated red blood cell count	25096	Mean FA in superior longitudinal fasciculus on FA skeleton (right)	0.0202275	0.581036	1	-0.039178	0.704266	1
30170	Biochemical	Nucleated red blood cell count	25097	Mean FA in superior longitudinal fasciculus on FA skeleton (left)	0.0216341	0.561892	1	0.0481859	0.621897	1
30170	Biochemical	Nucleated red blood cell count	25098	Mean FA in superior fronto-occipital fasciculus on FA skeleton (right)	0.0214233	0.726942	1	0.00336089	0.967138	1
30170	Biochemical	Nucleated red blood cell count	25099	Mean FA in superior fronto-occipital fasciculus on FA skeleton (left)	0.046119	0.443549	1	0.0198481	0.832339	1
30170	Biochemical	Nucleated red blood cell count	25100	Mean FA in uncinate fasciculus on FA skeleton (right)	-0.0472408	0.710718	0.346085	-0.0968904	0.161425	1
30170	Biochemical	Nucleated red blood cell count	25101	Mean FA in uncinate fasciculus on FA skeleton (left)	-0.0630999	0.610147	0.354136	0.105896	0.119556	1
30180	Biochemical	Lymphocyte percentage	25058	Mean FA in genu of corpus callosum on FA skeleton	0.0367712	0.33004	0.350228	0.0710309	0.39703	1
30180	Biochemical	Lymphocyte percentage	25059	Mean FA in body of corpus callosum on FA skeleton	0.0713058	0.0673649	0.999551	0.02423	0.775837	1
30180	Biochemical	Lymphocyte percentage	25060	Mean FA in splenium of corpus callosum on FA skeleton	-0.0434681	0.18888	0.905544	-0.136151	0.0265959	1
30180	Biochemical	Lymphocyte percentage	25061	Mean FA in fornix on FA skeleton	-0.00125299	0.975367	1	-0.0367322	0.528799	1
30180	Biochemical	Lymphocyte percentage	25072	Mean FA in anterior limb of internal capsule on FA skeleton (right)	0.0624739	0.0983024	0.588893	0.0460329	0.67109	1
30180	Biochemical	Lymphocyte percentage	25073	Mean FA in anterior limb of internal capsule on FA skeleton (left)	0.0638035	0.0829116	0.605166	0.00217577	0.983704	1
30180	Biochemical	Lymphocyte percentage	25074	Mean FA in posterior limb of internal capsule on FA skeleton (right)	0.0244212	0.476415	0.997631	-0.0494206	0.627791	1
30180	Biochemical	Lymphocyte percentage	25075	Mean FA in posterior limb of internal capsule on FA skeleton (left)	0.0208191	0.531817	0.997395	0.12255	0.228992	1
30180	Biochemical	Lymphocyte percentage	25076	Mean FA in retrolenticular part of internal capsule on FA skeleton (right)	-0.0467626	0.261802	0.999068	-0.175727	0.0315318	1
30180	Biochemical	Lymphocyte percentage	25077	Mean FA in retrolenticular part of internal capsule on FA skeleton (left)	-0.0398342	0.360891	0.998441	0.222348	0.00580348	1
30180	Biochemical	Lymphocyte percentage	25078	Mean FA in anterior corona radiata on FA skeleton (right)	0.00318307	0.930128	0.760505	-0.0642315	0.539527	1
30180	Biochemical	Lymphocyte percentage	25079	Mean FA in anterior corona radiata on FA skeleton (left)	0.000699135	0.984845	0.760167	0.0229269	0.839417	1
30180	Biochemical	Lymphocyte percentage	25080	Mean FA in superior corona radiata on FA skeleton (right)	0.0285277	0.559487	1	0.0265327	0.804783	1
30180	Biochemical	Lymphocyte percentage	25081	Mean FA in superior corona radiata on FA skeleton (left)	0.0353309	0.48918	1	0.0296622	0.796643	1
30180	Biochemical	Lymphocyte percentage	25082	Mean FA in posterior corona radiata on FA skeleton (right)	-0.048796	0.217998	1	-0.0609605	0.507265	1
30180	Biochemical	Lymphocyte percentage	25083	Mean FA in posterior corona radiata on FA skeleton (left)	-0.049995	0.220578	1	-0.00651624	0.952238	1
30180	Biochemical	Lymphocyte percentage	25084	Mean FA in posterior thalamic radiation on FA skeleton (right)	-0.0749212	0.0392828	0.999792	0.183843	0.0741463	1
30180	Biochemical	Lymphocyte percentage	25085	Mean FA in posterior thalamic radiation on FA skeleton (left)	-0.0746905	0.0445253	0.999735	-0.176874	0.0882437	1
30180	Biochemical	Lymphocyte percentage	25086	Mean FA in sagittal stratum on FA skeleton (right)	-0.0151505	0.689071	1	-0.013501	0.883602	1
30180	Biochemical	Lymphocyte percentage	25087	Mean FA in sagittal stratum on FA skeleton (left)	-0.0162872	0.687403	1	0.0314002	0.687432	1
30180	Biochemical	Lymphocyte percentage	25088	Mean FA in external capsule on FA skeleton (right)	-0.0107816	0.786155	0.999981	0.121016	0.239665	1
30180	Biochemical	Lymphocyte percentage	25089	Mean FA in external capsule on FA skeleton (left)	-0.0140206	0.726901	0.999983	-0.147076	0.132923	1
30180	Biochemical	Lymphocyte percentage	25090	Mean FA in cingulum cingulate gyrus on FA skeleton (right)	0.0315654	0.412338	1	-0.0207368	0.778132	1
30180	Biochemical	Lymphocyte percentage	25091	Mean FA in cingulum cingulate gyrus on FA skeleton (left)	0.0328196	0.442418	1	0.105563	0.224922	1
30180	Biochemical	Lymphocyte percentage	25092	Mean FA in cingulum hippocampus on FA skeleton (right)	0.0347225	0.557888	0.908719	0.138217	0.0339672	1
30180	Biochemical	Lymphocyte percentage	25093	Mean FA in cingulum hippocampus on FA skeleton (left)	0.0233841	0.693764	0.896824	-0.0936813	0.165409	1
30180	Biochemical	Lymphocyte percentage	25094	Mean FA in fornix cres+stria terminalis on FA skeleton (right)	0.014875	0.779876	1	-0.0148032	0.865412	1
30180	Biochemical	Lymphocyte percentage	25095	Mean FA in fornix cres+stria terminalis on FA skeleton (left)	0.0149251	0.773123	1	-0.096954	0.260934	1
30180	Biochemical	Lymphocyte percentage	25096	Mean FA in superior longitudinal fasciculus on FA skeleton (right)	-0.0390343	0.287441	0.99999	-0.217817	0.0347889	1
30180	Biochemical	Lymphocyte percentage	25097	Mean FA in superior longitudinal fasciculus on FA skeleton (left)	-0.030963	0.406892	0.999979	0.103136	0.291039	1
30180	Biochemical	Lymphocyte percentage	25098	Mean FA in superior fronto-occipital fasciculus on FA skeleton (right)	0.097205	0.114386	0.431799	-0.230507	0.00470982	1
30180	Biochemical	Lymphocyte percentage	25099	Mean FA in superior fronto-occipital fasciculus on FA skeleton (left)	0.0897039	0.136859	0.413522	0.3278	0.000470373	1
30180	Biochemical	Lymphocyte percentage	25100	Mean FA in uncinate fasciculus on FA skeleton (right)	-0.0354856	0.78039	0.81019	-0.0861959	0.212729	1
30180	Biochemical	Lymphocyte percentage	25101	Mean FA in uncinate fasciculus on FA skeleton (left)	-0.072897	0.556311	0.828036	0.0378944	0.577388	1
30190	Biochemical	Monocyte percentage	25058	Mean FA in genu of corpus callosum on FA skeleton	-0.0535408	0.156691	0.999991	-0.06694	0.424924	1
30190	Biochemical	Monocyte percentage	25059	Mean FA in body of corpus callosum on FA skeleton	-0.101979	0.00909994	1	0.051164	0.547785	1
30190	Biochemical	Monocyte percentage	25060	Mean FA in splenium of corpus callosum on FA skeleton	-0.0306039	0.354461	0.999916	-0.0424245	0.489728	1
30190	Biochemical	Monocyte percentage	25061	Mean FA in fornix on FA skeleton	-0.0355676	0.381003	0.998762	-0.0312301	0.592422	1
30190	Biochemical	Monocyte percentage	25072	Mean FA in anterior limb of internal capsule on FA skeleton (right)	-0.0393179	0.298272	0.963414	-0.263509	0.0150992	1
30190	Biochemical	Monocyte percentage	25073	Mean FA in anterior limb of internal capsule on FA skeleton (left)	-0.0430869	0.241882	0.968195	0.265025	0.0128801	1
30190	Biochemical	Monocyte percentage	25074	Mean FA in posterior limb of internal capsule on FA skeleton (right)	-0.00340404	0.920949	0.999668	0.0298698	0.769565	1
30190	Biochemical	Monocyte percentage	25075	Mean FA in posterior limb of internal capsule on FA skeleton (left)	-0.00218276	0.947741	0.999666	-0.118756	0.24388	1
30190	Biochemical	Monocyte percentage	25076	Mean FA in retrolenticular part of internal capsule on FA skeleton (right)	0.00812251	0.845165	0.915996	0.00410387	0.95996	1
30190	Biochemical	Monocyte percentage	25077	Mean FA in retrolenticular part of internal capsule on FA skeleton (left)	0.021001	0.62952	0.922533	0.0844564	0.294834	1
30190	Biochemical	Monocyte percentage	25078	Mean FA in anterior corona radiata on FA skeleton (right)	0.0114838	0.751762	0.999905	0.029335	0.779389	1
30190	Biochemical	Monocyte percentage	25079	Mean FA in anterior corona radiata on FA skeleton (left)	0.0128799	0.7264	0.999907	0.0286251	0.800328	1
30190	Biochemical	Monocyte percentage	25080	Mean FA in superior corona radiata on FA skeleton (right)	-0.0076107	0.876288	1	0.0674118	0.530159	1
30190	Biochemical	Monocyte percentage	25081	Mean FA in superior corona radiata on FA skeleton (left)	0.00796162	0.876154	1	-0.0105043	0.92731	1
30190	Biochemical	Monocyte percentage	25082	Mean FA in posterior corona radiata on FA skeleton (right)	-0.04919	0.21424	1	0.0874125	0.341842	1
30190	Biochemical	Monocyte percentage	25083	Mean FA in posterior corona radiata on FA skeleton (left)	-0.0555053	0.173809	1	-0.122659	0.259705	1
30190	Biochemical	Monocyte percentage	25084	Mean FA in posterior thalamic radiation on FA skeleton (right)	0.0103023	0.775898	1	0.105108	0.307431	1
30190	Biochemical	Monocyte percentage	25085	Mean FA in posterior thalamic radiation on FA skeleton (left)	0.0116646	0.752715	1	-0.0436812	0.673842	1
30190	Biochemical	Monocyte percentage	25086	Mean FA in sagittal stratum on FA skeleton (right)	-0.0222296	0.557187	0.999853	-0.0339679	0.712702	1
30190	Biochemical	Monocyte percentage	25087	Mean FA in sagittal stratum on FA skeleton (left)	-0.01341	0.740355	0.999794	-0.0640227	0.412168	1
30190	Biochemical	Monocyte percentage	25088	Mean FA in external capsule on FA skeleton (right)	0.0503349	0.205741	1	-0.224491	0.0292223	1
30190	Biochemical	Monocyte percentage	25089	Mean FA in external capsule on FA skeleton (left)	0.0521729	0.194098	1	0.279818	0.00426515	1
30190	Biochemical	Monocyte percentage	25090	Mean FA in cingulum cingulate gyrus on FA skeleton (right)	-0.0119161	0.756948	1	-0.0640442	0.384357	1
30190	Biochemical	Monocyte percentage	25091	Mean FA in cingulum cingulate gyrus on FA skeleton (left)	-0.0157615	0.712225	1	0.0637776	0.463584	1
30190	Biochemical	Monocyte percentage	25092	Mean FA in cingulum hippocampus on FA skeleton (right)	-0.0211979	0.720575	0.999987	-0.0989221	0.129224	1
30190	Biochemical	Monocyte percentage	25093	Mean FA in cingulum hippocampus on FA skeleton (left)	-0.00680823	0.908739	0.999969	0.12362	0.0672788	1
30190	Biochemical	Monocyte percentage	25094	Mean FA in fornix cres+stria terminalis on FA skeleton (right)	0.0492136	0.355625	1	0.0516633	0.554299	1
30190	Biochemical	Monocyte percentage	25095	Mean FA in fornix cres+stria terminalis on FA skeleton (left)	0.0510793	0.324287	1	0.0377667	0.661551	1
30190	Biochemical	Monocyte percentage	25096	Mean FA in superior longitudinal fasciculus on FA skeleton (right)	-0.0108621	0.766963	0.842561	-0.186749	0.0704231	1
30190	Biochemical	Monocyte percentage	25097	Mean FA in superior longitudinal fasciculus on FA skeleton (left)	-0.0177646	0.633952	0.848127	0.168159	0.0852601	1
30190	Biochemical	Monocyte percentage	25098	Mean FA in superior fronto-occipital fasciculus on FA skeleton (right)	0.0699226	0.255582	1	0.0269157	0.741454	1
30190	Biochemical	Monocyte percentage	25099	Mean FA in superior fronto-occipital fasciculus on FA skeleton (left)	0.0778918	0.196459	1	-0.145781	0.119976	1
30190	Biochemical	Monocyte percentage	25100	Mean FA in uncinate fasciculus on FA skeleton (right)	-0.128842	0.315023	1	0.0734564	0.288419	1
30190	Biochemical	Monocyte percentage	25101	Mean FA in uncinate fasciculus on FA skeleton (left)	-0.0283237	0.818656	1	-0.0629823	0.354547	1
30200	Biochemical	Neutrophill percentage	25058	Mean FA in genu of corpus callosum on FA skeleton	-0.0429279	0.255617	0.583452	-0.017945	0.830578	1
30200	Biochemical	Neutrophill percentage	25059	Mean FA in body of corpus callosum on FA skeleton	-0.0481793	0.215995	0.997096	-0.0650647	0.444508	1
30200	Biochemical	Neutrophill percentage	25060	Mean FA in splenium of corpus callosum on FA skeleton	0.0336259	0.309123	0.741095	0.122736	0.0456235	1
30200	Biochemical	Neutrophill percentage	25061	Mean FA in fornix on FA skeleton	0.02404	0.553749	0.95762	0.0489756	0.401051	1
30200	Biochemical	Neutrophill percentage	25072	Mean FA in anterior limb of internal capsule on FA skeleton (right)	-0.0594139	0.115962	0.36082	0.045254	0.676348	1
30200	Biochemical	Neutrophill percentage	25073	Mean FA in anterior limb of internal capsule on FA skeleton (left)	-0.0626437	0.0887409	0.383015	-0.0841049	0.429808	1
30200	Biochemical	Neutrophill percentage	25074	Mean FA in posterior limb of internal capsule on FA skeleton (right)	-0.0467524	0.173033	0.92127	0.0497543	0.625483	1
30200	Biochemical	Neutrophill percentage	25075	Mean FA in posterior limb of internal capsule on FA skeleton (left)	-0.0440793	0.185826	0.918318	-0.107945	0.289345	1
30200	Biochemical	Neutrophill percentage	25076	Mean FA in retrolenticular part of internal capsule on FA skeleton (right)	0.0169625	0.683515	0.891008	0.14248	0.0812581	1
30200	Biochemical	Neutrophill percentage	25077	Mean FA in retrolenticular part of internal capsule on FA skeleton (left)	0.00546818	0.900045	0.884868	-0.243874	0.0024813	1
30200	Biochemical	Neutrophill percentage	25078	Mean FA in anterior corona radiata on FA skeleton (right)	-0.00755433	0.835146	0.481869	0.0119723	0.908958	1
30200	Biochemical	Neutrophill percentage	25079	Mean FA in anterior corona radiata on FA skeleton (left)	-0.00588986	0.872855	0.480955	0.0284418	0.801525	1
30200	Biochemical	Neutrophill percentage	25080	Mean FA in superior corona radiata on FA skeleton (right)	-0.0335694	0.49234	0.999997	-0.025186	0.814513	1
30200	Biochemical	Neutrophill percentage	25081	Mean FA in superior corona radiata on FA skeleton (left)	-0.0510085	0.318314	0.999999	-0.0130084	0.910024	1
30200	Biochemical	Neutrophill percentage	25082	Mean FA in posterior corona radiata on FA skeleton (right)	0.0494099	0.212239	1	0.013668	0.881814	1
30200	Biochemical	Neutrophill percentage	25083	Mean FA in posterior corona radiata on FA skeleton (left)	0.0511265	0.210283	1	0.0467244	0.667584	1
30200	Biochemical	Neutrophill percentage	25084	Mean FA in posterior thalamic radiation on FA skeleton (right)	0.0534955	0.140292	0.949336	-0.208168	0.0431873	1
30200	Biochemical	Neutrophill percentage	25085	Mean FA in posterior thalamic radiation on FA skeleton (left)	0.0528059	0.154593	0.946337	0.209388	0.0435893	1
30200	Biochemical	Neutrophill percentage	25086	Mean FA in sagittal stratum on FA skeleton (right)	0.0073336	0.8464	1	0.0334471	0.71684	1
30200	Biochemical	Neutrophill percentage	25087	Mean FA in sagittal stratum on FA skeleton (left)	0.00300038	0.940892	1	-0.0087257	0.910981	1
30200	Biochemical	Neutrophill percentage	25088	Mean FA in external capsule on FA skeleton (right)	-0.00230945	0.953642	0.963781	-0.0482681	0.639088	1
30200	Biochemical	Neutrophill percentage	25089	Mean FA in external capsule on FA skeleton (left)	0.00139757	0.972216	0.963739	0.0639811	0.513319	1
30200	Biochemical	Neutrophill percentage	25090	Mean FA in cingulum cingulate gyrus on FA skeleton (right)	-0.0210737	0.584121	1	0.0619056	0.4003	1
30200	Biochemical	Neutrophill percentage	25091	Mean FA in cingulum cingulate gyrus on FA skeleton (left)	-0.0193897	0.649906	1	-0.143678	0.0986078	1
30200	Biochemical	Neutrophill percentage	25092	Mean FA in cingulum hippocampus on FA skeleton (right)	-0.0454566	0.443181	0.873274	-0.0648578	0.31973	1
30200	Biochemical	Neutrophill percentage	25093	Mean FA in cingulum hippocampus on FA skeleton (left)	-0.0396816	0.504173	0.862871	0.00770997	0.909114	1
30200	Biochemical	Neutrophill percentage	25094	Mean FA in fornix cres+stria terminalis on FA skeleton (right)	-0.0782633	0.142513	1	0.00133867	0.987772	1
30200	Biochemical	Neutrophill percentage	25095	Mean FA in fornix cres+stria terminalis on FA skeleton (left)	-0.0821498	0.113738	1	0.0383383	0.656665	1
30200	Biochemical	Neutrophill percentage	25096	Mean FA in superior longitudinal fasciculus on FA skeleton (right)	0.047802	0.19291	1	0.244909	0.0176327	1
30200	Biochemical	Neutrophill percentage	25097	Mean FA in superior longitudinal fasciculus on FA skeleton (left)	0.0420142	0.260697	1	-0.126015	0.197044	1
30200	Biochemical	Neutrophill percentage	25098	Mean FA in superior fronto-occipital fasciculus on FA skeleton (right)	-0.119259	0.0532837	0.440211	0.248106	0.00235109	1
30200	Biochemical	Neutrophill percentage	25099	Mean FA in superior fronto-occipital fasciculus on FA skeleton (left)	-0.116395	0.054113	0.43798	-0.313144	0.000835847	1
30200	Biochemical	Neutrophill percentage	25100	Mean FA in uncinate fasciculus on FA skeleton (right)	0.104317	0.414847	0.958322	0.0372081	0.590655	1
30200	Biochemical	Neutrophill percentage	25101	Mean FA in uncinate fasciculus on FA skeleton (left)	0.0880626	0.477888	0.953365	0.00328252	0.961505	1
30210	Biochemical	Eosinophill percentage	25058	Mean FA in genu of corpus callosum on FA skeleton	0.126921	0.000858967	0.00346374	-0.0985892	0.239811	1
30210	Biochemical	Eosinophill percentage	25059	Mean FA in body of corpus callosum on FA skeleton	0.0716539	0.0663871	0.000732521	0.0817149	0.336931	1
30210	Biochemical	Eosinophill percentage	25060	Mean FA in splenium of corpus callosum on FA skeleton	0.06403	0.053285	0.644576	0.0514684	0.401911	1
30210	Biochemical	Eosinophill percentage	25061	Mean FA in fornix on FA skeleton	-0.0580774	0.153151	1	-0.0290772	0.618092	1
30210	Biochemical	Eosinophill percentage	25072	Mean FA in anterior limb of internal capsule on FA skeleton (right)	0.0908078	0.0167434	0.0236888	0.0461156	0.67055	1
30210	Biochemical	Eosinophill percentage	25073	Mean FA in anterior limb of internal capsule on FA skeleton (left)	0.102915	0.00542174	0.0386384	-0.0391406	0.713305	1
30210	Biochemical	Eosinophill percentage	25074	Mean FA in posterior limb of internal capsule on FA skeleton (right)	0.102296	0.00301418	1	-0.0930322	0.361434	1
30210	Biochemical	Eosinophill percentage	25075	Mean FA in posterior limb of internal capsule on FA skeleton (left)	0.10424	0.00186316	1	0.183073	0.0723469	1
30210	Biochemical	Eosinophill percentage	25076	Mean FA in retrolenticular part of internal capsule on FA skeleton (right)	0.0843306	0.0434147	0.0372526	0.0286013	0.726356	1
30210	Biochemical	Eosinophill percentage	25077	Mean FA in retrolenticular part of internal capsule on FA skeleton (left)	0.0900331	0.03952	0.0388329	0.0813887	0.312595	1
30210	Biochemical	Eosinophill percentage	25078	Mean FA in anterior corona radiata on FA skeleton (right)	0.0143011	0.693717	0.00015682	0.121411	0.246201	1
30210	Biochemical	Eosinophill percentage	25079	Mean FA in anterior corona radiata on FA skeleton (left)	0.016177	0.660376	0.000158601	-0.209861	0.0636378	1
30210	Biochemical	Eosinophill percentage	25080	Mean FA in superior corona radiata on FA skeleton (right)	0.0565983	0.247947	0.381001	-0.0761572	0.478082	1
30210	Biochemical	Eosinophill percentage	25081	Mean FA in superior corona radiata on FA skeleton (left)	0.0830091	0.105717	0.459326	-0.0355171	0.757669	1
30210	Biochemical	Eosinophill percentage	25082	Mean FA in posterior corona radiata on FA skeleton (right)	0.0385467	0.330289	0.922754	0.075203	0.413367	1
30210	Biochemical	Eosinophill percentage	25083	Mean FA in posterior corona radiata on FA skeleton (left)	0.0460051	0.259489	0.931753	-0.019002	0.861352	1
30210	Biochemical	Eosinophill percentage	25084	Mean FA in posterior thalamic radiation on FA skeleton (right)	0.0245044	0.498602	0.351093	0.0408075	0.691839	1
30210	Biochemical	Eosinophill percentage	25085	Mean FA in posterior thalamic radiation on FA skeleton (left)	0.0248084	0.503109	0.350653	-0.16294	0.116331	1
30210	Biochemical	Eosinophill percentage	25086	Mean FA in sagittal stratum on FA skeleton (right)	0.0602682	0.11213	0.728041	-0.0970158	0.292813	1
30210	Biochemical	Eosinophill percentage	25087	Mean FA in sagittal stratum on FA skeleton (left)	0.071218	0.0793893	0.759169	0.0475203	0.542615	1
30210	Biochemical	Eosinophill percentage	25088	Mean FA in external capsule on FA skeleton (right)	-0.0129729	0.744042	0.309878	0.0975111	0.343435	1
30210	Biochemical	Eosinophill percentage	25089	Mean FA in external capsule on FA skeleton (left)	-0.0190965	0.634207	0.315921	-0.155703	0.111671	1
30210	Biochemical	Eosinophill percentage	25090	Mean FA in cingulum cingulate gyrus on FA skeleton (right)	-0.0122884	0.749551	0.278259	-0.0782118	0.287959	1
30210	Biochemical	Eosinophill percentage	25091	Mean FA in cingulum cingulate gyrus on FA skeleton (left)	-0.0173123	0.685272	0.281127	0.111699	0.199136	1
30210	Biochemical	Eosinophill percentage	25092	Mean FA in cingulum hippocampus on FA skeleton (right)	0.0823437	0.166243	3.0742e-06	-0.147657	0.0235032	1
30210	Biochemical	Eosinophill percentage	25093	Mean FA in cingulum hippocampus on FA skeleton (left)	0.0841618	0.15814	3.17278e-06	0.158253	0.0191287	1
30210	Biochemical	Eosinophill percentage	25094	Mean FA in fornix cres+stria terminalis on FA skeleton (right)	0.233587	1.95631e-05	0.135902	-0.0111105	0.89878	1
30210	Biochemical	Eosinophill percentage	25095	Mean FA in fornix cres+stria terminalis on FA skeleton (left)	0.243912	4.87231e-06	0.2501	0.173266	0.04455	1
30210	Biochemical	Eosinophill percentage	25096	Mean FA in superior longitudinal fasciculus on FA skeleton (right)	-0.0431104	0.239826	0.768232	0.0476211	0.644458	1
30210	Biochemical	Eosinophill percentage	25097	Mean FA in superior longitudinal fasciculus on FA skeleton (left)	-0.0383642	0.303935	0.752244	-0.070365	0.471325	1
30210	Biochemical	Eosinophill percentage	25098	Mean FA in superior fronto-occipital fasciculus on FA skeleton (right)	0.0759972	0.216797	0.998231	-0.254398	0.00181497	1
30210	Biochemical	Eosinophill percentage	25099	Mean FA in superior fronto-occipital fasciculus on FA skeleton (left)	0.0770244	0.201772	0.998452	0.321094	0.000613928	1
30210	Biochemical	Eosinophill percentage	25100	Mean FA in uncinate fasciculus on FA skeleton (right)	-0.138279	0.281145	0.999978	0.0115776	0.867083	1
30210	Biochemical	Eosinophill percentage	25101	Mean FA in uncinate fasciculus on FA skeleton (left)	-0.0282782	0.818944	0.999447	-0.00990205	0.884242	1
30220	Biochemical	Basophill percentage	25058	Mean FA in genu of corpus callosum on FA skeleton	-0.0043408	0.908449	0.999953	-0.018003	0.830066	1
30220	Biochemical	Basophill percentage	25059	Mean FA in body of corpus callosum on FA skeleton	0.0295652	0.447403	1	0.133943	0.115549	1
30220	Biochemical	Basophill percentage	25060	Mean FA in splenium of corpus callosum on FA skeleton	-0.00152213	0.963242	1	-0.0279972	0.648466	1
30220	Biochemical	Basophill percentage	25061	Mean FA in fornix on FA skeleton	0.0149628	0.712332	1	-0.00868997	0.881573	1
30220	Biochemical	Basophill percentage	25072	Mean FA in anterior limb of internal capsule on FA skeleton (right)	-0.0395648	0.29528	1	-0.188344	0.0823736	1
30220	Biochemical	Basophill percentage	25073	Mean FA in anterior limb of internal capsule on FA skeleton (left)	-0.0325406	0.376585	1	0.118925	0.264341	1
30220	Biochemical	Basophill percentage	25074	Mean FA in posterior limb of internal capsule on FA skeleton (right)	0.053547	0.11916	0.999957	0.0700331	0.492136	1
30220	Biochemical	Basophill percentage	25075	Mean FA in posterior limb of internal capsule on FA skeleton (left)	0.0488722	0.142915	0.999934	-0.0389202	0.702485	1
30220	Biochemical	Basophill percentage	25076	Mean FA in retrolenticular part of internal capsule on FA skeleton (right)	0.0381985	0.358702	1	0.0460422	0.573228	1
30220	Biochemical	Basophill percentage	25077	Mean FA in retrolenticular part of internal capsule on FA skeleton (left)	0.0412728	0.343417	1	0.0651141	0.419233	1
30220	Biochemical	Basophill percentage	25078	Mean FA in anterior corona radiata on FA skeleton (right)	-0.0221505	0.541924	0.984022	0.114812	0.27289	1
30220	Biochemical	Basophill percentage	25079	Mean FA in anterior corona radiata on FA skeleton (left)	-0.0270951	0.461889	0.985331	-0.153301	0.175528	1
30220	Biochemical	Basophill percentage	25080	Mean FA in superior corona radiata on FA skeleton (right)	-0.0139393	0.775547	1	-0.0158204	0.882862	1
30220	Biochemical	Basophill percentage	25081	Mean FA in superior corona radiata on FA skeleton (left)	-0.00373056	0.941786	1	-0.0288095	0.802405	1
30220	Biochemical	Basophill percentage	25082	Mean FA in posterior corona radiata on FA skeleton (right)	0.00111306	0.977546	1	-0.0641269	0.485551	1
30220	Biochemical	Basophill percentage	25083	Mean FA in posterior corona radiata on FA skeleton (left)	-0.00353545	0.930845	1	0.0222563	0.837936	1
30220	Biochemical	Basophill percentage	25084	Mean FA in posterior thalamic radiation on FA skeleton (right)	0.0465013	0.199172	1	0.0741305	0.471578	1
30220	Biochemical	Basophill percentage	25085	Mean FA in posterior thalamic radiation on FA skeleton (left)	0.0464876	0.209609	1	-0.0674019	0.51601	1
30220	Biochemical	Basophill percentage	25086	Mean FA in sagittal stratum on FA skeleton (right)	-0.00327689	0.931017	1	0.147762	0.109163	1
30220	Biochemical	Basophill percentage	25087	Mean FA in sagittal stratum on FA skeleton (left)	-0.00175809	0.965343	1	-0.129508	0.0971028	1
30220	Biochemical	Basophill percentage	25088	Mean FA in external capsule on FA skeleton (right)	-0.00680447	0.864009	1	-0.12147	0.238001	1
30220	Biochemical	Basophill percentage	25089	Mean FA in external capsule on FA skeleton (left)	-0.00799789	0.842018	1	0.156483	0.109942	1
30220	Biochemical	Basophill percentage	25090	Mean FA in cingulum cingulate gyrus on FA skeleton (right)	0.00540168	0.888407	1	-0.0853463	0.246308	1
30220	Biochemical	Basophill percentage	25091	Mean FA in cingulum cingulate gyrus on FA skeleton (left)	0.000876227	0.983635	1	0.0919554	0.290556	1
30220	Biochemical	Basophill percentage	25092	Mean FA in cingulum hippocampus on FA skeleton (right)	0.0508146	0.391701	1	0.102241	0.116822	1
30220	Biochemical	Basophill percentage	25093	Mean FA in cingulum hippocampus on FA skeleton (left)	0.0412374	0.487805	1	0.0107528	0.873524	1
30220	Biochemical	Basophill percentage	25094	Mean FA in fornix cres+stria terminalis on FA skeleton (right)	-0.0238366	0.654381	0.999655	-0.0150751	0.862992	1
30220	Biochemical	Basophill percentage	25095	Mean FA in fornix cres+stria terminalis on FA skeleton (left)	-0.0118761	0.81856	0.999551	-0.0590001	0.493991	1
30220	Biochemical	Basophill percentage	25096	Mean FA in superior longitudinal fasciculus on FA skeleton (right)	-0.00738392	0.84032	1	-0.102574	0.3203	1
30220	Biochemical	Basophill percentage	25097	Mean FA in superior longitudinal fasciculus on FA skeleton (left)	-0.00947284	0.799508	1	-0.00732421	0.940241	1
30220	Biochemical	Basophill percentage	25098	Mean FA in superior fronto-occipital fasciculus on FA skeleton (right)	-0.0488213	0.426917	1	0.0119589	0.883443	1
30220	Biochemical	Basophill percentage	25099	Mean FA in superior fronto-occipital fasciculus on FA skeleton (left)	-0.0359204	0.550823	1	0.0190812	0.83871	1
30220	Biochemical	Basophill percentage	25100	Mean FA in uncinate fasciculus on FA skeleton (right)	-0.0369597	0.771507	1	0.168715	0.01475	1
30220	Biochemical	Basophill percentage	25101	Mean FA in uncinate fasciculus on FA skeleton (left)	-0.133943	0.2826	1	-0.199551	0.00335235	1
30230	Biochemical	Nucleated red blood cell percentage	25058	Mean FA in genu of corpus callosum on FA skeleton	0.0434879	0.249604	1	0.0200615	0.811009	1
30230	Biochemical	Nucleated red blood cell percentage	25059	Mean FA in body of corpus callosum on FA skeleton	-0.00206676	0.95763	1	-0.0701216	0.410057	1
30230	Biochemical	Nucleated red blood cell percentage	25060	Mean FA in splenium of corpus callosum on FA skeleton	0.0393526	0.233885	0.999978	-0.00188756	0.975483	1
30230	Biochemical	Nucleated red blood cell percentage	25061	Mean FA in fornix on FA skeleton	0.00102455	0.979865	0.630093	0.0280714	0.630398	1
30230	Biochemical	Nucleated red blood cell percentage	25072	Mean FA in anterior limb of internal capsule on FA skeleton (right)	0.0666946	0.0779782	1	-0.0354072	0.744033	1
30230	Biochemical	Nucleated red blood cell percentage	25073	Mean FA in anterior limb of internal capsule on FA skeleton (left)	0.0695547	0.059108	1	0.0951389	0.371964	1
30230	Biochemical	Nucleated red blood cell percentage	25074	Mean FA in posterior limb of internal capsule on FA skeleton (right)	0.0181248	0.597276	1	0.0606164	0.552223	1
30230	Biochemical	Nucleated red blood cell percentage	25075	Mean FA in posterior limb of internal capsule on FA skeleton (left)	0.0132177	0.691476	1	-0.0219675	0.829333	1
30230	Biochemical	Nucleated red blood cell percentage	25076	Mean FA in retrolenticular part of internal capsule on FA skeleton (right)	-0.00276274	0.947031	0.9961	-0.0604179	0.459853	1
30230	Biochemical	Nucleated red blood cell percentage	25077	Mean FA in retrolenticular part of internal capsule on FA skeleton (left)	-0.00477479	0.912652	0.996128	0.0121812	0.879903	1
30230	Biochemical	Nucleated red blood cell percentage	25078	Mean FA in anterior corona radiata on FA skeleton (right)	0.00247745	0.945592	1	0.0183333	0.861031	1
30230	Biochemical	Nucleated red blood cell percentage	25079	Mean FA in anterior corona radiata on FA skeleton (left)	-0.00350921	0.924045	1	-0.0645675	0.568348	1
30230	Biochemical	Nucleated red blood cell percentage	25080	Mean FA in superior corona radiata on FA skeleton (right)	0.028868	0.554997	0.999758	-0.182578	0.0890989	1
30230	Biochemical	Nucleated red blood cell percentage	25081	Mean FA in superior corona radiata on FA skeleton (left)	0.0370266	0.46889	0.999818	0.253544	0.0276779	1
30230	Biochemical	Nucleated red blood cell percentage	25082	Mean FA in posterior corona radiata on FA skeleton (right)	0.0264934	0.502986	0.758299	0.0468755	0.610243	1
30230	Biochemical	Nucleated red blood cell percentage	25083	Mean FA in posterior corona radiata on FA skeleton (left)	0.0282723	0.487817	0.760029	-0.138047	0.204629	1
30230	Biochemical	Nucleated red blood cell percentage	25084	Mean FA in posterior thalamic radiation on FA skeleton (right)	0.00692075	0.84833	1	-0.0672791	0.513567	1
30230	Biochemical	Nucleated red blood cell percentage	25085	Mean FA in posterior thalamic radiation on FA skeleton (left)	0.0127955	0.729636	1	0.16346	0.11527	1
30230	Biochemical	Nucleated red blood cell percentage	25086	Mean FA in sagittal stratum on FA skeleton (right)	0.0467513	0.217259	1	-0.0171193	0.852773	1
30230	Biochemical	Nucleated red blood cell percentage	25087	Mean FA in sagittal stratum on FA skeleton (left)	0.0485632	0.230424	1	0.0299077	0.701649	1
30230	Biochemical	Nucleated red blood cell percentage	25088	Mean FA in external capsule on FA skeleton (right)	0.115607	0.00384256	1	0.220247	0.0324202	1
30230	Biochemical	Nucleated red blood cell percentage	25089	Mean FA in external capsule on FA skeleton (left)	0.116972	0.00377191	1	-0.234204	0.0167592	1
30230	Biochemical	Nucleated red blood cell percentage	25090	Mean FA in cingulum cingulate gyrus on FA skeleton (right)	0.0469551	0.223111	0.932975	0.129744	0.0780311	1
30230	Biochemical	Nucleated red blood cell percentage	25091	Mean FA in cingulum cingulate gyrus on FA skeleton (left)	0.0432993	0.311075	0.91932	-0.0211374	0.808068	1
30230	Biochemical	Nucleated red blood cell percentage	25092	Mean FA in cingulum hippocampus on FA skeleton (right)	0.0385083	0.515871	1	0.0871331	0.181476	1
30230	Biochemical	Nucleated red blood cell percentage	25093	Mean FA in cingulum hippocampus on FA skeleton (left)	0.0289628	0.625775	1	-0.163685	0.015408	1
30230	Biochemical	Nucleated red blood cell percentage	25094	Mean FA in fornix cres+stria terminalis on FA skeleton (right)	0.00466745	0.930106	1	-0.181049	0.0382493	1
30230	Biochemical	Nucleated red blood cell percentage	25095	Mean FA in fornix cres+stria terminalis on FA skeleton (left)	0.00461752	0.928908	1	0.209654	0.015099	1
30230	Biochemical	Nucleated red blood cell percentage	25096	Mean FA in superior longitudinal fasciculus on FA skeleton (right)	0.017837	0.626521	1	-0.10693	0.300235	1
30230	Biochemical	Nucleated red blood cell percentage	25097	Mean FA in superior longitudinal fasciculus on FA skeleton (left)	0.0188152	0.613961	1	0.0813597	0.405041	1
30230	Biochemical	Nucleated red blood cell percentage	25098	Mean FA in superior fronto-occipital fasciculus on FA skeleton (right)	0.0145614	0.812384	1	0.0328725	0.68699	1
30230	Biochemical	Nucleated red blood cell percentage	25099	Mean FA in superior fronto-occipital fasciculus on FA skeleton (left)	0.0424141	0.48101	1	-0.0498023	0.595294	1
30230	Biochemical	Nucleated red blood cell percentage	25100	Mean FA in uncinate fasciculus on FA skeleton (right)	-0.118664	0.354686	0.676246	-0.0988753	0.153024	1
30230	Biochemical	Nucleated red blood cell percentage	25101	Mean FA in uncinate fasciculus on FA skeleton (left)	-0.120248	0.333829	0.682364	0.097771	0.150673	1
30240	Biochemical	Reticulocyte percentage	25058	Mean FA in genu of corpus callosum on FA skeleton	-0.141095	0.000232616	0.85605	-0.0387821	0.646667	1
30240	Biochemical	Reticulocyte percentage	25059	Mean FA in body of corpus callosum on FA skeleton	-0.119146	0.00250119	0.507186	-0.0584128	0.49612	1
30240	Biochemical	Reticulocyte percentage	25060	Mean FA in splenium of corpus callosum on FA skeleton	-0.0472944	0.157278	1	0.0570581	0.356823	1
30240	Biochemical	Reticulocyte percentage	25061	Mean FA in fornix on FA skeleton	0.0223594	0.584574	0.616223	0.0620337	0.291269	1
30240	Biochemical	Reticulocyte percentage	25072	Mean FA in anterior limb of internal capsule on FA skeleton (right)	-0.0717956	0.0593448	0.999039	0.0216578	0.842947	1
30240	Biochemical	Reticulocyte percentage	25073	Mean FA in anterior limb of internal capsule on FA skeleton (left)	-0.0788835	0.0332446	0.999686	-0.00978175	0.927416	1
30240	Biochemical	Reticulocyte percentage	25074	Mean FA in posterior limb of internal capsule on FA skeleton (right)	0.0236023	0.497278	0.969565	-0.120837	0.240227	1
30240	Biochemical	Reticulocyte percentage	25075	Mean FA in posterior limb of internal capsule on FA skeleton (left)	0.0291406	0.386973	0.973506	0.0536968	0.601215	1
30240	Biochemical	Reticulocyte percentage	25076	Mean FA in retrolenticular part of internal capsule on FA skeleton (right)	-0.0183045	0.664789	0.995328	0.0609432	0.459265	1
30240	Biochemical	Reticulocyte percentage	25077	Mean FA in retrolenticular part of internal capsule on FA skeleton (left)	-0.0290759	0.509751	0.9963	-0.0028306	0.97219	1
30240	Biochemical	Reticulocyte percentage	25078	Mean FA in anterior corona radiata on FA skeleton (right)	-0.152485	3.76017e-05	8.29401e-05	-0.0443517	0.67446	1
30240	Biochemical	Reticulocyte percentage	25079	Mean FA in anterior corona radiata on FA skeleton (left)	-0.154256	3.61289e-05	8.44356e-05	-0.0723316	0.526009	1
30240	Biochemical	Reticulocyte percentage	25080	Mean FA in superior corona radiata on FA skeleton (right)	0.0207156	0.672402	1	0.0403782	0.709114	1
30240	Biochemical	Reticulocyte percentage	25081	Mean FA in superior corona radiata on FA skeleton (left)	0.0296927	0.559597	1	-0.0034556	0.976235	1
30240	Biochemical	Reticulocyte percentage	25082	Mean FA in posterior corona radiata on FA skeleton (right)	-0.00622822	0.875903	1	0.0729969	0.430619	1
30240	Biochemical	Reticulocyte percentage	25083	Mean FA in posterior corona radiata on FA skeleton (left)	-0.0114919	0.779375	1	-0.0323709	0.767947	1
30240	Biochemical	Reticulocyte percentage	25084	Mean FA in posterior thalamic radiation on FA skeleton (right)	-0.0512448	0.15962	1	-0.116273	0.262275	1
30240	Biochemical	Reticulocyte percentage	25085	Mean FA in posterior thalamic radiation on FA skeleton (left)	-0.0475431	0.200762	1	0.123156	0.23894	1
30240	Biochemical	Reticulocyte percentage	25086	Mean FA in sagittal stratum on FA skeleton (right)	-0.0502726	0.186268	1	0.0871087	0.348762	1
30240	Biochemical	Reticulocyte percentage	25087	Mean FA in sagittal stratum on FA skeleton (left)	-0.0525183	0.194835	1	0.00497361	0.949592	1
30240	Biochemical	Reticulocyte percentage	25088	Mean FA in external capsule on FA skeleton (right)	0.00103128	0.979448	0.998114	-0.0645905	0.533632	1
30240	Biochemical	Reticulocyte percentage	25089	Mean FA in external capsule on FA skeleton (left)	0.0111322	0.782928	0.998259	-0.0218462	0.824798	1
30240	Biochemical	Reticulocyte percentage	25090	Mean FA in cingulum cingulate gyrus on FA skeleton (right)	-0.0207704	0.596064	0.998729	0.127978	0.0847566	1
30240	Biochemical	Reticulocyte percentage	25091	Mean FA in cingulum cingulate gyrus on FA skeleton (left)	-0.0329989	0.448672	0.999084	-0.153792	0.0794373	1
30240	Biochemical	Reticulocyte percentage	25092	Mean FA in cingulum hippocampus on FA skeleton (right)	-0.026483	0.658078	0.00450268	0.261583	6.83882e-05	1
30240	Biochemical	Reticulocyte percentage	25093	Mean FA in cingulum hippocampus on FA skeleton (left)	-0.0405434	0.494027	0.004962	-0.21536	0.00155992	1
30240	Biochemical	Reticulocyte percentage	25094	Mean FA in fornix cres+stria terminalis on FA skeleton (right)	-0.0671084	0.209491	0.0349638	0.183485	0.0371461	1
30240	Biochemical	Reticulocyte percentage	25095	Mean FA in fornix cres+stria terminalis on FA skeleton (left)	-0.076294	0.142491	0.0407708	-0.174713	0.0445721	1
30240	Biochemical	Reticulocyte percentage	25096	Mean FA in superior longitudinal fasciculus on FA skeleton (right)	-0.0301404	0.417774	1	-0.0267727	0.796798	1
30240	Biochemical	Reticulocyte percentage	25097	Mean FA in superior longitudinal fasciculus on FA skeleton (left)	-0.0249215	0.510577	1	-0.0236489	0.81021	1
30240	Biochemical	Reticulocyte percentage	25098	Mean FA in superior fronto-occipital fasciculus on FA skeleton (right)	0.029119	0.63912	1	0.195299	0.0175913	1
30240	Biochemical	Reticulocyte percentage	25099	Mean FA in superior fronto-occipital fasciculus on FA skeleton (left)	0.0230446	0.704783	1	-0.165248	0.0802963	1
30240	Biochemical	Reticulocyte percentage	25100	Mean FA in uncinate fasciculus on FA skeleton (right)	-0.0249852	0.841587	1	0.052287	0.453681	1
30240	Biochemical	Reticulocyte percentage	25101	Mean FA in uncinate fasciculus on FA skeleton (left)	-0.0671912	0.584128	1	-0.0105313	0.877984	1
30250	Biochemical	Reticulocyte count	25058	Mean FA in genu of corpus callosum on FA skeleton	-0.158872	3.60042e-05	0.768765	-0.0379564	0.653704	1
30250	Biochemical	Reticulocyte count	25059	Mean FA in body of corpus callosum on FA skeleton	-0.131946	0.000833449	0.143651	-0.0788506	0.358248	1
30250	Biochemical	Reticulocyte count	25060	Mean FA in splenium of corpus callosum on FA skeleton	-0.04814	0.150079	1	0.050845	0.411605	1
30250	Biochemical	Reticulocyte count	25061	Mean FA in fornix on FA skeleton	0.0145361	0.722171	0.575194	0.0720916	0.220047	1
30250	Biochemical	Reticulocyte count	25072	Mean FA in anterior limb of internal capsule on FA skeleton (right)	-0.0761164	0.0456971	0.938953	-0.0137646	0.8998	1
30250	Biochemical	Reticulocyte count	25073	Mean FA in anterior limb of internal capsule on FA skeleton (left)	-0.0854829	0.0211175	0.966233	0.0112655	0.916447	1
30250	Biochemical	Reticulocyte count	25074	Mean FA in posterior limb of internal capsule on FA skeleton (right)	0.029505	0.396169	0.967204	-0.0900449	0.381508	1
30250	Biochemical	Reticulocyte count	25075	Mean FA in posterior limb of internal capsule on FA skeleton (left)	0.0357208	0.289004	0.972947	0.0220395	0.830147	1
30250	Biochemical	Reticulocyte count	25076	Mean FA in retrolenticular part of internal capsule on FA skeleton (right)	-0.019551	0.643517	0.996687	0.0715896	0.384678	1
30250	Biochemical	Reticulocyte count	25077	Mean FA in retrolenticular part of internal capsule on FA skeleton (left)	-0.0310814	0.481072	0.997516	0.00510184	0.9499	1
30250	Biochemical	Reticulocyte count	25078	Mean FA in anterior corona radiata on FA skeleton (right)	-0.159209	1.72675e-05	3.15832e-05	-0.0488836	0.643409	1
30250	Biochemical	Reticulocyte count	25079	Mean FA in anterior corona radiata on FA skeleton (left)	-0.159614	1.95952e-05	2.89973e-05	-0.0731643	0.521271	1
30250	Biochemical	Reticulocyte count	25080	Mean FA in superior corona radiata on FA skeleton (right)	0.0214101	0.662068	1	0.0217634	0.840651	1
30250	Biochemical	Reticulocyte count	25081	Mean FA in superior corona radiata on FA skeleton (left)	0.0290614	0.567935	1	0.00238651	0.983587	1
30250	Biochemical	Reticulocyte count	25082	Mean FA in posterior corona radiata on FA skeleton (right)	-0.00416991	0.916726	1	0.0929284	0.315721	1
30250	Biochemical	Reticulocyte count	25083	Mean FA in posterior corona radiata on FA skeleton (left)	-0.0113361	0.782299	1	-0.0251916	0.818392	1
30250	Biochemical	Reticulocyte count	25084	Mean FA in posterior thalamic radiation on FA skeleton (right)	-0.0440047	0.227086	0.999998	-0.11185	0.280877	1
30250	Biochemical	Reticulocyte count	25085	Mean FA in posterior thalamic radiation on FA skeleton (left)	-0.0405936	0.274607	0.999997	0.140069	0.180469	1
30250	Biochemical	Reticulocyte count	25086	Mean FA in sagittal stratum on FA skeleton (right)	-0.0586626	0.12323	1	0.0865874	0.35167	1
30250	Biochemical	Reticulocyte count	25087	Mean FA in sagittal stratum on FA skeleton (left)	-0.061635	0.128364	1	-0.0231557	0.768515	1
30250	Biochemical	Reticulocyte count	25088	Mean FA in external capsule on FA skeleton (right)	-0.00523027	0.89605	0.983318	-0.0981299	0.344322	1
30250	Biochemical	Reticulocyte count	25089	Mean FA in external capsule on FA skeleton (left)	0.00489888	0.903491	0.983292	0.0121193	0.90226	1
30250	Biochemical	Reticulocyte count	25090	Mean FA in cingulum cingulate gyrus on FA skeleton (right)	-0.0159097	0.684717	0.970437	0.131563	0.0764007	1
30250	Biochemical	Reticulocyte count	25091	Mean FA in cingulum cingulate gyrus on FA skeleton (left)	-0.0263539	0.54508	0.973533	-0.139251	0.112269	1
30250	Biochemical	Reticulocyte count	25092	Mean FA in cingulum hippocampus on FA skeleton (right)	-0.0534247	0.372731	0.000617319	0.214005	0.00112355	1
30250	Biochemical	Reticulocyte count	25093	Mean FA in cingulum hippocampus on FA skeleton (left)	-0.0646482	0.27633	0.000716676	-0.175117	0.0101065	1
30250	Biochemical	Reticulocyte count	25094	Mean FA in fornix cres+stria terminalis on FA skeleton (right)	-0.0807016	0.131716	0.00619923	0.183488	0.037149	1
30250	Biochemical	Reticulocyte count	25095	Mean FA in fornix cres+stria terminalis on FA skeleton (left)	-0.0870237	0.0947273	0.00726307	-0.173562	0.0460023	1
30250	Biochemical	Reticulocyte count	25096	Mean FA in superior longitudinal fasciculus on FA skeleton (right)	-0.0337929	0.363731	1	0.00776995	0.940432	1
30250	Biochemical	Reticulocyte count	25097	Mean FA in superior longitudinal fasciculus on FA skeleton (left)	-0.0294885	0.436377	1	-0.0564152	0.566729	1
30250	Biochemical	Reticulocyte count	25098	Mean FA in superior fronto-occipital fasciculus on FA skeleton (right)	0.0206703	0.739153	1	0.202514	0.0138272	1
30250	Biochemical	Reticulocyte count	25099	Mean FA in superior fronto-occipital fasciculus on FA skeleton (left)	0.0185136	0.760788	1	-0.174259	0.0651439	1
30250	Biochemical	Reticulocyte count	25100	Mean FA in uncinate fasciculus on FA skeleton (right)	-0.0267909	0.830321	1	0.0597051	0.392238	1
30250	Biochemical	Reticulocyte count	25101	Mean FA in uncinate fasciculus on FA skeleton (left)	-0.0816621	0.506331	1	-0.0104013	0.879482	1
30260	Biochemical	Mean reticulocyte volume	25058	Mean FA in genu of corpus callosum on FA skeleton	0.0859109	0.0245011	0.119791	0.0570949	0.499834	1
30260	Biochemical	Mean reticulocyte volume	25059	Mean FA in body of corpus callosum on FA skeleton	0.0454349	0.246711	0.00421778	0.0766411	0.37193	1
30260	Biochemical	Mean reticulocyte volume	25060	Mean FA in splenium of corpus callosum on FA skeleton	0.0429975	0.198264	1	0.0677065	0.274292	1
30260	Biochemical	Mean reticulocyte volume	25061	Mean FA in fornix on FA skeleton	-0.0194173	0.634612	1	0.0021498	0.970829	1
30260	Biochemical	Mean reticulocyte volume	25072	Mean FA in anterior limb of internal capsule on FA skeleton (right)	0.0510761	0.179629	0.0827235	0.0164593	0.880333	1
30260	Biochemical	Mean reticulocyte volume	25073	Mean FA in anterior limb of internal capsule on FA skeleton (left)	0.0641439	0.0835493	0.106013	0.0621423	0.562836	1
30260	Biochemical	Mean reticulocyte volume	25074	Mean FA in posterior limb of internal capsule on FA skeleton (right)	0.00522515	0.880533	0.531976	0.0488234	0.63518	1
30260	Biochemical	Mean reticulocyte volume	25075	Mean FA in posterior limb of internal capsule on FA skeleton (left)	0.00720157	0.83063	0.533291	-0.0206316	0.840865	1
30260	Biochemical	Mean reticulocyte volume	25076	Mean FA in retrolenticular part of internal capsule on FA skeleton (right)	-0.00676694	0.872705	1	-0.103578	0.208541	1
30260	Biochemical	Mean reticulocyte volume	25077	Mean FA in retrolenticular part of internal capsule on FA skeleton (left)	0.00140073	0.974652	1	0.0170868	0.833348	1
30260	Biochemical	Mean reticulocyte volume	25078	Mean FA in anterior corona radiata on FA skeleton (right)	0.0799544	0.0297825	0.0119632	0.0608105	0.564735	1
30260	Biochemical	Mean reticulocyte volume	25079	Mean FA in anterior corona radiata on FA skeleton (left)	0.0787246	0.0340541	0.0113055	-0.103993	0.362014	1
30260	Biochemical	Mean reticulocyte volume	25080	Mean FA in superior corona radiata on FA skeleton (right)	-0.0661765	0.177599	1	0.0315033	0.771043	1
30260	Biochemical	Mean reticulocyte volume	25081	Mean FA in superior corona radiata on FA skeleton (left)	-0.0646364	0.2047	1	0.0582092	0.615863	1
30260	Biochemical	Mean reticulocyte volume	25082	Mean FA in posterior corona radiata on FA skeleton (right)	0.0272597	0.494435	1	-0.100758	0.276727	1
30260	Biochemical	Mean reticulocyte volume	25083	Mean FA in posterior corona radiata on FA skeleton (left)	0.0271881	0.507585	1	-0.0375856	0.731942	1
30260	Biochemical	Mean reticulocyte volume	25084	Mean FA in posterior thalamic radiation on FA skeleton (right)	-0.0121342	0.738802	1	-0.02868	0.782182	1
30260	Biochemical	Mean reticulocyte volume	25085	Mean FA in posterior thalamic radiation on FA skeleton (left)	-0.0231377	0.53328	1	0.108097	0.301374	1
30260	Biochemical	Mean reticulocyte volume	25086	Mean FA in sagittal stratum on FA skeleton (right)	-0.0289864	0.445648	1	-0.0629922	0.498098	1
30260	Biochemical	Mean reticulocyte volume	25087	Mean FA in sagittal stratum on FA skeleton (left)	-0.0321758	0.426879	1	0.0444399	0.57222	1
30260	Biochemical	Mean reticulocyte volume	25088	Mean FA in external capsule on FA skeleton (right)	-0.0289347	0.469943	0.968551	0.0822911	0.427815	1
30260	Biochemical	Mean reticulocyte volume	25089	Mean FA in external capsule on FA skeleton (left)	-0.0209737	0.603685	0.963957	-0.0199871	0.839518	1
30260	Biochemical	Mean reticulocyte volume	25090	Mean FA in cingulum cingulate gyrus on FA skeleton (right)	-0.0882856	0.0246884	1	-0.155538	0.0362057	1
30260	Biochemical	Mean reticulocyte volume	25091	Mean FA in cingulum cingulate gyrus on FA skeleton (left)	-0.0913542	0.0365133	1	0.0737953	0.400063	1
30260	Biochemical	Mean reticulocyte volume	25092	Mean FA in cingulum hippocampus on FA skeleton (right)	0.0411979	0.491198	1.57361e-06	-0.0646622	0.324987	1
30260	Biochemical	Mean reticulocyte volume	25093	Mean FA in cingulum hippocampus on FA skeleton (left)	0.0428018	0.470222	1.60531e-06	0.11645	0.0872077	1
30260	Biochemical	Mean reticulocyte volume	25094	Mean FA in fornix cres+stria terminalis on FA skeleton (right)	0.084618	0.114899	2.14043e-05	-0.0891462	0.311316	1
30260	Biochemical	Mean reticulocyte volume	25095	Mean FA in fornix cres+stria terminalis on FA skeleton (left)	0.0802617	0.12374	2.04904e-05	0.0521377	0.548935	1
30260	Biochemical	Mean reticulocyte volume	25096	Mean FA in superior longitudinal fasciculus on FA skeleton (right)	-0.00156448	0.96643	1	-0.149903	0.149444	1
30260	Biochemical	Mean reticulocyte volume	25097	Mean FA in superior longitudinal fasciculus on FA skeleton (left)	0.000212215	0.995527	1	0.0780653	0.427992	1
30260	Biochemical	Mean reticulocyte volume	25098	Mean FA in superior fronto-occipital fasciculus on FA skeleton (right)	-0.0544934	0.38011	0.966756	-0.228106	0.0055633	1
30260	Biochemical	Mean reticulocyte volume	25099	Mean FA in superior fronto-occipital fasciculus on FA skeleton (left)	-0.0447613	0.461668	0.961878	0.127517	0.177195	1
30260	Biochemical	Mean reticulocyte volume	25100	Mean FA in uncinate fasciculus on FA skeleton (right)	-0.0163031	0.896224	0.657679	-0.0671936	0.335665	1
30260	Biochemical	Mean reticulocyte volume	25101	Mean FA in uncinate fasciculus on FA skeleton (left)	0.0185137	0.879984	0.658141	0.0273762	0.689869	1
30270	Biochemical	Mean sphered cell volume	25058	Mean FA in genu of corpus callosum on FA skeleton	0.0889818	0.0199206	0.182206	-0.0367045	0.664431	1
30270	Biochemical	Mean sphered cell volume	25059	Mean FA in body of corpus callosum on FA skeleton	0.0655145	0.0952971	0.00810483	0.160597	0.0613424	1
30270	Biochemical	Mean sphered cell volume	25060	Mean FA in splenium of corpus callosum on FA skeleton	0.0342866	0.304875	1	0.0453535	0.463951	1
30270	Biochemical	Mean sphered cell volume	25061	Mean FA in fornix on FA skeleton	-0.0329143	0.420387	1	-0.0484805	0.409541	1
30270	Biochemical	Mean sphered cell volume	25072	Mean FA in anterior limb of internal capsule on FA skeleton (right)	0.0300843	0.428741	0.0846758	0.0789078	0.470428	1
30270	Biochemical	Mean sphered cell volume	25073	Mean FA in anterior limb of internal capsule on FA skeleton (left)	0.0509746	0.168567	0.109967	-0.0253096	0.813678	1
30270	Biochemical	Mean sphered cell volume	25074	Mean FA in posterior limb of internal capsule on FA skeleton (right)	0.0328317	0.3451	0.999994	-0.0939098	0.361435	1
30270	Biochemical	Mean sphered cell volume	25075	Mean FA in posterior limb of internal capsule on FA skeleton (left)	0.0316685	0.346994	0.999994	0.165657	0.106909	1
30270	Biochemical	Mean sphered cell volume	25076	Mean FA in retrolenticular part of internal capsule on FA skeleton (right)	-0.0472544	0.263655	1	-0.051599	0.530965	1
30270	Biochemical	Mean sphered cell volume	25077	Mean FA in retrolenticular part of internal capsule on FA skeleton (left)	-0.0429088	0.330656	1	-0.0856836	0.291344	1
30270	Biochemical	Mean sphered cell volume	25078	Mean FA in anterior corona radiata on FA skeleton (right)	0.050542	0.168557	0.145632	0.112149	0.288232	1
30270	Biochemical	Mean sphered cell volume	25079	Mean FA in anterior corona radiata on FA skeleton (left)	0.0490807	0.185452	0.142065	-0.118813	0.297642	1
30270	Biochemical	Mean sphered cell volume	25080	Mean FA in superior corona radiata on FA skeleton (right)	-0.05149	0.293615	1	-0.117087	0.279411	1
30270	Biochemical	Mean sphered cell volume	25081	Mean FA in superior corona radiata on FA skeleton (left)	-0.0520212	0.307018	1	0.12542	0.279657	1
30270	Biochemical	Mean sphered cell volume	25082	Mean FA in posterior corona radiata on FA skeleton (right)	0.00424373	0.915253	1	0.0085307	0.926621	1
30270	Biochemical	Mean sphered cell volume	25083	Mean FA in posterior corona radiata on FA skeleton (left)	0.00178416	0.965303	1	-0.150993	0.16877	1
30270	Biochemical	Mean sphered cell volume	25084	Mean FA in posterior thalamic radiation on FA skeleton (right)	-0.000883656	0.980627	1	0.082977	0.423743	1
30270	Biochemical	Mean sphered cell volume	25085	Mean FA in posterior thalamic radiation on FA skeleton (left)	-0.00647848	0.861479	1	-0.0307773	0.768548	1
30270	Biochemical	Mean sphered cell volume	25086	Mean FA in sagittal stratum on FA skeleton (right)	-0.0519365	0.172034	1	-0.106357	0.252648	1
30270	Biochemical	Mean sphered cell volume	25087	Mean FA in sagittal stratum on FA skeleton (left)	-0.0543952	0.179418	1	0.100746	0.200388	1
30270	Biochemical	Mean sphered cell volume	25088	Mean FA in external capsule on FA skeleton (right)	-0.00893167	0.823453	0.998986	0.0623161	0.548173	1
30270	Biochemical	Mean sphered cell volume	25089	Mean FA in external capsule on FA skeleton (left)	0.00114083	0.977472	0.998926	-0.00652978	0.947247	1
30270	Biochemical	Mean sphered cell volume	25090	Mean FA in cingulum cingulate gyrus on FA skeleton (right)	-0.0514324	0.189539	0.988939	-0.215575	0.00369378	1
30270	Biochemical	Mean sphered cell volume	25091	Mean FA in cingulum cingulate gyrus on FA skeleton (left)	-0.0545252	0.210776	0.987698	0.176307	0.0443732	1
30270	Biochemical	Mean sphered cell volume	25092	Mean FA in cingulum hippocampus on FA skeleton (right)	0.0642535	0.283449	0.000123087	-0.0130136	0.842966	1
30270	Biochemical	Mean sphered cell volume	25093	Mean FA in cingulum hippocampus on FA skeleton (left)	0.0642752	0.278753	0.000124248	0.0607704	0.372067	1
30270	Biochemical	Mean sphered cell volume	25094	Mean FA in fornix cres+stria terminalis on FA skeleton (right)	0.116038	0.0313545	0.000331937	-0.0486171	0.580813	1
30270	Biochemical	Mean sphered cell volume	25095	Mean FA in fornix cres+stria terminalis on FA skeleton (left)	0.110148	0.035388	0.000308044	0.0527061	0.544563	1
30270	Biochemical	Mean sphered cell volume	25096	Mean FA in superior longitudinal fasciculus on FA skeleton (right)	-0.0058692	0.87454	1	0.000861103	0.993393	1
30270	Biochemical	Mean sphered cell volume	25097	Mean FA in superior longitudinal fasciculus on FA skeleton (left)	-0.00373374	0.921434	1	0.0131695	0.89362	1
30270	Biochemical	Mean sphered cell volume	25098	Mean FA in superior fronto-occipital fasciculus on FA skeleton (right)	0.0542491	0.383121	1	-0.248165	0.00255773	1
30270	Biochemical	Mean sphered cell volume	25099	Mean FA in superior fronto-occipital fasciculus on FA skeleton (left)	0.048131	0.429247	1	0.195547	0.0385039	1
30270	Biochemical	Mean sphered cell volume	25100	Mean FA in uncinate fasciculus on FA skeleton (right)	-0.142422	0.259261	0.331123	-0.0554034	0.427264	1
30270	Biochemical	Mean sphered cell volume	25101	Mean FA in uncinate fasciculus on FA skeleton (left)	-0.0209661	0.86421	0.25709	-0.00234979	0.972676	1
30280	Biochemical	Immature reticulocyte fraction	25058	Mean FA in genu of corpus callosum on FA skeleton	-0.0101036	0.790538	1	-0.0183196	0.828597	1
30280	Biochemical	Immature reticulocyte fraction	25059	Mean FA in body of corpus callosum on FA skeleton	-0.0327202	0.403819	1	0.0489173	0.568759	1
30280	Biochemical	Immature reticulocyte fraction	25060	Mean FA in splenium of corpus callosum on FA skeleton	-0.0153415	0.646158	1	0.00565483	0.927249	1
30280	Biochemical	Immature reticulocyte fraction	25061	Mean FA in fornix on FA skeleton	0.0153761	0.706838	0.152977	0.113167	0.0542424	1
30280	Biochemical	Immature reticulocyte fraction	25072	Mean FA in anterior limb of internal capsule on FA skeleton (right)	-0.0366127	0.335452	1	-0.0266986	0.807076	1
30280	Biochemical	Immature reticulocyte fraction	25073	Mean FA in anterior limb of internal capsule on FA skeleton (left)	-0.0390947	0.29059	1	-0.016971	0.874438	1
30280	Biochemical	Immature reticulocyte fraction	25074	Mean FA in posterior limb of internal capsule on FA skeleton (right)	-0.0290525	0.403741	0.990421	-0.103805	0.313106	1
30280	Biochemical	Immature reticulocyte fraction	25075	Mean FA in posterior limb of internal capsule on FA skeleton (left)	-0.0188042	0.576643	0.987873	0.0914225	0.373621	1
30280	Biochemical	Immature reticulocyte fraction	25076	Mean FA in retrolenticular part of internal capsule on FA skeleton (right)	0.0592865	0.160917	0.999162	-0.0166022	0.840248	1
30280	Biochemical	Immature reticulocyte fraction	25077	Mean FA in retrolenticular part of internal capsule on FA skeleton (left)	0.0543852	0.217908	0.998549	0.0400478	0.621907	1
30280	Biochemical	Immature reticulocyte fraction	25078	Mean FA in anterior corona radiata on FA skeleton (right)	-0.0379284	0.300645	1	0.0391792	0.710645	1
30280	Biochemical	Immature reticulocyte fraction	25079	Mean FA in anterior corona radiata on FA skeleton (left)	-0.0441301	0.23311	1	-0.0856703	0.452697	1
30280	Biochemical	Immature reticulocyte fraction	25080	Mean FA in superior corona radiata on FA skeleton (right)	-0.0148217	0.762274	1	0.160385	0.138471	1
30280	Biochemical	Immature reticulocyte fraction	25081	Mean FA in superior corona radiata on FA skeleton (left)	0.00059055	0.990739	1	-0.0551358	0.634625	1
30280	Biochemical	Immature reticulocyte fraction	25082	Mean FA in posterior corona radiata on FA skeleton (right)	0.0334501	0.401721	1	0.116115	0.210038	1
30280	Biochemical	Immature reticulocyte fraction	25083	Mean FA in posterior corona radiata on FA skeleton (left)	0.0344336	0.401358	1	-0.087593	0.424705	1
30280	Biochemical	Immature reticulocyte fraction	25084	Mean FA in posterior thalamic radiation on FA skeleton (right)	-0.0102613	0.777975	1	0.156949	0.130293	1
30280	Biochemical	Immature reticulocyte fraction	25085	Mean FA in posterior thalamic radiation on FA skeleton (left)	-0.010432	0.77875	1	-0.0503221	0.630433	1
30280	Biochemical	Immature reticulocyte fraction	25086	Mean FA in sagittal stratum on FA skeleton (right)	-0.0248559	0.513094	1	-0.112858	0.224833	1
30280	Biochemical	Immature reticulocyte fraction	25087	Mean FA in sagittal stratum on FA skeleton (left)	-0.0232917	0.564994	1	0.0937243	0.233608	1
30280	Biochemical	Immature reticulocyte fraction	25088	Mean FA in external capsule on FA skeleton (right)	0.0653084	0.103798	0.756546	0.00186993	0.985624	1
30280	Biochemical	Immature reticulocyte fraction	25089	Mean FA in external capsule on FA skeleton (left)	0.0792186	0.0507737	0.820553	0.0742945	0.451606	1
30280	Biochemical	Immature reticulocyte fraction	25090	Mean FA in cingulum cingulate gyrus on FA skeleton (right)	0.0164696	0.674282	1	0.0772075	0.298452	1
30280	Biochemical	Immature reticulocyte fraction	25091	Mean FA in cingulum cingulate gyrus on FA skeleton (left)	0.021269	0.625205	1	-0.0935829	0.285909	1
30280	Biochemical	Immature reticulocyte fraction	25092	Mean FA in cingulum hippocampus on FA skeleton (right)	-0.0042795	0.942949	0.152769	0.0810439	0.217352	1
30280	Biochemical	Immature reticulocyte fraction	25093	Mean FA in cingulum hippocampus on FA skeleton (left)	-0.0153459	0.795544	0.155342	-0.0844044	0.215103	1
30280	Biochemical	Immature reticulocyte fraction	25094	Mean FA in fornix cres+stria terminalis on FA skeleton (right)	0.0223465	0.67576	0.404745	0.14297	0.104435	1
30280	Biochemical	Immature reticulocyte fraction	25095	Mean FA in fornix cres+stria terminalis on FA skeleton (left)	0.00140333	0.97843	0.393598	-0.184829	0.0336165	1
30280	Biochemical	Immature reticulocyte fraction	25096	Mean FA in superior longitudinal fasciculus on FA skeleton (right)	-0.0289379	0.436537	1	-0.104986	0.312707	1
30280	Biochemical	Immature reticulocyte fraction	25097	Mean FA in superior longitudinal fasciculus on FA skeleton (left)	-0.0246388	0.515311	1	-0.000467721	0.996211	1
30280	Biochemical	Immature reticulocyte fraction	25098	Mean FA in superior fronto-occipital fasciculus on FA skeleton (right)	-0.0701295	0.258887	0.995245	-0.105232	0.200872	1
30280	Biochemical	Immature reticulocyte fraction	25099	Mean FA in superior fronto-occipital fasciculus on FA skeleton (left)	-0.0471404	0.438113	0.991017	-0.00541873	0.954271	1
30280	Biochemical	Immature reticulocyte fraction	25100	Mean FA in uncinate fasciculus on FA skeleton (right)	0.0220069	0.860285	1	0.0789013	0.258265	1
30280	Biochemical	Immature reticulocyte fraction	25101	Mean FA in uncinate fasciculus on FA skeleton (left)	-0.0087496	0.943092	1	-0.117535	0.0866895	1
30290	Biochemical	High light scatter reticulocyte percentage	25058	Mean FA in genu of corpus callosum on FA skeleton	-0.123476	0.00124462	0.991493	-0.0469514	0.578875	1
30290	Biochemical	High light scatter reticulocyte percentage	25059	Mean FA in body of corpus callosum on FA skeleton	-0.115629	0.00333559	0.987539	-0.0197191	0.818253	1
30290	Biochemical	High light scatter reticulocyte percentage	25060	Mean FA in splenium of corpus callosum on FA skeleton	-0.0476811	0.153958	0.999985	0.0644004	0.298275	1
30290	Biochemical	High light scatter reticulocyte percentage	25061	Mean FA in fornix on FA skeleton	-0.00544692	0.89396	0.0344101	0.109216	0.0631367	1
30290	Biochemical	High light scatter reticulocyte percentage	25072	Mean FA in anterior limb of internal capsule on FA skeleton (right)	-0.0768762	0.0434851	0.91372	0.0157665	0.885302	1
30290	Biochemical	High light scatter reticulocyte percentage	25073	Mean FA in anterior limb of internal capsule on FA skeleton (left)	-0.0815348	0.0277814	0.935454	-0.00124546	0.990744	1
30290	Biochemical	High light scatter reticulocyte percentage	25074	Mean FA in posterior limb of internal capsule on FA skeleton (right)	-0.0019345	0.955628	0.643488	-0.153331	0.136116	1
30290	Biochemical	High light scatter reticulocyte percentage	25075	Mean FA in posterior limb of internal capsule on FA skeleton (left)	0.00768785	0.819391	0.646247	0.0449396	0.661768	1
30290	Biochemical	High light scatter reticulocyte percentage	25076	Mean FA in retrolenticular part of internal capsule on FA skeleton (right)	0.0109312	0.795761	0.982238	0.00155265	0.984955	1
30290	Biochemical	High light scatter reticulocyte percentage	25077	Mean FA in retrolenticular part of internal capsule on FA skeleton (left)	-0.00412638	0.925427	0.981535	0.0482525	0.552276	1
30290	Biochemical	High light scatter reticulocyte percentage	25078	Mean FA in anterior corona radiata on FA skeleton (right)	-0.142627	0.000112022	0.00143341	-0.0379303	0.719396	1
30290	Biochemical	High light scatter reticulocyte percentage	25079	Mean FA in anterior corona radiata on FA skeleton (left)	-0.150189	5.71524e-05	0.00204965	-0.0898769	0.430683	1
30290	Biochemical	High light scatter reticulocyte percentage	25080	Mean FA in superior corona radiata on FA skeleton (right)	0.00679964	0.889598	1	0.124753	0.249029	1
30290	Biochemical	High light scatter reticulocyte percentage	25081	Mean FA in superior corona radiata on FA skeleton (left)	0.0260496	0.6087	1	-0.0503429	0.664259	1
30290	Biochemical	High light scatter reticulocyte percentage	25082	Mean FA in posterior corona radiata on FA skeleton (right)	-0.00120798	0.975835	0.946427	0.119981	0.195124	1
30290	Biochemical	High light scatter reticulocyte percentage	25083	Mean FA in posterior corona radiata on FA skeleton (left)	-0.00818118	0.841915	0.947303	-0.0121849	0.911552	1
30290	Biochemical	High light scatter reticulocyte percentage	25084	Mean FA in posterior thalamic radiation on FA skeleton (right)	-0.0484221	0.183882	1	-1.55095e-05	0.999881	1
30290	Biochemical	High light scatter reticulocyte percentage	25085	Mean FA in posterior thalamic radiation on FA skeleton (left)	-0.0439382	0.237015	1	0.0620644	0.552812	1
30290	Biochemical	High light scatter reticulocyte percentage	25086	Mean FA in sagittal stratum on FA skeleton (right)	-0.046422	0.222233	1	-0.00262328	0.977485	1
30290	Biochemical	High light scatter reticulocyte percentage	25087	Mean FA in sagittal stratum on FA skeleton (left)	-0.0487997	0.228312	1	0.023699	0.763206	1
30290	Biochemical	High light scatter reticulocyte percentage	25088	Mean FA in external capsule on FA skeleton (right)	0.0200354	0.616889	0.544605	-0.0515928	0.618995	1
30290	Biochemical	High light scatter reticulocyte percentage	25089	Mean FA in external capsule on FA skeleton (left)	0.0312021	0.440288	0.566728	0.0480048	0.6266	1
30290	Biochemical	High light scatter reticulocyte percentage	25090	Mean FA in cingulum cingulate gyrus on FA skeleton (right)	-0.0177827	0.649937	0.997123	0.116211	0.117476	1
30290	Biochemical	High light scatter reticulocyte percentage	25091	Mean FA in cingulum cingulate gyrus on FA skeleton (left)	-0.0233975	0.591034	0.997338	-0.119004	0.174653	1
30290	Biochemical	High light scatter reticulocyte percentage	25092	Mean FA in cingulum hippocampus on FA skeleton (right)	-0.0258848	0.66534	0.00842444	0.242862	0.000217832	1
30290	Biochemical	High light scatter reticulocyte percentage	25093	Mean FA in cingulum hippocampus on FA skeleton (left)	-0.0355736	0.548385	0.00894734	-0.192865	0.00460725	1
30290	Biochemical	High light scatter reticulocyte percentage	25094	Mean FA in fornix cres+stria terminalis on FA skeleton (right)	-0.0686627	0.198874	0.0116104	0.13774	0.117636	1
30290	Biochemical	High light scatter reticulocyte percentage	25095	Mean FA in fornix cres+stria terminalis on FA skeleton (left)	-0.0840447	0.106101	0.0153473	-0.199731	0.0216423	1
30290	Biochemical	High light scatter reticulocyte percentage	25096	Mean FA in superior longitudinal fasciculus on FA skeleton (right)	-0.0463087	0.213477	1	-0.122651	0.238094	1
30290	Biochemical	High light scatter reticulocyte percentage	25097	Mean FA in superior longitudinal fasciculus on FA skeleton (left)	-0.0388488	0.305299	1	0.0368352	0.708323	1
30290	Biochemical	High light scatter reticulocyte percentage	25098	Mean FA in superior fronto-occipital fasciculus on FA skeleton (right)	-0.0730901	0.239444	0.999976	0.128587	0.117962	1
30290	Biochemical	High light scatter reticulocyte percentage	25099	Mean FA in superior fronto-occipital fasciculus on FA skeleton (left)	-0.0709326	0.243627	0.999975	-0.180206	0.0564533	1
30290	Biochemical	High light scatter reticulocyte percentage	25100	Mean FA in uncinate fasciculus on FA skeleton (right)	-0.142747	0.25761	1	0.0679151	0.330368	1
30290	Biochemical	High light scatter reticulocyte percentage	25101	Mean FA in uncinate fasciculus on FA skeleton (left)	-0.162747	0.188942	1	-0.0744155	0.277937	1
30300	Biochemical	High light scatter reticulocyte count	25058	Mean FA in genu of corpus callosum on FA skeleton	-0.145141	0.000154662	0.949808	-0.0462869	0.584254	1
30300	Biochemical	High light scatter reticulocyte count	25059	Mean FA in body of corpus callosum on FA skeleton	-0.130804	0.000922382	0.64579	-0.0369813	0.6665	1
30300	Biochemical	High light scatter reticulocyte count	25060	Mean FA in splenium of corpus callosum on FA skeleton	-0.0505922	0.130465	0.999993	0.0602952	0.330131	1
30300	Biochemical	High light scatter reticulocyte count	25061	Mean FA in fornix on FA skeleton	-0.0135913	0.739421	0.0203139	0.114752	0.0508851	1
30300	Biochemical	High light scatter reticulocyte count	25072	Mean FA in anterior limb of internal capsule on FA skeleton (right)	-0.0856751	0.0245517	0.694823	-0.0191132	0.86118	1
30300	Biochemical	High light scatter reticulocyte count	25073	Mean FA in anterior limb of internal capsule on FA skeleton (left)	-0.0933084	0.0118805	0.765201	0.0181392	0.865835	1
30300	Biochemical	High light scatter reticulocyte count	25074	Mean FA in posterior limb of internal capsule on FA skeleton (right)	0.00357573	0.918081	0.483409	-0.132862	0.19654	1
30300	Biochemical	High light scatter reticulocyte count	25075	Mean FA in posterior limb of internal capsule on FA skeleton (left)	0.0138979	0.679786	0.492323	0.020872	0.83899	1
30300	Biochemical	High light scatter reticulocyte count	25076	Mean FA in retrolenticular part of internal capsule on FA skeleton (right)	0.00560394	0.894434	0.944333	0.00162917	0.984214	1
30300	Biochemical	High light scatter reticulocyte count	25077	Mean FA in retrolenticular part of internal capsule on FA skeleton (left)	-0.0092735	0.833405	0.945037	0.0620993	0.444319	1
30300	Biochemical	High light scatter reticulocyte count	25078	Mean FA in anterior corona radiata on FA skeleton (right)	-0.152882	3.56909e-05	0.00032748	-0.0466051	0.658896	1
30300	Biochemical	High light scatter reticulocyte count	25079	Mean FA in anterior corona radiata on FA skeleton (left)	-0.159171	2.05855e-05	0.000448936	-0.0860348	0.45064	1
30300	Biochemical	High light scatter reticulocyte count	25080	Mean FA in superior corona radiata on FA skeleton (right)	0.0106364	0.828092	1	0.108272	0.317097	1
30300	Biochemical	High light scatter reticulocyte count	25081	Mean FA in superior corona radiata on FA skeleton (left)	0.0283451	0.577475	1	-0.0405466	0.72665	1
30300	Biochemical	High light scatter reticulocyte count	25082	Mean FA in posterior corona radiata on FA skeleton (right)	0.000523105	0.989534	0.962858	0.14062	0.128903	1
30300	Biochemical	High light scatter reticulocyte count	25083	Mean FA in posterior corona radiata on FA skeleton (left)	-0.00824245	0.840752	0.963561	-0.0130318	0.905432	1
30300	Biochemical	High light scatter reticulocyte count	25084	Mean FA in posterior thalamic radiation on FA skeleton (right)	-0.0403563	0.267918	1	0.0130658	0.899739	1
30300	Biochemical	High light scatter reticulocyte count	25085	Mean FA in posterior thalamic radiation on FA skeleton (left)	-0.0360476	0.331889	1	0.0711494	0.496223	1
30300	Biochemical	High light scatter reticulocyte count	25086	Mean FA in sagittal stratum on FA skeleton (right)	-0.0599036	0.115533	1	-0.000872632	0.99251	1
30300	Biochemical	High light scatter reticulocyte count	25087	Mean FA in sagittal stratum on FA skeleton (left)	-0.0631989	0.11901	1	-0.00304195	0.969152	1
30300	Biochemical	High light scatter reticulocyte count	25088	Mean FA in external capsule on FA skeleton (right)	0.0124845	0.755197	0.501134	-0.0828379	0.424617	1
30300	Biochemical	High light scatter reticulocyte count	25089	Mean FA in external capsule on FA skeleton (left)	0.0238668	0.554886	0.516986	0.0741806	0.452163	1
30300	Biochemical	High light scatter reticulocyte count	25090	Mean FA in cingulum cingulate gyrus on FA skeleton (right)	-0.0154796	0.692793	0.930456	0.123328	0.096644	1
30300	Biochemical	High light scatter reticulocyte count	25091	Mean FA in cingulum cingulate gyrus on FA skeleton (left)	-0.0193065	0.657472	0.931611	-0.107773	0.218952	1
30300	Biochemical	High light scatter reticulocyte count	25092	Mean FA in cingulum hippocampus on FA skeleton (right)	-0.0584427	0.329766	0.00108822	0.204926	0.00180857	1
30300	Biochemical	High light scatter reticulocyte count	25093	Mean FA in cingulum hippocampus on FA skeleton (left)	-0.0669092	0.260023	0.00122714	-0.164295	0.0157936	1
30300	Biochemical	High light scatter reticulocyte count	25094	Mean FA in fornix cres+stria terminalis on FA skeleton (right)	-0.0850153	0.112102	0.00125429	0.141338	0.108345	1
30300	Biochemical	High light scatter reticulocyte count	25095	Mean FA in fornix cres+stria terminalis on FA skeleton (left)	-0.0981061	0.0595822	0.00175307	-0.200613	0.0210688	1
30300	Biochemical	High light scatter reticulocyte count	25096	Mean FA in superior longitudinal fasciculus on FA skeleton (right)	-0.0520123	0.16251	1	-0.0811131	0.435253	1
30300	Biochemical	High light scatter reticulocyte count	25097	Mean FA in superior longitudinal fasciculus on FA skeleton (left)	-0.0453923	0.231197	1	0.000336264	0.997275	1
30300	Biochemical	High light scatter reticulocyte count	25098	Mean FA in superior fronto-occipital fasciculus on FA skeleton (right)	-0.0873513	0.16013	0.999996	0.138399	0.0924331	1
30300	Biochemical	High light scatter reticulocyte count	25099	Mean FA in superior fronto-occipital fasciculus on FA skeleton (left)	-0.0816648	0.179778	0.999993	-0.194715	0.0392914	1
30300	Biochemical	High light scatter reticulocyte count	25100	Mean FA in uncinate fasciculus on FA skeleton (right)	-0.140597	0.264839	1	0.0746611	0.284588	1
30300	Biochemical	High light scatter reticulocyte count	25101	Mean FA in uncinate fasciculus on FA skeleton (left)	-0.172018	0.165644	1	-0.071527	0.29701	1
30500	Biochemical	Microalbumin in urine	25058	Mean FA in genu of corpus callosum on FA skeleton	-0.0565141	0.40657	1	-0.0820063	0.620916	1
30500	Biochemical	Microalbumin in urine	25059	Mean FA in body of corpus callosum on FA skeleton	-0.0739933	0.324582	1	0.0443267	0.792655	1
30500	Biochemical	Microalbumin in urine	25060	Mean FA in splenium of corpus callosum on FA skeleton	-0.0560902	0.419377	1	-0.00117656	0.992405	1
30500	Biochemical	Microalbumin in urine	25061	Mean FA in fornix on FA skeleton	-0.0952292	0.184537	1	-0.130461	0.25946	1
30500	Biochemical	Microalbumin in urine	25072	Mean FA in anterior limb of internal capsule on FA skeleton (right)	-0.026983	0.706343	1	-0.295206	0.168596	1
30500	Biochemical	Microalbumin in urine	25073	Mean FA in anterior limb of internal capsule on FA skeleton (left)	-0.0292509	0.67354	1	0.231918	0.276674	1
30500	Biochemical	Microalbumin in urine	25074	Mean FA in posterior limb of internal capsule on FA skeleton (right)	0.0488262	0.506118	1	0.0459177	0.819093	1
30500	Biochemical	Microalbumin in urine	25075	Mean FA in posterior limb of internal capsule on FA skeleton (left)	0.020939	0.779441	1	0.0694839	0.727473	1
30500	Biochemical	Microalbumin in urine	25076	Mean FA in retrolenticular part of internal capsule on FA skeleton (right)	-0.0232671	0.801971	1	0.156369	0.330787	1
30500	Biochemical	Microalbumin in urine	25077	Mean FA in retrolenticular part of internal capsule on FA skeleton (left)	-0.0335343	0.719535	1	0.00774846	0.961188	1
30500	Biochemical	Microalbumin in urine	25078	Mean FA in anterior corona radiata on FA skeleton (right)	-0.203365	0.00241695	1	-0.116293	0.571806	1
30500	Biochemical	Microalbumin in urine	25079	Mean FA in anterior corona radiata on FA skeleton (left)	-0.221901	0.00126576	1	-0.0555346	0.803558	1
30500	Biochemical	Microalbumin in urine	25080	Mean FA in superior corona radiata on FA skeleton (right)	0.0402705	0.66768	0.999996	-0.0805242	0.70559	1
30500	Biochemical	Microalbumin in urine	25081	Mean FA in superior corona radiata on FA skeleton (left)	0.0587111	0.549611	0.999998	-0.183922	0.419687	1
30500	Biochemical	Microalbumin in urine	25082	Mean FA in posterior corona radiata on FA skeleton (right)	-0.0351615	0.624425	1	0.334615	0.0670143	1
30500	Biochemical	Microalbumin in urine	25083	Mean FA in posterior corona radiata on FA skeleton (left)	-0.0418196	0.581186	1	-0.284982	0.187843	1
30500	Biochemical	Microalbumin in urine	25084	Mean FA in posterior thalamic radiation on FA skeleton (right)	-0.0730657	0.261548	1	0.0811793	0.694404	1
30500	Biochemical	Microalbumin in urine	25085	Mean FA in posterior thalamic radiation on FA skeleton (left)	-0.0391024	0.553702	1	-0.0104705	0.95988	1
30500	Biochemical	Microalbumin in urine	25086	Mean FA in sagittal stratum on FA skeleton (right)	-0.100708	0.164988	0.995455	-0.400443	0.0269079	1
30500	Biochemical	Microalbumin in urine	25087	Mean FA in sagittal stratum on FA skeleton (left)	-0.0700827	0.357047	0.989791	0.198155	0.193711	1
30500	Biochemical	Microalbumin in urine	25088	Mean FA in external capsule on FA skeleton (right)	0.0929197	0.222102	0.976321	0.238181	0.249419	1
30500	Biochemical	Microalbumin in urine	25089	Mean FA in external capsule on FA skeleton (left)	0.113729	0.143504	0.984509	-0.0629875	0.747626	1
30500	Biochemical	Microalbumin in urine	25090	Mean FA in cingulum cingulate gyrus on FA skeleton (right)	0.0476242	0.449167	1	0.384956	0.00822209	1
30500	Biochemical	Microalbumin in urine	25091	Mean FA in cingulum cingulate gyrus on FA skeleton (left)	0.0404152	0.569882	1	-0.288326	0.095706	1
30500	Biochemical	Microalbumin in urine	25092	Mean FA in cingulum hippocampus on FA skeleton (right)	-0.118131	0.258898	1	0.0863508	0.500565	1
30500	Biochemical	Microalbumin in urine	25093	Mean FA in cingulum hippocampus on FA skeleton (left)	-0.047996	0.654696	1	-0.125982	0.341051	1
30500	Biochemical	Microalbumin in urine	25094	Mean FA in fornix cres+stria terminalis on FA skeleton (right)	0.0711397	0.463599	1	0.406766	0.0194084	1
30500	Biochemical	Microalbumin in urine	25095	Mean FA in fornix cres+stria terminalis on FA skeleton (left)	0.058393	0.511138	1	-0.258671	0.129927	1
30500	Biochemical	Microalbumin in urine	25096	Mean FA in superior longitudinal fasciculus on FA skeleton (right)	-0.0623177	0.346533	0.999966	0.248398	0.221398	1
30500	Biochemical	Microalbumin in urine	25097	Mean FA in superior longitudinal fasciculus on FA skeleton (left)	-0.0649985	0.323911	0.99997	-0.294439	0.126198	1
30500	Biochemical	Microalbumin in urine	25098	Mean FA in superior fronto-occipital fasciculus on FA skeleton (right)	0.108787	0.296387	0.999961	-0.0589623	0.714584	1
30500	Biochemical	Microalbumin in urine	25099	Mean FA in superior fronto-occipital fasciculus on FA skeleton (left)	0.111631	0.270195	0.999972	0.206629	0.268544	1
30500	Biochemical	Microalbumin in urine	25100	Mean FA in uncinate fasciculus on FA skeleton (right)	0.0255164	0.913067	1	0.214723	0.118684	1
30500	Biochemical	Microalbumin in urine	25101	Mean FA in uncinate fasciculus on FA skeleton (left)	0.13484	0.647831	1	-0.125315	0.350931	1
30510	Biochemical	Creatinine (enzymatic) in urine	25058	Mean FA in genu of corpus callosum on FA skeleton	0.00610409	0.870866	1	-0.0486379	0.56032	1
30510	Biochemical	Creatinine (enzymatic) in urine	25059	Mean FA in body of corpus callosum on FA skeleton	0.0237309	0.541914	0.999979	0.0659068	0.437204	1
30510	Biochemical	Creatinine (enzymatic) in urine	25060	Mean FA in splenium of corpus callosum on FA skeleton	-0.0117564	0.720622	1	-0.0150552	0.805554	1
30510	Biochemical	Creatinine (enzymatic) in urine	25061	Mean FA in fornix on FA skeleton	-0.0511159	0.206326	1	-0.0419638	0.470569	1
30510	Biochemical	Creatinine (enzymatic) in urine	25072	Mean FA in anterior limb of internal capsule on FA skeleton (right)	-0.00688697	0.855241	1	-0.22294	0.0391354	1
30510	Biochemical	Creatinine (enzymatic) in urine	25073	Mean FA in anterior limb of internal capsule on FA skeleton (left)	-0.00868702	0.813285	1	0.125445	0.237708	1
30510	Biochemical	Creatinine (enzymatic) in urine	25074	Mean FA in posterior limb of internal capsule on FA skeleton (right)	0.014867	0.658238	1	0.228634	0.0240885	1
30510	Biochemical	Creatinine (enzymatic) in urine	25075	Mean FA in posterior limb of internal capsule on FA skeleton (left)	0.0140722	0.66655	1	-0.174683	0.0846438	1
30510	Biochemical	Creatinine (enzymatic) in urine	25076	Mean FA in retrolenticular part of internal capsule on FA skeleton (right)	-0.0169223	0.683896	0.99999	0.0237769	0.770193	1
30510	Biochemical	Creatinine (enzymatic) in urine	25077	Mean FA in retrolenticular part of internal capsule on FA skeleton (left)	-0.0148293	0.732437	0.999988	-0.0763541	0.341107	1
30510	Biochemical	Creatinine (enzymatic) in urine	25078	Mean FA in anterior corona radiata on FA skeleton (right)	-0.00837197	0.816583	1	0.178415	0.087096	1
30510	Biochemical	Creatinine (enzymatic) in urine	25079	Mean FA in anterior corona radiata on FA skeleton (left)	-0.0110619	0.76091	1	-0.0940694	0.403885	1
30510	Biochemical	Creatinine (enzymatic) in urine	25080	Mean FA in superior corona radiata on FA skeleton (right)	0.0331977	0.493929	1	-0.13543	0.205805	1
30510	Biochemical	Creatinine (enzymatic) in urine	25081	Mean FA in superior corona radiata on FA skeleton (left)	0.0301201	0.547682	1	0.116986	0.308128	1
30510	Biochemical	Creatinine (enzymatic) in urine	25082	Mean FA in posterior corona radiata on FA skeleton (right)	-0.00130374	0.973362	0.999999	-0.0381337	0.677355	1
30510	Biochemical	Creatinine (enzymatic) in urine	25083	Mean FA in posterior corona radiata on FA skeleton (left)	-0.00256739	0.948893	0.999999	0.0426982	0.693778	1
30510	Biochemical	Creatinine (enzymatic) in urine	25084	Mean FA in posterior thalamic radiation on FA skeleton (right)	-0.0382101	0.290965	0.999993	0.0113468	0.911992	1
30510	Biochemical	Creatinine (enzymatic) in urine	25085	Mean FA in posterior thalamic radiation on FA skeleton (left)	-0.0399245	0.280391	0.999994	0.00623306	0.951936	1
30510	Biochemical	Creatinine (enzymatic) in urine	25086	Mean FA in sagittal stratum on FA skeleton (right)	-0.0416207	0.268525	0.999991	-0.101258	0.270422	1
30510	Biochemical	Creatinine (enzymatic) in urine	25087	Mean FA in sagittal stratum on FA skeleton (left)	-0.046738	0.244954	0.999993	-0.0196748	0.800332	1
30510	Biochemical	Creatinine (enzymatic) in urine	25088	Mean FA in external capsule on FA skeleton (right)	0.0285682	0.469684	0.75408	0.0907997	0.375224	1
30510	Biochemical	Creatinine (enzymatic) in urine	25089	Mean FA in external capsule on FA skeleton (left)	0.0289966	0.469007	0.75417	-0.0488744	0.615414	1
30510	Biochemical	Creatinine (enzymatic) in urine	25090	Mean FA in cingulum cingulate gyrus on FA skeleton (right)	-0.0258165	0.493325	0.99491	-0.0295715	0.686505	1
30510	Biochemical	Creatinine (enzymatic) in urine	25091	Mean FA in cingulum cingulate gyrus on FA skeleton (left)	-0.0324029	0.438752	0.995437	-0.0231901	0.789224	1
30510	Biochemical	Creatinine (enzymatic) in urine	25092	Mean FA in cingulum hippocampus on FA skeleton (right)	-0.0196994	0.736604	1	-0.113673	0.0797092	1
30510	Biochemical	Creatinine (enzymatic) in urine	25093	Mean FA in cingulum hippocampus on FA skeleton (left)	-0.0261327	0.653693	1	0.0922874	0.169971	1
30510	Biochemical	Creatinine (enzymatic) in urine	25094	Mean FA in fornix cres+stria terminalis on FA skeleton (right)	0.00415346	0.936722	0.988294	-0.0489514	0.573145	1
30510	Biochemical	Creatinine (enzymatic) in urine	25095	Mean FA in fornix cres+stria terminalis on FA skeleton (left)	0.013695	0.790819	0.988927	0.159289	0.0631214	1
30510	Biochemical	Creatinine (enzymatic) in urine	25096	Mean FA in superior longitudinal fasciculus on FA skeleton (right)	-0.0455423	0.20592	1	0.0792526	0.439861	1
30510	Biochemical	Creatinine (enzymatic) in urine	25097	Mean FA in superior longitudinal fasciculus on FA skeleton (left)	-0.0380082	0.298994	1	-0.0207567	0.830863	1
30510	Biochemical	Creatinine (enzymatic) in urine	25098	Mean FA in superior fronto-occipital fasciculus on FA skeleton (right)	-0.0478559	0.439512	1	-0.163992	0.0432128	1
30510	Biochemical	Creatinine (enzymatic) in urine	25099	Mean FA in superior fronto-occipital fasciculus on FA skeleton (left)	-0.0351783	0.560851	1	0.058471	0.531054	1
30510	Biochemical	Creatinine (enzymatic) in urine	25100	Mean FA in uncinate fasciculus on FA skeleton (right)	0.00614261	0.960615	0.922951	0.0516443	0.453533	1
30510	Biochemical	Creatinine (enzymatic) in urine	25101	Mean FA in uncinate fasciculus on FA skeleton (left)	0.0417499	0.725837	0.927984	0.00128354	0.984868	1
30520	Biochemical	Potassium in urine	25058	Mean FA in genu of corpus callosum on FA skeleton	0.0616607	0.10266	1	0.0313707	0.707538	1
30520	Biochemical	Potassium in urine	25059	Mean FA in body of corpus callosum on FA skeleton	0.0499763	0.202332	1	0.0529699	0.532699	1
30520	Biochemical	Potassium in urine	25060	Mean FA in splenium of corpus callosum on FA skeleton	0.0246449	0.454335	0.999719	-0.0312899	0.609261	1
30520	Biochemical	Potassium in urine	25061	Mean FA in fornix on FA skeleton	-0.046072	0.256735	1	-0.0948187	0.103376	1
30520	Biochemical	Potassium in urine	25072	Mean FA in anterior limb of internal capsule on FA skeleton (right)	0.0192988	0.610437	0.999981	-0.142476	0.187951	1
30520	Biochemical	Potassium in urine	25073	Mean FA in anterior limb of internal capsule on FA skeleton (left)	0.0219009	0.553124	0.999984	0.111585	0.29413	1
30520	Biochemical	Potassium in urine	25074	Mean FA in posterior limb of internal capsule on FA skeleton (right)	0.0496579	0.140502	1	0.03182	0.753884	1
30520	Biochemical	Potassium in urine	25075	Mean FA in posterior limb of internal capsule on FA skeleton (left)	0.0476859	0.144733	1	0.00184039	0.985523	1
30520	Biochemical	Potassium in urine	25076	Mean FA in retrolenticular part of internal capsule on FA skeleton (right)	0.0654129	0.117687	0.983249	0.0504111	0.536189	1
30520	Biochemical	Potassium in urine	25077	Mean FA in retrolenticular part of internal capsule on FA skeleton (left)	0.0692445	0.112627	0.984065	-0.0572441	0.475872	1
30520	Biochemical	Potassium in urine	25078	Mean FA in anterior corona radiata on FA skeleton (right)	0.0116017	0.749163	1	0.0815748	0.4345	1
30520	Biochemical	Potassium in urine	25079	Mean FA in anterior corona radiata on FA skeleton (left)	0.00624371	0.864337	1	-0.0281449	0.802949	1
30520	Biochemical	Potassium in urine	25080	Mean FA in superior corona radiata on FA skeleton (right)	0.0525099	0.281906	1	0.00731258	0.945598	1
30520	Biochemical	Potassium in urine	25081	Mean FA in superior corona radiata on FA skeleton (left)	0.0501084	0.318647	1	0.065188	0.570523	1
30520	Biochemical	Potassium in urine	25082	Mean FA in posterior corona radiata on FA skeleton (right)	0.0387334	0.32147	1	0.000384835	0.996654	1
30520	Biochemical	Potassium in urine	25083	Mean FA in posterior corona radiata on FA skeleton (left)	0.0414855	0.300652	1	-0.167543	0.12277	1
30520	Biochemical	Potassium in urine	25084	Mean FA in posterior thalamic radiation on FA skeleton (right)	0.013579	0.707423	1	0.10565	0.303985	1
30520	Biochemical	Potassium in urine	25085	Mean FA in posterior thalamic radiation on FA skeleton (left)	0.0149648	0.685968	1	-0.0576319	0.577663	1
30520	Biochemical	Potassium in urine	25086	Mean FA in sagittal stratum on FA skeleton (right)	0.016867	0.654825	1	0.0306771	0.738706	1
30520	Biochemical	Potassium in urine	25087	Mean FA in sagittal stratum on FA skeleton (left)	0.0181485	0.652599	1	-0.0677422	0.384446	1
30520	Biochemical	Potassium in urine	25088	Mean FA in external capsule on FA skeleton (right)	0.0314385	0.428253	1	-0.0275174	0.788405	1
30520	Biochemical	Potassium in urine	25089	Mean FA in external capsule on FA skeleton (left)	0.0310115	0.439592	1	-0.0160344	0.869262	1
30520	Biochemical	Potassium in urine	25090	Mean FA in cingulum cingulate gyrus on FA skeleton (right)	-0.0232893	0.53803	0.999669	-0.00788106	0.91442	1
30520	Biochemical	Potassium in urine	25091	Mean FA in cingulum cingulate gyrus on FA skeleton (left)	-0.032883	0.434663	0.99976	-0.076567	0.377976	1
30520	Biochemical	Potassium in urine	25092	Mean FA in cingulum hippocampus on FA skeleton (right)	0.0869307	0.140022	0.999999	-0.0106438	0.869816	1
30520	Biochemical	Potassium in urine	25093	Mean FA in cingulum hippocampus on FA skeleton (left)	0.0782257	0.182419	0.999951	0.0697126	0.300485	1
30520	Biochemical	Potassium in urine	25094	Mean FA in fornix cres+stria terminalis on FA skeleton (right)	0.0537335	0.306895	1	0.148671	0.0873241	1
30520	Biochemical	Potassium in urine	25095	Mean FA in fornix cres+stria terminalis on FA skeleton (left)	0.0555264	0.28534	1	-0.0702711	0.412827	1
30520	Biochemical	Potassium in urine	25096	Mean FA in superior longitudinal fasciculus on FA skeleton (right)	0.00265814	0.941222	1	0.0334038	0.745029	1
30520	Biochemical	Potassium in urine	25097	Mean FA in superior longitudinal fasciculus on FA skeleton (left)	0.0105211	0.774237	1	0.0152585	0.875348	1
30520	Biochemical	Potassium in urine	25098	Mean FA in superior fronto-occipital fasciculus on FA skeleton (right)	0.0477549	0.442421	1	-0.133791	0.0994068	1
30520	Biochemical	Potassium in urine	25099	Mean FA in superior fronto-occipital fasciculus on FA skeleton (left)	0.0526879	0.386492	1	0.0795303	0.394706	1
30520	Biochemical	Potassium in urine	25100	Mean FA in uncinate fasciculus on FA skeleton (right)	-0.108648	0.387159	1	-0.0759384	0.270949	1
30520	Biochemical	Potassium in urine	25101	Mean FA in uncinate fasciculus on FA skeleton (left)	-0.0561571	0.640565	1	0.093454	0.167771	1
30530	Biochemical	Sodium in urine	25058	Mean FA in genu of corpus callosum on FA skeleton	9.0248e-05	0.998079	1	0.0354855	0.671309	1
30530	Biochemical	Sodium in urine	25059	Mean FA in body of corpus callosum on FA skeleton	-0.00250841	0.948425	1	-0.0341553	0.687522	1
30530	Biochemical	Sodium in urine	25060	Mean FA in splenium of corpus callosum on FA skeleton	-0.015033	0.647027	1	0.0514093	0.400861	1
30530	Biochemical	Sodium in urine	25061	Mean FA in fornix on FA skeleton	-0.0922942	0.0227291	1	0.0190061	0.744058	1
30530	Biochemical	Sodium in urine	25072	Mean FA in anterior limb of internal capsule on FA skeleton (right)	0.00740142	0.844604	0.997486	-0.0499424	0.644311	1
30530	Biochemical	Sodium in urine	25073	Mean FA in anterior limb of internal capsule on FA skeleton (left)	0.00979554	0.789947	0.997557	0.0687326	0.518013	1
30530	Biochemical	Sodium in urine	25074	Mean FA in posterior limb of internal capsule on FA skeleton (right)	0.0298774	0.373539	1	0.0124958	0.901976	1
30530	Biochemical	Sodium in urine	25075	Mean FA in posterior limb of internal capsule on FA skeleton (left)	0.0317745	0.330595	1	-0.088505	0.382767	1
30530	Biochemical	Sodium in urine	25076	Mean FA in retrolenticular part of internal capsule on FA skeleton (right)	0.0287335	0.489788	1	-0.0484038	0.552382	1
30530	Biochemical	Sodium in urine	25077	Mean FA in retrolenticular part of internal capsule on FA skeleton (left)	0.029033	0.503057	1	0.0797922	0.320139	1
30530	Biochemical	Sodium in urine	25078	Mean FA in anterior corona radiata on FA skeleton (right)	0.00849924	0.813343	1	0.138518	0.184575	1
30530	Biochemical	Sodium in urine	25079	Mean FA in anterior corona radiata on FA skeleton (left)	0.000352137	0.99225	1	-0.195816	0.0826388	1
30530	Biochemical	Sodium in urine	25080	Mean FA in superior corona radiata on FA skeleton (right)	0.0708018	0.143872	1	-0.103634	0.333455	1
30530	Biochemical	Sodium in urine	25081	Mean FA in superior corona radiata on FA skeleton (left)	0.0790863	0.114083	1	0.138249	0.228861	1
30530	Biochemical	Sodium in urine	25082	Mean FA in posterior corona radiata on FA skeleton (right)	-0.0170876	0.662013	0.999823	-0.00689355	0.940101	1
30530	Biochemical	Sodium in urine	25083	Mean FA in posterior corona radiata on FA skeleton (left)	-0.0245957	0.53925	0.999864	-0.0674997	0.534026	1
30530	Biochemical	Sodium in urine	25084	Mean FA in posterior thalamic radiation on FA skeleton (right)	-0.00641442	0.859292	1	0.0314969	0.759208	1
30530	Biochemical	Sodium in urine	25085	Mean FA in posterior thalamic radiation on FA skeleton (left)	-0.00854359	0.817397	1	-0.106048	0.305533	1
30530	Biochemical	Sodium in urine	25086	Mean FA in sagittal stratum on FA skeleton (right)	-0.0568242	0.131478	1	-0.00633144	0.945128	1
30530	Biochemical	Sodium in urine	25087	Mean FA in sagittal stratum on FA skeleton (left)	-0.0631538	0.116941	1	0.0308403	0.692104	1
30530	Biochemical	Sodium in urine	25088	Mean FA in external capsule on FA skeleton (right)	0.0211346	0.592642	0.356447	0.169545	0.0980008	1
30530	Biochemical	Sodium in urine	25089	Mean FA in external capsule on FA skeleton (left)	0.0195375	0.625401	0.35385	-0.102823	0.290982	1
30530	Biochemical	Sodium in urine	25090	Mean FA in cingulum cingulate gyrus on FA skeleton (right)	0.0187668	0.618856	1	-0.00646027	0.929808	1
30530	Biochemical	Sodium in urine	25091	Mean FA in cingulum cingulate gyrus on FA skeleton (left)	0.0158079	0.705895	1	0.00833725	0.923497	1
30530	Biochemical	Sodium in urine	25092	Mean FA in cingulum hippocampus on FA skeleton (right)	0.12553	0.0328888	1	-0.00170589	0.979033	1
30530	Biochemical	Sodium in urine	25093	Mean FA in cingulum hippocampus on FA skeleton (left)	0.12013	0.0397398	1	0.070969	0.291631	1
30530	Biochemical	Sodium in urine	25094	Mean FA in fornix cres+stria terminalis on FA skeleton (right)	0.0541982	0.302217	1	-0.0704906	0.417589	1
30530	Biochemical	Sodium in urine	25095	Mean FA in fornix cres+stria terminalis on FA skeleton (left)	0.0604585	0.243314	1	0.0417964	0.626097	1
30530	Biochemical	Sodium in urine	25096	Mean FA in superior longitudinal fasciculus on FA skeleton (right)	-0.0498707	0.166799	1	-0.013153	0.8981	1
30530	Biochemical	Sodium in urine	25097	Mean FA in superior longitudinal fasciculus on FA skeleton (left)	-0.0445631	0.224173	1	0.01221	0.900117	1
30530	Biochemical	Sodium in urine	25098	Mean FA in superior fronto-occipital fasciculus on FA skeleton (right)	-0.0344101	0.578409	1	-0.0801984	0.323255	1
30530	Biochemical	Sodium in urine	25099	Mean FA in superior fronto-occipital fasciculus on FA skeleton (left)	-0.0314868	0.603188	1	0.0953352	0.30747	1
30530	Biochemical	Sodium in urine	25100	Mean FA in uncinate fasciculus on FA skeleton (right)	0.019582	0.874346	1	-0.00983695	0.886561	1
30530	Biochemical	Sodium in urine	25101	Mean FA in uncinate fasciculus on FA skeleton (left)	-0.0213436	0.85698	1	-0.0173647	0.797684	1
30600	Biochemical	Albumin	25058	Mean FA in genu of corpus callosum on FA skeleton	0.0163106	0.686355	0.233235	0.108862	0.21862	1
30600	Biochemical	Albumin	25059	Mean FA in body of corpus callosum on FA skeleton	0.0265506	0.519789	0.986215	0.0416281	0.643226	1
30600	Biochemical	Albumin	25060	Mean FA in splenium of corpus callosum on FA skeleton	0.00299236	0.930733	0.999545	-0.0973028	0.13362	1
30600	Biochemical	Albumin	25061	Mean FA in fornix on FA skeleton	-0.0381289	0.364571	0.962761	-0.0211464	0.731218	1
30600	Biochemical	Albumin	25072	Mean FA in anterior limb of internal capsule on FA skeleton (right)	0.0271663	0.502514	0.995567	0.21659	0.0577933	1
30600	Biochemical	Albumin	25073	Mean FA in anterior limb of internal capsule on FA skeleton (left)	0.0270489	0.488213	0.995674	-0.101576	0.365752	1
30600	Biochemical	Albumin	25074	Mean FA in posterior limb of internal capsule on FA skeleton (right)	0.0590847	0.0945561	0.993087	-0.096247	0.369486	1
30600	Biochemical	Albumin	25075	Mean FA in posterior limb of internal capsule on FA skeleton (left)	0.0591261	0.0814586	0.994138	0.0838861	0.434689	1
30600	Biochemical	Albumin	25076	Mean FA in retrolenticular part of internal capsule on FA skeleton (right)	-0.0199316	0.64418	0.999349	-0.233809	0.00683372	1
30600	Biochemical	Albumin	25077	Mean FA in retrolenticular part of internal capsule on FA skeleton (left)	-0.0276396	0.545942	0.999471	0.175862	0.0381477	1
30600	Biochemical	Albumin	25078	Mean FA in anterior corona radiata on FA skeleton (right)	0.0247845	0.519245	1	0.143794	0.192731	1
30600	Biochemical	Albumin	25079	Mean FA in anterior corona radiata on FA skeleton (left)	0.0217422	0.570186	1	-0.178651	0.134875	1
30600	Biochemical	Albumin	25080	Mean FA in superior corona radiata on FA skeleton (right)	0.040036	0.435593	0.999971	-0.00329835	0.976764	1
30600	Biochemical	Albumin	25081	Mean FA in superior corona radiata on FA skeleton (left)	0.0504342	0.337907	0.999986	0.0636593	0.599412	1
30600	Biochemical	Albumin	25082	Mean FA in posterior corona radiata on FA skeleton (right)	-0.000228969	0.995544	0.997744	-0.017021	0.860906	1
30600	Biochemical	Albumin	25083	Mean FA in posterior corona radiata on FA skeleton (left)	-0.00745222	0.859448	0.997807	-0.0104952	0.92717	1
30600	Biochemical	Albumin	25084	Mean FA in posterior thalamic radiation on FA skeleton (right)	0.0463886	0.218177	1	-0.0655216	0.546713	1
30600	Biochemical	Albumin	25085	Mean FA in posterior thalamic radiation on FA skeleton (left)	0.0462843	0.228501	1	0.12688	0.246418	1
30600	Biochemical	Albumin	25086	Mean FA in sagittal stratum on FA skeleton (right)	0.0393554	0.313912	1	0.274947	0.00470089	1
30600	Biochemical	Albumin	25087	Mean FA in sagittal stratum on FA skeleton (left)	0.0364287	0.380004	1	-0.191167	0.020203	1
30600	Biochemical	Albumin	25088	Mean FA in external capsule on FA skeleton (right)	0.0288846	0.496437	1	0.192725	0.0760152	1
30600	Biochemical	Albumin	25089	Mean FA in external capsule on FA skeleton (left)	0.0259656	0.538453	1	-0.180743	0.0792513	1
30600	Biochemical	Albumin	25090	Mean FA in cingulum cingulate gyrus on FA skeleton (right)	0.0346642	0.393647	1	0.0432707	0.578081	1
30600	Biochemical	Albumin	25091	Mean FA in cingulum cingulate gyrus on FA skeleton (left)	0.0396078	0.377814	1	-0.0474506	0.605544	1
30600	Biochemical	Albumin	25092	Mean FA in cingulum hippocampus on FA skeleton (right)	0.0752988	0.225335	0.998128	0.00633781	0.926336	1
30600	Biochemical	Albumin	25093	Mean FA in cingulum hippocampus on FA skeleton (left)	0.0726461	0.2378	0.997737	0.0664841	0.349172	1
30600	Biochemical	Albumin	25094	Mean FA in fornix cres+stria terminalis on FA skeleton (right)	-0.0243478	0.660466	1	-0.00904281	0.92163	1
30600	Biochemical	Albumin	25095	Mean FA in fornix cres+stria terminalis on FA skeleton (left)	-0.0264313	0.626829	1	-0.0484233	0.593848	1
30600	Biochemical	Albumin	25096	Mean FA in superior longitudinal fasciculus on FA skeleton (right)	-0.0191132	0.619986	1	0.0934187	0.391204	1
30600	Biochemical	Albumin	25097	Mean FA in superior longitudinal fasciculus on FA skeleton (left)	-0.0187926	0.630084	1	-0.165702	0.107849	1
30600	Biochemical	Albumin	25098	Mean FA in superior fronto-occipital fasciculus on FA skeleton (right)	0.00628874	0.924654	0.991334	0.0575007	0.503828	1
30600	Biochemical	Albumin	25099	Mean FA in superior fronto-occipital fasciculus on FA skeleton (left)	0.0167993	0.79522	0.991772	-0.156674	0.11302	1
30600	Biochemical	Albumin	25100	Mean FA in uncinate fasciculus on FA skeleton (right)	-0.00460104	0.973631	1	-0.225315	0.0019699	1
30600	Biochemical	Albumin	25101	Mean FA in uncinate fasciculus on FA skeleton (left)	0.0402271	0.753585	1	0.119395	0.0960228	1
30610	Biochemical	Alkaline phosphatase	25058	Mean FA in genu of corpus callosum on FA skeleton	-0.00327027	0.931683	0.943769	0.0827745	0.328155	1
30610	Biochemical	Alkaline phosphatase	25059	Mean FA in body of corpus callosum on FA skeleton	-0.022061	0.57086	0.971536	0.00625219	0.94197	1
30610	Biochemical	Alkaline phosphatase	25060	Mean FA in splenium of corpus callosum on FA skeleton	-0.021517	0.516763	1	0.116964	0.0592879	1
30610	Biochemical	Alkaline phosphatase	25061	Mean FA in fornix on FA skeleton	-0.0312264	0.43851	0.999766	-0.0298081	0.612557	1
30610	Biochemical	Alkaline phosphatase	25072	Mean FA in anterior limb of internal capsule on FA skeleton (right)	-0.0393848	0.300152	0.97126	0.100541	0.357198	1
30610	Biochemical	Alkaline phosphatase	25073	Mean FA in anterior limb of internal capsule on FA skeleton (left)	-0.0326137	0.376097	0.966777	-0.0273216	0.798984	1
30610	Biochemical	Alkaline phosphatase	25074	Mean FA in posterior limb of internal capsule on FA skeleton (right)	-0.0582567	0.0883292	1	-0.089297	0.384456	1
30610	Biochemical	Alkaline phosphatase	25075	Mean FA in posterior limb of internal capsule on FA skeleton (left)	-0.0572786	0.0841842	1	0.00591346	0.954017	1
30610	Biochemical	Alkaline phosphatase	25076	Mean FA in retrolenticular part of internal capsule on FA skeleton (right)	-0.0138739	0.73562	1	-0.0188878	0.818839	1
30610	Biochemical	Alkaline phosphatase	25077	Mean FA in retrolenticular part of internal capsule on FA skeleton (left)	-0.00112362	0.979406	1	0.0596675	0.46198	1
30610	Biochemical	Alkaline phosphatase	25078	Mean FA in anterior corona radiata on FA skeleton (right)	-0.0753804	0.0386681	1	-0.301057	0.00439036	1
30610	Biochemical	Alkaline phosphatase	25079	Mean FA in anterior corona radiata on FA skeleton (left)	-0.0770079	0.0360805	1	0.101753	0.373212	1
30610	Biochemical	Alkaline phosphatase	25080	Mean FA in superior corona radiata on FA skeleton (right)	-0.0254378	0.604062	1	-0.0928048	0.391454	1
30610	Biochemical	Alkaline phosphatase	25081	Mean FA in superior corona radiata on FA skeleton (left)	-0.026533	0.599651	1	0.1369	0.238024	1
30610	Biochemical	Alkaline phosphatase	25082	Mean FA in posterior corona radiata on FA skeleton (right)	-0.109261	0.00551105	1	-0.123448	0.183051	1
30610	Biochemical	Alkaline phosphatase	25083	Mean FA in posterior corona radiata on FA skeleton (left)	-0.110324	0.00587088	1	0.0235568	0.829866	1
30610	Biochemical	Alkaline phosphatase	25084	Mean FA in posterior thalamic radiation on FA skeleton (right)	-0.0617325	0.0912346	0.880956	0.0807925	0.436433	1
30610	Biochemical	Alkaline phosphatase	25085	Mean FA in posterior thalamic radiation on FA skeleton (left)	-0.0662866	0.0755594	0.89105	-0.0785425	0.453017	1
30610	Biochemical	Alkaline phosphatase	25086	Mean FA in sagittal stratum on FA skeleton (right)	-0.0723834	0.0542151	1	0.0441515	0.634707	1
30610	Biochemical	Alkaline phosphatase	25087	Mean FA in sagittal stratum on FA skeleton (left)	-0.0709394	0.0746653	1	-0.0882035	0.261965	1
30610	Biochemical	Alkaline phosphatase	25088	Mean FA in external capsule on FA skeleton (right)	-0.0447157	0.266864	1	-0.00181068	0.986055	1
30610	Biochemical	Alkaline phosphatase	25089	Mean FA in external capsule on FA skeleton (left)	-0.0433904	0.283691	1	0.0195787	0.842318	1
30610	Biochemical	Alkaline phosphatase	25090	Mean FA in cingulum cingulate gyrus on FA skeleton (right)	-0.0222298	0.56145	0.87277	0.154323	0.0375799	1
30610	Biochemical	Alkaline phosphatase	25091	Mean FA in cingulum cingulate gyrus on FA skeleton (left)	-0.0210947	0.61878	0.869057	-0.151367	0.0846277	1
30610	Biochemical	Alkaline phosphatase	25092	Mean FA in cingulum hippocampus on FA skeleton (right)	0.0501381	0.39298	0.669027	-0.025442	0.698144	1
30610	Biochemical	Alkaline phosphatase	25093	Mean FA in cingulum hippocampus on FA skeleton (left)	0.0487263	0.406341	0.665127	0.043309	0.524144	1
30610	Biochemical	Alkaline phosphatase	25094	Mean FA in fornix cres+stria terminalis on FA skeleton (right)	-0.0156225	0.769696	1	0.0717004	0.414467	1
30610	Biochemical	Alkaline phosphatase	25095	Mean FA in fornix cres+stria terminalis on FA skeleton (left)	-0.0195479	0.70674	1	-0.104337	0.229244	1
30610	Biochemical	Alkaline phosphatase	25096	Mean FA in superior longitudinal fasciculus on FA skeleton (right)	-0.0597199	0.104973	1	0.191435	0.0653122	1
30610	Biochemical	Alkaline phosphatase	25097	Mean FA in superior longitudinal fasciculus on FA skeleton (left)	-0.0701277	0.059365	1	-0.211507	0.0313143	1
30610	Biochemical	Alkaline phosphatase	25098	Mean FA in superior fronto-occipital fasciculus on FA skeleton (right)	-0.0503213	0.415043	0.992582	-0.0561698	0.494218	1
30610	Biochemical	Alkaline phosphatase	25099	Mean FA in superior fronto-occipital fasciculus on FA skeleton (left)	-0.0424018	0.477056	0.991443	0.133227	0.15782	1
30610	Biochemical	Alkaline phosphatase	25100	Mean FA in uncinate fasciculus on FA skeleton (right)	-0.113038	0.386022	0.675853	-0.0194264	0.780371	1
30610	Biochemical	Alkaline phosphatase	25101	Mean FA in uncinate fasciculus on FA skeleton (left)	0.0411933	0.73985	0.624174	0.00710051	0.917648	1
30620	Biochemical	Alanine aminotransferase	25058	Mean FA in genu of corpus callosum on FA skeleton	-0.0959459	0.012309	1	-0.080499	0.341576	1
30620	Biochemical	Alanine aminotransferase	25059	Mean FA in body of corpus callosum on FA skeleton	-0.0703229	0.0710447	1	0.150465	0.0798111	1
30620	Biochemical	Alanine aminotransferase	25060	Mean FA in splenium of corpus callosum on FA skeleton	-0.0484859	0.144415	0.986242	-0.0417962	0.50031	1
30620	Biochemical	Alanine aminotransferase	25061	Mean FA in fornix on FA skeleton	-0.0546149	0.175145	1	0.000659714	0.991056	1
30620	Biochemical	Alanine aminotransferase	25072	Mean FA in anterior limb of internal capsule on FA skeleton (right)	-0.0730432	0.0553782	0.931984	0.0679643	0.533584	1
30620	Biochemical	Alanine aminotransferase	25073	Mean FA in anterior limb of internal capsule on FA skeleton (left)	-0.0732145	0.0475329	0.9386	-0.0249063	0.81641	1
30620	Biochemical	Alanine aminotransferase	25074	Mean FA in posterior limb of internal capsule on FA skeleton (right)	0.0220216	0.519024	0.999731	0.0842534	0.411845	1
30620	Biochemical	Alanine aminotransferase	25075	Mean FA in posterior limb of internal capsule on FA skeleton (left)	0.0193561	0.559259	0.999706	-0.15682	0.126229	1
30620	Biochemical	Alanine aminotransferase	25076	Mean FA in retrolenticular part of internal capsule on FA skeleton (right)	-0.0731622	0.0760878	0.994326	0.0277969	0.736101	1
30620	Biochemical	Alanine aminotransferase	25077	Mean FA in retrolenticular part of internal capsule on FA skeleton (left)	-0.0811532	0.0629883	0.995739	0.0670547	0.408515	1
30620	Biochemical	Alanine aminotransferase	25078	Mean FA in anterior corona radiata on FA skeleton (right)	-0.0849314	0.0200134	1	-0.0165478	0.875578	1
30620	Biochemical	Alanine aminotransferase	25079	Mean FA in anterior corona radiata on FA skeleton (left)	-0.0874202	0.0175348	1	-0.188002	0.0998866	1
30620	Biochemical	Alanine aminotransferase	25080	Mean FA in superior corona radiata on FA skeleton (right)	0.0138102	0.777994	0.999997	-0.120292	0.266634	1
30620	Biochemical	Alanine aminotransferase	25081	Mean FA in superior corona radiata on FA skeleton (left)	0.028559	0.572101	0.999998	0.144728	0.212246	1
30620	Biochemical	Alanine aminotransferase	25082	Mean FA in posterior corona radiata on FA skeleton (right)	-0.0058918	0.880341	1	0.0690727	0.456285	1
30620	Biochemical	Alanine aminotransferase	25083	Mean FA in posterior corona radiata on FA skeleton (left)	-0.0112827	0.776962	1	0.080372	0.463489	1
30620	Biochemical	Alanine aminotransferase	25084	Mean FA in posterior thalamic radiation on FA skeleton (right)	0.00408842	0.910871	0.999489	0.0288739	0.780893	1
30620	Biochemical	Alanine aminotransferase	25085	Mean FA in posterior thalamic radiation on FA skeleton (left)	-0.00137734	0.970502	0.999483	0.0141399	0.892536	1
30620	Biochemical	Alanine aminotransferase	25086	Mean FA in sagittal stratum on FA skeleton (right)	-0.0725964	0.0537334	1	-0.0488795	0.598882	1
30620	Biochemical	Alanine aminotransferase	25087	Mean FA in sagittal stratum on FA skeleton (left)	-0.0809288	0.0422961	1	-0.0575432	0.464246	1
30620	Biochemical	Alanine aminotransferase	25088	Mean FA in external capsule on FA skeleton (right)	0.0303972	0.449953	0.474388	0.211166	0.0415892	1
30620	Biochemical	Alanine aminotransferase	25089	Mean FA in external capsule on FA skeleton (left)	0.0289465	0.473998	0.470785	-0.264544	0.00720781	1
30620	Biochemical	Alanine aminotransferase	25090	Mean FA in cingulum cingulate gyrus on FA skeleton (right)	-0.0849292	0.0270868	0.993539	-0.0339717	0.647096	1
30620	Biochemical	Alanine aminotransferase	25091	Mean FA in cingulum cingulate gyrus on FA skeleton (left)	-0.0802274	0.0590265	0.983424	0.0116148	0.894719	1
30620	Biochemical	Alanine aminotransferase	25092	Mean FA in cingulum hippocampus on FA skeleton (right)	-0.0237712	0.684408	0.993085	0.0613036	0.350041	1
30620	Biochemical	Alanine aminotransferase	25093	Mean FA in cingulum hippocampus on FA skeleton (left)	-0.0421252	0.471324	0.996499	0.0180373	0.790765	1
30620	Biochemical	Alanine aminotransferase	25094	Mean FA in fornix cres+stria terminalis on FA skeleton (right)	-0.0412912	0.439722	1	-0.00652068	0.940834	1
30620	Biochemical	Alanine aminotransferase	25095	Mean FA in fornix cres+stria terminalis on FA skeleton (left)	-0.0432226	0.405757	1	0.0119582	0.890394	1
30620	Biochemical	Alanine aminotransferase	25096	Mean FA in superior longitudinal fasciculus on FA skeleton (right)	-0.0736143	0.046127	1	0.0259643	0.802602	1
30620	Biochemical	Alanine aminotransferase	25097	Mean FA in superior longitudinal fasciculus on FA skeleton (left)	-0.0702406	0.0591238	1	-0.092411	0.346855	1
30620	Biochemical	Alanine aminotransferase	25098	Mean FA in superior fronto-occipital fasciculus on FA skeleton (right)	-0.0286522	0.642135	0.833636	-0.0580721	0.479703	1
30620	Biochemical	Alanine aminotransferase	25099	Mean FA in superior fronto-occipital fasciculus on FA skeleton (left)	-0.0485481	0.415178	0.856923	0.0833717	0.376744	1
30620	Biochemical	Alanine aminotransferase	25100	Mean FA in uncinate fasciculus on FA skeleton (right)	-0.0331737	0.799218	1	-0.104827	0.132456	1
30620	Biochemical	Alanine aminotransferase	25101	Mean FA in uncinate fasciculus on FA skeleton (left)	0.0802261	0.521132	1	0.164572	0.0165591	1
30630	Biochemical	Apolipoprotein A	25058	Mean FA in genu of corpus callosum on FA skeleton	-0.0376564	0.352525	0.993228	0.00445818	0.95993	1
30630	Biochemical	Apolipoprotein A	25059	Mean FA in body of corpus callosum on FA skeleton	-0.0523511	0.20248	1	-0.00969384	0.914348	1
30630	Biochemical	Apolipoprotein A	25060	Mean FA in splenium of corpus callosum on FA skeleton	0.00677501	0.844111	0.973334	-0.00327605	0.959835	1
30630	Biochemical	Apolipoprotein A	25061	Mean FA in fornix on FA skeleton	-0.0246425	0.560419	0.811401	0.0336324	0.585986	1
30630	Biochemical	Apolipoprotein A	25072	Mean FA in anterior limb of internal capsule on FA skeleton (right)	-0.042283	0.302721	0.981037	0.103044	0.367946	1
30630	Biochemical	Apolipoprotein A	25073	Mean FA in anterior limb of internal capsule on FA skeleton (left)	-0.0324082	0.409505	0.976553	-0.0751262	0.504679	1
30630	Biochemical	Apolipoprotein A	25074	Mean FA in posterior limb of internal capsule on FA skeleton (right)	0.00802301	0.821037	0.996092	-0.192914	0.0728279	1
30630	Biochemical	Apolipoprotein A	25075	Mean FA in posterior limb of internal capsule on FA skeleton (left)	0.000281813	0.993412	0.99594	0.23	0.0327067	1
30630	Biochemical	Apolipoprotein A	25076	Mean FA in retrolenticular part of internal capsule on FA skeleton (right)	-0.0487638	0.260098	0.998524	-0.0375942	0.664454	1
30630	Biochemical	Apolipoprotein A	25077	Mean FA in retrolenticular part of internal capsule on FA skeleton (left)	-0.051828	0.260043	0.998528	-0.0716497	0.399783	1
30630	Biochemical	Apolipoprotein A	25078	Mean FA in anterior corona radiata on FA skeleton (right)	-0.130304	0.000791683	1	-0.0613018	0.579916	1
30630	Biochemical	Apolipoprotein A	25079	Mean FA in anterior corona radiata on FA skeleton (left)	-0.127561	0.000960494	1	-0.115894	0.333633	1
30630	Biochemical	Apolipoprotein A	25080	Mean FA in superior corona radiata on FA skeleton (right)	0.0633012	0.220365	0.999542	-0.0376381	0.740461	1
30630	Biochemical	Apolipoprotein A	25081	Mean FA in superior corona radiata on FA skeleton (left)	0.057126	0.277791	0.999283	0.0513958	0.672552	1
30630	Biochemical	Apolipoprotein A	25082	Mean FA in posterior corona radiata on FA skeleton (right)	-0.000328698	0.993629	0.947723	0.168148	0.0843434	1
30630	Biochemical	Apolipoprotein A	25083	Mean FA in posterior corona radiata on FA skeleton (left)	-0.005605	0.893956	0.948116	-0.182264	0.113462	1
30630	Biochemical	Apolipoprotein A	25084	Mean FA in posterior thalamic radiation on FA skeleton (right)	0.0504437	0.180278	9.32296e-10	0.121499	0.265005	1
30630	Biochemical	Apolipoprotein A	25085	Mean FA in posterior thalamic radiation on FA skeleton (left)	0.0483317	0.208271	8.61758e-10	-0.104595	0.340591	1
30630	Biochemical	Apolipoprotein A	25086	Mean FA in sagittal stratum on FA skeleton (right)	0.00863503	0.824788	0.955393	0.0393646	0.68656	1
30630	Biochemical	Apolipoprotein A	25087	Mean FA in sagittal stratum on FA skeleton (left)	0.0155359	0.706637	0.957274	0.134246	0.103895	1
30630	Biochemical	Apolipoprotein A	25088	Mean FA in external capsule on FA skeleton (right)	0.0591334	0.166026	0.994136	0.0816099	0.453902	1
30630	Biochemical	Apolipoprotein A	25089	Mean FA in external capsule on FA skeleton (left)	0.06733	0.112341	0.99657	-0.0958067	0.353693	1
30630	Biochemical	Apolipoprotein A	25090	Mean FA in cingulum cingulate gyrus on FA skeleton (right)	-0.0610266	0.134351	0.993983	0.0513613	0.510473	1
30630	Biochemical	Apolipoprotein A	25091	Mean FA in cingulum cingulate gyrus on FA skeleton (left)	-0.0755509	0.0940343	0.996271	-0.112903	0.220646	1
30630	Biochemical	Apolipoprotein A	25092	Mean FA in cingulum hippocampus on FA skeleton (right)	0.0397662	0.522173	1	0.182723	0.00787173	1
30630	Biochemical	Apolipoprotein A	25093	Mean FA in cingulum hippocampus on FA skeleton (left)	0.0074941	0.902509	1	-0.109	0.125911	1
30630	Biochemical	Apolipoprotein A	25094	Mean FA in fornix cres+stria terminalis on FA skeleton (right)	0.0816794	0.141764	0.986354	-0.017035	0.853377	1
30630	Biochemical	Apolipoprotein A	25095	Mean FA in fornix cres+stria terminalis on FA skeleton (left)	0.07217	0.185772	0.981059	0.0329332	0.717666	1
30630	Biochemical	Apolipoprotein A	25096	Mean FA in superior longitudinal fasciculus on FA skeleton (right)	0.025665	0.505086	0.999985	0.0596232	0.585319	1
30630	Biochemical	Apolipoprotein A	25097	Mean FA in superior longitudinal fasciculus on FA skeleton (left)	0.0297916	0.444456	0.999988	0.0461866	0.655014	1
30630	Biochemical	Apolipoprotein A	25098	Mean FA in superior fronto-occipital fasciculus on FA skeleton (right)	0.000789703	0.99058	0.931908	0.0143058	0.868286	1
30630	Biochemical	Apolipoprotein A	25099	Mean FA in superior fronto-occipital fasciculus on FA skeleton (left)	-0.00386458	0.952834	0.932017	0.0199894	0.840125	1
30630	Biochemical	Apolipoprotein A	25100	Mean FA in uncinate fasciculus on FA skeleton (right)	-0.25916	0.0701052	0.999999	-0.223985	0.00214361	1
30630	Biochemical	Apolipoprotein A	25101	Mean FA in uncinate fasciculus on FA skeleton (left)	-0.20486	0.110674	0.999956	0.177539	0.0135518	1
30640	Biochemical	Apolipoprotein B	25058	Mean FA in genu of corpus callosum on FA skeleton	0.0643744	0.0921959	0.956385	0.191452	0.0238779	2.08997e-09
30640	Biochemical	Apolipoprotein B	25059	Mean FA in body of corpus callosum on FA skeleton	0.110673	0.00449142	0.994587	0.0183838	0.830731	2.08997e-09
30640	Biochemical	Apolipoprotein B	25060	Mean FA in splenium of corpus callosum on FA skeleton	0.0614084	0.064335	0.928779	-0.11568	0.0625224	2.08997e-09
30640	Biochemical	Apolipoprotein B	25061	Mean FA in fornix on FA skeleton	-0.0755491	0.0625787	0.999783	-0.0881962	0.1346	2.08997e-09
30640	Biochemical	Apolipoprotein B	25072	Mean FA in anterior limb of internal capsule on FA skeleton (right)	0.0496887	0.191566	0.958256	0.0639991	0.558554	2.08997e-09
30640	Biochemical	Apolipoprotein B	25073	Mean FA in anterior limb of internal capsule on FA skeleton (left)	0.0431161	0.242144	0.951459	-0.202577	0.0594863	2.08997e-09
30640	Biochemical	Apolipoprotein B	25074	Mean FA in posterior limb of internal capsule on FA skeleton (right)	0.135616	8.31023e-05	0.76158	0.0953473	0.353896	2.08997e-09
30640	Biochemical	Apolipoprotein B	25075	Mean FA in posterior limb of internal capsule on FA skeleton (left)	0.133147	6.8921e-05	0.779589	0.0235096	0.818975	2.08997e-09
30640	Biochemical	Apolipoprotein B	25076	Mean FA in retrolenticular part of internal capsule on FA skeleton (right)	0.110416	0.00725663	0.999021	-0.0895568	0.278246	2.08997e-09
30640	Biochemical	Apolipoprotein B	25077	Mean FA in retrolenticular part of internal capsule on FA skeleton (left)	0.126552	0.00370284	0.999848	0.193859	0.0170869	2.08997e-09
30640	Biochemical	Apolipoprotein B	25078	Mean FA in anterior corona radiata on FA skeleton (right)	0.0343981	0.343649	1	0.00715332	0.946138	2.08997e-09
30640	Biochemical	Apolipoprotein B	25079	Mean FA in anterior corona radiata on FA skeleton (left)	0.0250256	0.495138	0.999999	0.0543223	0.635154	2.08997e-09
30640	Biochemical	Apolipoprotein B	25080	Mean FA in superior corona radiata on FA skeleton (right)	-0.01617	0.741416	0.999999	0.0656881	0.545021	2.08997e-09
30640	Biochemical	Apolipoprotein B	25081	Mean FA in superior corona radiata on FA skeleton (left)	-0.00804494	0.873263	0.999999	-0.122973	0.290227	2.08997e-09
30640	Biochemical	Apolipoprotein B	25082	Mean FA in posterior corona radiata on FA skeleton (right)	0.114183	0.00368377	0.997192	0.093644	0.313244	2.08997e-09
30640	Biochemical	Apolipoprotein B	25083	Mean FA in posterior corona radiata on FA skeleton (left)	0.115297	0.00391699	0.996918	3.07977e-05	0.999776	2.08997e-09
30640	Biochemical	Apolipoprotein B	25084	Mean FA in posterior thalamic radiation on FA skeleton (right)	-0.105825	0.00404159	0	-0.250411	0.0160164	2.08997e-09
30640	Biochemical	Apolipoprotein B	25085	Mean FA in posterior thalamic radiation on FA skeleton (left)	-0.0785682	0.0353444	0	0.170598	0.103617	2.08997e-09
30640	Biochemical	Apolipoprotein B	25086	Mean FA in sagittal stratum on FA skeleton (right)	0.063042	0.0939068	0.998315	0.162166	0.0814644	2.08997e-09
30640	Biochemical	Apolipoprotein B	25087	Mean FA in sagittal stratum on FA skeleton (left)	0.0643508	0.106177	0.997963	-0.155458	0.0484398	2.08997e-09
30640	Biochemical	Apolipoprotein B	25088	Mean FA in external capsule on FA skeleton (right)	0.0130116	0.746858	0.999981	-0.0224413	0.828849	2.08997e-09
30640	Biochemical	Apolipoprotein B	25089	Mean FA in external capsule on FA skeleton (left)	0.00194209	0.961745	0.999977	0.169574	0.0855073	2.08997e-09
30640	Biochemical	Apolipoprotein B	25090	Mean FA in cingulum cingulate gyrus on FA skeleton (right)	0.00185858	0.961167	1	-0.0749936	0.312853	2.08997e-09
30640	Biochemical	Apolipoprotein B	25091	Mean FA in cingulum cingulate gyrus on FA skeleton (left)	0.00127361	0.976018	1	0.0228405	0.795009	2.08997e-09
30640	Biochemical	Apolipoprotein B	25092	Mean FA in cingulum hippocampus on FA skeleton (right)	-0.0542405	0.351252	1	-0.216816	0.000967879	2.08997e-09
30640	Biochemical	Apolipoprotein B	25093	Mean FA in cingulum hippocampus on FA skeleton (left)	-0.0711463	0.225189	1	-0.0353806	0.60338	2.08997e-09
30640	Biochemical	Apolipoprotein B	25094	Mean FA in fornix cres+stria terminalis on FA skeleton (right)	-0.0156205	0.770478	0.983354	-0.169625	0.0539494	2.08997e-09
30640	Biochemical	Apolipoprotein B	25095	Mean FA in fornix cres+stria terminalis on FA skeleton (left)	-0.0189994	0.715182	0.983973	0.195428	0.0245639	2.08997e-09
30640	Biochemical	Apolipoprotein B	25096	Mean FA in superior longitudinal fasciculus on FA skeleton (right)	0.0741867	0.0442914	0.999733	-0.0658653	0.526764	2.08997e-09
30640	Biochemical	Apolipoprotein B	25097	Mean FA in superior longitudinal fasciculus on FA skeleton (left)	0.0736333	0.0477147	0.999692	0.00278224	0.977449	2.08997e-09
30640	Biochemical	Apolipoprotein B	25098	Mean FA in superior fronto-occipital fasciculus on FA skeleton (right)	-0.0454853	0.462262	0.997185	-0.0669173	0.416478	2.08997e-09
30640	Biochemical	Apolipoprotein B	25099	Mean FA in superior fronto-occipital fasciculus on FA skeleton (left)	-0.0443616	0.459004	0.99721	0.0352516	0.709108	2.08997e-09
30640	Biochemical	Apolipoprotein B	25100	Mean FA in uncinate fasciculus on FA skeleton (right)	0.126926	0.339362	0.999974	0.0781951	0.262372	2.08997e-09
30640	Biochemical	Apolipoprotein B	25101	Mean FA in uncinate fasciculus on FA skeleton (left)	0.128332	0.309795	0.999984	-0.0975691	0.155902	2.08997e-09
30650	Biochemical	Aspartate aminotransferase	25058	Mean FA in genu of corpus callosum on FA skeleton	-0.0547822	0.153425	1	0.0550854	0.516058	1
30650	Biochemical	Aspartate aminotransferase	25059	Mean FA in body of corpus callosum on FA skeleton	-0.0610605	0.117928	1	0.0350338	0.683952	1
30650	Biochemical	Aspartate aminotransferase	25060	Mean FA in splenium of corpus callosum on FA skeleton	-0.0199494	0.547335	0.952286	0.0513667	0.408394	1
30650	Biochemical	Aspartate aminotransferase	25061	Mean FA in fornix on FA skeleton	-0.000118448	0.997658	1	-0.0108573	0.854001	1
30650	Biochemical	Aspartate aminotransferase	25072	Mean FA in anterior limb of internal capsule on FA skeleton (right)	-0.0442021	0.246236	0.99534	-0.0972025	0.37417	1
30650	Biochemical	Aspartate aminotransferase	25073	Mean FA in anterior limb of internal capsule on FA skeleton (left)	-0.0396523	0.284361	0.994571	0.117407	0.274849	1
30650	Biochemical	Aspartate aminotransferase	25074	Mean FA in posterior limb of internal capsule on FA skeleton (right)	-0.000162645	0.996219	1	-0.00935263	0.927538	1
30650	Biochemical	Aspartate aminotransferase	25075	Mean FA in posterior limb of internal capsule on FA skeleton (left)	-0.00247355	0.940727	1	-0.0560721	0.585282	1
30650	Biochemical	Aspartate aminotransferase	25076	Mean FA in retrolenticular part of internal capsule on FA skeleton (right)	-0.0764468	0.0647891	1	0.0730879	0.376496	1
30650	Biochemical	Aspartate aminotransferase	25077	Mean FA in retrolenticular part of internal capsule on FA skeleton (left)	-0.0850882	0.0521787	1	-0.0527331	0.516415	1
30650	Biochemical	Aspartate aminotransferase	25078	Mean FA in anterior corona radiata on FA skeleton (right)	-0.0798005	0.0288396	1	-0.0126886	0.904639	1
30650	Biochemical	Aspartate aminotransferase	25079	Mean FA in anterior corona radiata on FA skeleton (left)	-0.0804167	0.0286711	1	-0.154958	0.176037	1
30650	Biochemical	Aspartate aminotransferase	25080	Mean FA in superior corona radiata on FA skeleton (right)	-0.0121119	0.805283	1	-0.0317677	0.76956	1
30650	Biochemical	Aspartate aminotransferase	25081	Mean FA in superior corona radiata on FA skeleton (left)	-0.00438832	0.931118	1	0.0987476	0.39551	1
30650	Biochemical	Aspartate aminotransferase	25082	Mean FA in posterior corona radiata on FA skeleton (right)	-0.0371902	0.343491	1	-0.10602	0.253758	1
30650	Biochemical	Aspartate aminotransferase	25083	Mean FA in posterior corona radiata on FA skeleton (left)	-0.0389603	0.329536	1	0.099119	0.366934	1
30650	Biochemical	Aspartate aminotransferase	25084	Mean FA in posterior thalamic radiation on FA skeleton (right)	-0.053497	0.143787	0.996969	0.111901	0.28205	1
30650	Biochemical	Aspartate aminotransferase	25085	Mean FA in posterior thalamic radiation on FA skeleton (left)	-0.0581501	0.119827	0.997553	-0.0776775	0.45887	1
30650	Biochemical	Aspartate aminotransferase	25086	Mean FA in sagittal stratum on FA skeleton (right)	-0.0656809	0.0806342	1	-0.0555431	0.550859	1
30650	Biochemical	Aspartate aminotransferase	25087	Mean FA in sagittal stratum on FA skeleton (left)	-0.0699722	0.078938	1	-0.0182011	0.817281	1
30650	Biochemical	Aspartate aminotransferase	25088	Mean FA in external capsule on FA skeleton (right)	0.0498983	0.217524	0.992412	0.259178	0.012571	1
30650	Biochemical	Aspartate aminotransferase	25089	Mean FA in external capsule on FA skeleton (left)	0.0503187	0.215899	0.992467	-0.245799	0.0127053	1
30650	Biochemical	Aspartate aminotransferase	25090	Mean FA in cingulum cingulate gyrus on FA skeleton (right)	-0.0986451	0.0104186	1	-0.0866702	0.243838	1
30650	Biochemical	Aspartate aminotransferase	25091	Mean FA in cingulum cingulate gyrus on FA skeleton (left)	-0.0961594	0.0241471	1	-0.0366484	0.676818	1
30650	Biochemical	Aspartate aminotransferase	25092	Mean FA in cingulum hippocampus on FA skeleton (right)	-0.0246016	0.674146	0.914087	0.0031061	0.96232	1
30650	Biochemical	Aspartate aminotransferase	25093	Mean FA in cingulum hippocampus on FA skeleton (left)	-0.0351199	0.550159	0.92443	0.0727878	0.285305	1
30650	Biochemical	Aspartate aminotransferase	25094	Mean FA in fornix cres+stria terminalis on FA skeleton (right)	0.0502906	0.347953	1	-0.00263141	0.97615	1
30650	Biochemical	Aspartate aminotransferase	25095	Mean FA in fornix cres+stria terminalis on FA skeleton (left)	0.0381673	0.464195	1	0.0507676	0.559288	1
30650	Biochemical	Aspartate aminotransferase	25096	Mean FA in superior longitudinal fasciculus on FA skeleton (right)	-0.0561555	0.127923	1	0.00287538	0.977953	1
30650	Biochemical	Aspartate aminotransferase	25097	Mean FA in superior longitudinal fasciculus on FA skeleton (left)	-0.0538138	0.148423	1	-0.0739636	0.452365	1
30650	Biochemical	Aspartate aminotransferase	25098	Mean FA in superior fronto-occipital fasciculus on FA skeleton (right)	-0.0699364	0.257986	1	-0.141448	0.085762	1
30650	Biochemical	Aspartate aminotransferase	25099	Mean FA in superior fronto-occipital fasciculus on FA skeleton (left)	-0.073817	0.217503	1	0.13811	0.143923	1
30650	Biochemical	Aspartate aminotransferase	25100	Mean FA in uncinate fasciculus on FA skeleton (right)	-0.120016	0.356055	1	-0.00817394	0.906831	1
30650	Biochemical	Aspartate aminotransferase	25101	Mean FA in uncinate fasciculus on FA skeleton (left)	-0.0640645	0.606062	0.999999	0.0949751	0.167379	1
30660	Biochemical	Direct bilirubin	25058	Mean FA in genu of corpus callosum on FA skeleton	-0.0193671	0.632306	1	-0.104761	0.249212	1
30660	Biochemical	Direct bilirubin	25059	Mean FA in body of corpus callosum on FA skeleton	-0.0329876	0.421347	1	0.0736678	0.42482	1
30660	Biochemical	Direct bilirubin	25060	Mean FA in splenium of corpus callosum on FA skeleton	0.00657684	0.851088	1	0.180273	0.00669704	1
30660	Biochemical	Direct bilirubin	25061	Mean FA in fornix on FA skeleton	0.0451811	0.302004	1	-0.0563754	0.372838	1
30660	Biochemical	Direct bilirubin	25072	Mean FA in anterior limb of internal capsule on FA skeleton (right)	-0.0303372	0.450332	1	-0.135034	0.249554	1
30660	Biochemical	Direct bilirubin	25073	Mean FA in anterior limb of internal capsule on FA skeleton (left)	-0.0317285	0.415148	1	0.107667	0.350573	1
30660	Biochemical	Direct bilirubin	25074	Mean FA in posterior limb of internal capsule on FA skeleton (right)	-0.0166507	0.656696	0.962287	0.0329191	0.765469	1
30660	Biochemical	Direct bilirubin	25075	Mean FA in posterior limb of internal capsule on FA skeleton (left)	-0.00861831	0.81274	0.959862	-0.051058	0.64385	1
30660	Biochemical	Direct bilirubin	25076	Mean FA in retrolenticular part of internal capsule on FA skeleton (right)	-0.0694697	0.109587	1	-0.106993	0.228333	1
30660	Biochemical	Direct bilirubin	25077	Mean FA in retrolenticular part of internal capsule on FA skeleton (left)	-0.0744608	0.103077	1	0.0148476	0.865182	1
30660	Biochemical	Direct bilirubin	25078	Mean FA in anterior corona radiata on FA skeleton (right)	-0.0315981	0.411268	1	-0.27211	0.0164536	1
30660	Biochemical	Direct bilirubin	25079	Mean FA in anterior corona radiata on FA skeleton (left)	-0.0187272	0.625711	1	0.389755	0.00149669	1
30660	Biochemical	Direct bilirubin	25080	Mean FA in superior corona radiata on FA skeleton (right)	-0.0855907	0.102577	1	0.119077	0.307388	1
30660	Biochemical	Direct bilirubin	25081	Mean FA in superior corona radiata on FA skeleton (left)	-0.0964564	0.073329	1	-0.0105633	0.932558	1
30660	Biochemical	Direct bilirubin	25082	Mean FA in posterior corona radiata on FA skeleton (right)	-0.102372	0.0150038	1	0.0656737	0.509144	1
30660	Biochemical	Direct bilirubin	25083	Mean FA in posterior corona radiata on FA skeleton (left)	-0.100312	0.0194528	1	-0.163029	0.165754	1
30660	Biochemical	Direct bilirubin	25084	Mean FA in posterior thalamic radiation on FA skeleton (right)	0.0243606	0.529539	1	0.2584	0.0209876	1
30660	Biochemical	Direct bilirubin	25085	Mean FA in posterior thalamic radiation on FA skeleton (left)	0.0271676	0.493561	1	-0.249312	0.0271934	1
30660	Biochemical	Direct bilirubin	25086	Mean FA in sagittal stratum on FA skeleton (right)	-0.0490835	0.216788	1	0.00384577	0.96931	1
30660	Biochemical	Direct bilirubin	25087	Mean FA in sagittal stratum on FA skeleton (left)	-0.0536527	0.197629	1	-0.0660134	0.435415	1
30660	Biochemical	Direct bilirubin	25088	Mean FA in external capsule on FA skeleton (right)	-0.0220254	0.602017	1	-0.109938	0.32445	1
30660	Biochemical	Direct bilirubin	25089	Mean FA in external capsule on FA skeleton (left)	-0.0145182	0.734878	1	0.0136715	0.897304	1
30660	Biochemical	Direct bilirubin	25090	Mean FA in cingulum cingulate gyrus on FA skeleton (right)	-0.0671945	0.0931803	1	0.0188805	0.813145	1
30660	Biochemical	Direct bilirubin	25091	Mean FA in cingulum cingulate gyrus on FA skeleton (left)	-0.0727072	0.0992217	1	-0.127773	0.176004	1
30660	Biochemical	Direct bilirubin	25092	Mean FA in cingulum hippocampus on FA skeleton (right)	0.0508963	0.427518	1	0.0339415	0.629777	1
30660	Biochemical	Direct bilirubin	25093	Mean FA in cingulum hippocampus on FA skeleton (left)	0.0407277	0.517665	1	0.0688396	0.344971	1
30660	Biochemical	Direct bilirubin	25094	Mean FA in fornix cres+stria terminalis on FA skeleton (right)	-0.0877497	0.123178	0.928727	0.0575135	0.542995	1
30660	Biochemical	Direct bilirubin	25095	Mean FA in fornix cres+stria terminalis on FA skeleton (left)	-0.0701029	0.201683	0.899214	-0.0520098	0.577496	1
30660	Biochemical	Direct bilirubin	25096	Mean FA in superior longitudinal fasciculus on FA skeleton (right)	-0.00581989	0.881107	1	-0.000228933	0.998366	1
30660	Biochemical	Direct bilirubin	25097	Mean FA in superior longitudinal fasciculus on FA skeleton (left)	-0.0109538	0.783524	1	-0.0565156	0.5934	1
30660	Biochemical	Direct bilirubin	25098	Mean FA in superior fronto-occipital fasciculus on FA skeleton (right)	-0.00557484	0.93304	1	0.0665685	0.45233	1
30660	Biochemical	Direct bilirubin	25099	Mean FA in superior fronto-occipital fasciculus on FA skeleton (left)	-0.000658523	0.991782	1	-0.00317236	0.975109	1
30660	Biochemical	Direct bilirubin	25100	Mean FA in uncinate fasciculus on FA skeleton (right)	-0.0972579	0.494441	0.993485	-0.162104	0.0306981	1
30660	Biochemical	Direct bilirubin	25101	Mean FA in uncinate fasciculus on FA skeleton (left)	0.0197672	0.88055	0.989183	0.213733	0.00395017	1
30670	Biochemical	Urea	25058	Mean FA in genu of corpus callosum on FA skeleton	-0.0447041	0.241305	0.999283	0.0072635	0.93165	1
30670	Biochemical	Urea	25059	Mean FA in body of corpus callosum on FA skeleton	-0.0253587	0.513905	0.930736	-0.00436348	0.959509	1
30670	Biochemical	Urea	25060	Mean FA in splenium of corpus callosum on FA skeleton	-0.0568999	0.0867214	1	-0.0449235	0.468973	1
30670	Biochemical	Urea	25061	Mean FA in fornix on FA skeleton	0.0424968	0.291567	0.972925	0.0273409	0.642363	1
30670	Biochemical	Urea	25072	Mean FA in anterior limb of internal capsule on FA skeleton (right)	-0.0666191	0.0802464	0.999541	-0.152192	0.163432	1
30670	Biochemical	Urea	25073	Mean FA in anterior limb of internal capsule on FA skeleton (left)	-0.0624115	0.0904335	0.999424	0.115797	0.280508	1
30670	Biochemical	Urea	25074	Mean FA in posterior limb of internal capsule on FA skeleton (right)	-0.0367021	0.282651	1	-0.0297255	0.772235	1
30670	Biochemical	Urea	25075	Mean FA in posterior limb of internal capsule on FA skeleton (left)	-0.0275523	0.405968	1	0.0871348	0.395576	1
30670	Biochemical	Urea	25076	Mean FA in retrolenticular part of internal capsule on FA skeleton (right)	-0.109372	0.00811383	0.406386	-0.129056	0.11767	1
30670	Biochemical	Urea	25077	Mean FA in retrolenticular part of internal capsule on FA skeleton (left)	-0.118916	0.0065369	0.430596	0.0294323	0.716798	1
30670	Biochemical	Urea	25078	Mean FA in anterior corona radiata on FA skeleton (right)	-0.0266279	0.465095	0.975413	0.133592	0.206442	1
30670	Biochemical	Urea	25079	Mean FA in anterior corona radiata on FA skeleton (left)	-0.0265008	0.47011	0.975281	-0.176209	0.123349	1
30670	Biochemical	Urea	25080	Mean FA in superior corona radiata on FA skeleton (right)	-0.0759058	0.122741	0.989652	-0.208309	0.0544886	1
30670	Biochemical	Urea	25081	Mean FA in superior corona radiata on FA skeleton (left)	-0.0621251	0.220216	0.980608	0.30055	0.00961043	1
30670	Biochemical	Urea	25082	Mean FA in posterior corona radiata on FA skeleton (right)	-0.0667863	0.0884056	1	-0.0115581	0.900843	1
30670	Biochemical	Urea	25083	Mean FA in posterior corona radiata on FA skeleton (left)	-0.0799402	0.0455425	1	-0.0807314	0.461772	1
30670	Biochemical	Urea	25084	Mean FA in posterior thalamic radiation on FA skeleton (right)	-0.0361833	0.322283	0.999997	-0.140938	0.174717	1
30670	Biochemical	Urea	25085	Mean FA in posterior thalamic radiation on FA skeleton (left)	-0.0310153	0.405551	0.999994	0.104109	0.32002	1
30670	Biochemical	Urea	25086	Mean FA in sagittal stratum on FA skeleton (right)	-0.0291422	0.437146	0.969944	-0.0512353	0.581471	1
30670	Biochemical	Urea	25087	Mean FA in sagittal stratum on FA skeleton (left)	-0.0292872	0.461153	0.968986	0.157199	0.0456254	1
30670	Biochemical	Urea	25088	Mean FA in external capsule on FA skeleton (right)	-0.0628562	0.11952	0.664291	0.186754	0.0715111	1
30670	Biochemical	Urea	25089	Mean FA in external capsule on FA skeleton (left)	-0.0606763	0.134762	0.652337	-0.23589	0.0165896	1
30670	Biochemical	Urea	25090	Mean FA in cingulum cingulate gyrus on FA skeleton (right)	-0.0403751	0.291131	0.999828	0.0741936	0.317542	1
30670	Biochemical	Urea	25091	Mean FA in cingulum cingulate gyrus on FA skeleton (left)	-0.0477329	0.259509	0.999865	-0.145506	0.0974299	1
30670	Biochemical	Urea	25092	Mean FA in cingulum hippocampus on FA skeleton (right)	-0.0292778	0.616924	0.00173011	0.00783613	0.904941	1
30670	Biochemical	Urea	25093	Mean FA in cingulum hippocampus on FA skeleton (left)	-0.0416032	0.47929	0.0018974	0.0947261	0.163684	1
30670	Biochemical	Urea	25094	Mean FA in fornix cres+stria terminalis on FA skeleton (right)	0.0452833	0.395559	0.847038	0.162482	0.064453	1
30670	Biochemical	Urea	25095	Mean FA in fornix cres+stria terminalis on FA skeleton (left)	0.0315343	0.543173	0.82755	-0.114936	0.185434	1
30670	Biochemical	Urea	25096	Mean FA in superior longitudinal fasciculus on FA skeleton (right)	-0.0527395	0.151661	0.999991	0.0877474	0.398334	1
30670	Biochemical	Urea	25097	Mean FA in superior longitudinal fasciculus on FA skeleton (left)	-0.0559491	0.131556	0.999994	-0.0612001	0.533382	1
30670	Biochemical	Urea	25098	Mean FA in superior fronto-occipital fasciculus on FA skeleton (right)	-0.0402451	0.51581	0.841619	0.0482507	0.557173	1
30670	Biochemical	Urea	25099	Mean FA in superior fronto-occipital fasciculus on FA skeleton (left)	-0.0451333	0.450592	0.849282	0.0835331	0.375915	1
30670	Biochemical	Urea	25100	Mean FA in uncinate fasciculus on FA skeleton (right)	-0.142364	0.279995	0.888205	-0.114131	0.101428	1
30670	Biochemical	Urea	25101	Mean FA in uncinate fasciculus on FA skeleton (left)	-0.214284	0.0922636	0.959682	0.0674273	0.32631	1
30680	Biochemical	Calcium	25058	Mean FA in genu of corpus callosum on FA skeleton	0.00535452	0.894579	0.249623	0.0590123	0.505097	1
30680	Biochemical	Calcium	25059	Mean FA in body of corpus callosum on FA skeleton	-0.0216706	0.599299	1	-0.0326651	0.716427	1
30680	Biochemical	Calcium	25060	Mean FA in splenium of corpus callosum on FA skeleton	0.0111899	0.745202	0.995603	0.0223193	0.730977	1
30680	Biochemical	Calcium	25061	Mean FA in fornix on FA skeleton	-0.0424742	0.31277	0.952699	0.0159154	0.796118	1
30680	Biochemical	Calcium	25072	Mean FA in anterior limb of internal capsule on FA skeleton (right)	0.0138281	0.73303	0.983919	-0.00230486	0.9839	1
30680	Biochemical	Calcium	25073	Mean FA in anterior limb of internal capsule on FA skeleton (left)	0.0198606	0.610529	0.98524	0.0745477	0.507092	1
30680	Biochemical	Calcium	25074	Mean FA in posterior limb of internal capsule on FA skeleton (right)	0.0403332	0.253032	0.99982	-0.163364	0.127942	1
30680	Biochemical	Calcium	25075	Mean FA in posterior limb of internal capsule on FA skeleton (left)	0.040497	0.232142	0.999846	0.185064	0.085082	1
30680	Biochemical	Calcium	25076	Mean FA in retrolenticular part of internal capsule on FA skeleton (right)	-0.011503	0.789676	0.944763	-0.0796941	0.356603	1
30680	Biochemical	Calcium	25077	Mean FA in retrolenticular part of internal capsule on FA skeleton (left)	-0.0102344	0.822934	0.944205	0.044821	0.597453	1
30680	Biochemical	Calcium	25078	Mean FA in anterior corona radiata on FA skeleton (right)	-0.0555209	0.148898	0.999995	0.087511	0.428252	1
30680	Biochemical	Calcium	25079	Mean FA in anterior corona radiata on FA skeleton (left)	-0.0621127	0.105248	0.999998	-0.117614	0.325194	1
30680	Biochemical	Calcium	25080	Mean FA in superior corona radiata on FA skeleton (right)	0.0306719	0.550173	1	0.0241298	0.831369	1
30680	Biochemical	Calcium	25081	Mean FA in superior corona radiata on FA skeleton (left)	0.0325461	0.536531	1	0.0414316	0.73263	1
30680	Biochemical	Calcium	25082	Mean FA in posterior corona radiata on FA skeleton (right)	-0.0292267	0.476259	0.982248	-0.0398911	0.681499	1
30680	Biochemical	Calcium	25083	Mean FA in posterior corona radiata on FA skeleton (left)	-0.0327961	0.435621	0.983258	-0.0303578	0.79157	1
30680	Biochemical	Calcium	25084	Mean FA in posterior thalamic radiation on FA skeleton (right)	0.00781351	0.835421	0.772911	0.18452	0.0897459	1
30680	Biochemical	Calcium	25085	Mean FA in posterior thalamic radiation on FA skeleton (left)	0.01723	0.65364	0.780301	-0.06358	0.561574	1
30680	Biochemical	Calcium	25086	Mean FA in sagittal stratum on FA skeleton (right)	0.0312995	0.423353	1	-0.00234213	0.980799	1
30680	Biochemical	Calcium	25087	Mean FA in sagittal stratum on FA skeleton (left)	0.0307507	0.458877	1	0.026507	0.747527	1
30680	Biochemical	Calcium	25088	Mean FA in external capsule on FA skeleton (right)	-0.0287809	0.497691	0.998246	0.277253	0.0107391	1
30680	Biochemical	Calcium	25089	Mean FA in external capsule on FA skeleton (left)	-0.0291657	0.489359	0.998279	-0.266488	0.00970283	1
30680	Biochemical	Calcium	25090	Mean FA in cingulum cingulate gyrus on FA skeleton (right)	-0.0538771	0.184004	1	-0.0679179	0.382897	1
30680	Biochemical	Calcium	25091	Mean FA in cingulum cingulate gyrus on FA skeleton (left)	-0.0574262	0.200659	1	-0.0571744	0.533909	1
30680	Biochemical	Calcium	25092	Mean FA in cingulum hippocampus on FA skeleton (right)	0.0987706	0.112088	0.999999	0.0314328	0.646722	1
30680	Biochemical	Calcium	25093	Mean FA in cingulum hippocampus on FA skeleton (left)	0.0890598	0.147184	0.999946	0.0306055	0.66659	1
30680	Biochemical	Calcium	25094	Mean FA in fornix cres+stria terminalis on FA skeleton (right)	0.0251425	0.649645	1	0.039316	0.668954	1
30680	Biochemical	Calcium	25095	Mean FA in fornix cres+stria terminalis on FA skeleton (left)	0.0235956	0.663682	1	-0.1057	0.244623	1
30680	Biochemical	Calcium	25096	Mean FA in superior longitudinal fasciculus on FA skeleton (right)	-0.033058	0.391077	1	0.010821	0.920937	1
30680	Biochemical	Calcium	25097	Mean FA in superior longitudinal fasciculus on FA skeleton (left)	-0.0300695	0.440568	1	-0.0390551	0.704908	1
30680	Biochemical	Calcium	25098	Mean FA in superior fronto-occipital fasciculus on FA skeleton (right)	-0.032023	0.630638	0.999998	-0.0825783	0.337224	1
30680	Biochemical	Calcium	25099	Mean FA in superior fronto-occipital fasciculus on FA skeleton (left)	-0.0124736	0.847476	0.999996	0.018039	0.855246	1
30680	Biochemical	Calcium	25100	Mean FA in uncinate fasciculus on FA skeleton (right)	-0.107921	0.440995	1	-0.124326	0.0878621	1
30680	Biochemical	Calcium	25101	Mean FA in uncinate fasciculus on FA skeleton (left)	-0.0233049	0.855027	1	0.0832531	0.246061	1
30690	Biochemical	Cholesterol	25058	Mean FA in genu of corpus callosum on FA skeleton	0.0450762	0.23702	0.979865	0.166078	0.0497037	1
30690	Biochemical	Cholesterol	25059	Mean FA in body of corpus callosum on FA skeleton	0.0818702	0.0352753	1	-0.017793	0.835835	1
30690	Biochemical	Cholesterol	25060	Mean FA in splenium of corpus callosum on FA skeleton	0.040086	0.22677	0.989485	-0.123421	0.0465073	1
30690	Biochemical	Cholesterol	25061	Mean FA in fornix on FA skeleton	-0.0811394	0.044614	0.978423	-0.0542206	0.356942	1
30690	Biochemical	Cholesterol	25072	Mean FA in anterior limb of internal capsule on FA skeleton (right)	0.0233487	0.539366	0.998181	0.0378793	0.728566	1
30690	Biochemical	Cholesterol	25073	Mean FA in anterior limb of internal capsule on FA skeleton (left)	0.0253891	0.490858	0.998341	-0.183079	0.0878197	1
30690	Biochemical	Cholesterol	25074	Mean FA in posterior limb of internal capsule on FA skeleton (right)	0.100793	0.00330416	0.929525	0.035457	0.729747	1
30690	Biochemical	Cholesterol	25075	Mean FA in posterior limb of internal capsule on FA skeleton (left)	0.0965595	0.00372657	0.923639	0.104802	0.306637	1
30690	Biochemical	Cholesterol	25076	Mean FA in retrolenticular part of internal capsule on FA skeleton (right)	0.0817873	0.0468949	0.994912	-0.0661857	0.422056	1
30690	Biochemical	Cholesterol	25077	Mean FA in retrolenticular part of internal capsule on FA skeleton (left)	0.0959125	0.02795	0.997904	0.127912	0.114709	1
30690	Biochemical	Cholesterol	25078	Mean FA in anterior corona radiata on FA skeleton (right)	-0.0262349	0.470969	1	0.0211308	0.841458	1
30690	Biochemical	Cholesterol	25079	Mean FA in anterior corona radiata on FA skeleton (left)	-0.0362144	0.323524	1	-0.0159124	0.889195	1
30690	Biochemical	Cholesterol	25080	Mean FA in superior corona radiata on FA skeleton (right)	0.0151647	0.757364	1	-0.00171551	0.987357	1
30690	Biochemical	Cholesterol	25081	Mean FA in superior corona radiata on FA skeleton (left)	0.0244963	0.628032	1	-0.0499261	0.666854	1
30690	Biochemical	Cholesterol	25082	Mean FA in posterior corona radiata on FA skeleton (right)	0.0851911	0.0296499	0.999985	0.108858	0.240244	1
30690	Biochemical	Cholesterol	25083	Mean FA in posterior corona radiata on FA skeleton (left)	0.0837596	0.0355693	0.999974	-0.0187482	0.864162	1
30690	Biochemical	Cholesterol	25084	Mean FA in posterior thalamic radiation on FA skeleton (right)	-0.060182	0.100241	0	-0.100616	0.332352	1
30690	Biochemical	Cholesterol	25085	Mean FA in posterior thalamic radiation on FA skeleton (left)	-0.0408905	0.27299	0	0.0474643	0.650136	1
30690	Biochemical	Cholesterol	25086	Mean FA in sagittal stratum on FA skeleton (right)	0.0599343	0.110632	0.999984	0.144121	0.120806	1
30690	Biochemical	Cholesterol	25087	Mean FA in sagittal stratum on FA skeleton (left)	0.0612864	0.123478	0.999977	-0.0756619	0.33579	1
30690	Biochemical	Cholesterol	25088	Mean FA in external capsule on FA skeleton (right)	0.0208238	0.604547	1	0.0981001	0.343483	1
30690	Biochemical	Cholesterol	25089	Mean FA in external capsule on FA skeleton (left)	0.0134599	0.739117	1	0.0227052	0.817495	1
30690	Biochemical	Cholesterol	25090	Mean FA in cingulum cingulate gyrus on FA skeleton (right)	0.0180235	0.637437	1	0.00218427	0.976509	1
30690	Biochemical	Cholesterol	25091	Mean FA in cingulum cingulate gyrus on FA skeleton (left)	0.0158545	0.707836	1	-0.0440478	0.615652	1
30690	Biochemical	Cholesterol	25092	Mean FA in cingulum hippocampus on FA skeleton (right)	-0.0605854	0.302121	1	-0.113144	0.0844918	1
30690	Biochemical	Cholesterol	25093	Mean FA in cingulum hippocampus on FA skeleton (left)	-0.0809604	0.168815	1	-0.0814342	0.230867	1
30690	Biochemical	Cholesterol	25094	Mean FA in fornix cres+stria terminalis on FA skeleton (right)	-0.0108849	0.838366	0.999598	-0.183702	0.0365042	1
30690	Biochemical	Cholesterol	25095	Mean FA in fornix cres+stria terminalis on FA skeleton (left)	-0.0107461	0.835867	0.999599	0.187439	0.0307495	1
30690	Biochemical	Cholesterol	25096	Mean FA in superior longitudinal fasciculus on FA skeleton (right)	0.056097	0.127413	0.999999	-0.00409589	0.968533	1
30690	Biochemical	Cholesterol	25097	Mean FA in superior longitudinal fasciculus on FA skeleton (left)	0.0561784	0.130177	0.999999	-0.0282976	0.773255	1
30690	Biochemical	Cholesterol	25098	Mean FA in superior fronto-occipital fasciculus on FA skeleton (right)	-0.043191	0.484114	1	-0.0906616	0.269743	1
30690	Biochemical	Cholesterol	25099	Mean FA in superior fronto-occipital fasciculus on FA skeleton (left)	-0.0364829	0.540336	1	0.111233	0.238161	1
30690	Biochemical	Cholesterol	25100	Mean FA in uncinate fasciculus on FA skeleton (right)	0.0287623	0.824908	1	-0.0190594	0.784341	1
30690	Biochemical	Cholesterol	25101	Mean FA in uncinate fasciculus on FA skeleton (left)	0.0272567	0.82577	1	-0.0176718	0.796861	1
30700	Biochemical	Creatinine	25058	Mean FA in genu of corpus callosum on FA skeleton	-0.039841	0.29621	0.999998	0.0958467	0.257761	1
30700	Biochemical	Creatinine	25059	Mean FA in body of corpus callosum on FA skeleton	-0.0220495	0.570365	1	-0.0805019	0.349022	1
30700	Biochemical	Creatinine	25060	Mean FA in splenium of corpus callosum on FA skeleton	-0.0292605	0.378006	1	0.0811638	0.190759	1
30700	Biochemical	Creatinine	25061	Mean FA in fornix on FA skeleton	0.0237454	0.555477	0.975066	0.132812	0.0241009	1
30700	Biochemical	Creatinine	25072	Mean FA in anterior limb of internal capsule on FA skeleton (right)	-0.0423741	0.265465	1	-0.0577858	0.59672	1
30700	Biochemical	Creatinine	25073	Mean FA in anterior limb of internal capsule on FA skeleton (left)	-0.0421623	0.252152	1	0.0375192	0.726619	1
30700	Biochemical	Creatinine	25074	Mean FA in posterior limb of internal capsule on FA skeleton (right)	-0.0179761	0.598633	0.999998	0.111295	0.27856	1
30700	Biochemical	Creatinine	25075	Mean FA in posterior limb of internal capsule on FA skeleton (left)	-0.0123301	0.709812	0.999998	-0.180879	0.0778407	1
30700	Biochemical	Creatinine	25076	Mean FA in retrolenticular part of internal capsule on FA skeleton (right)	-0.0527465	0.199336	1	-0.0435352	0.597653	1
30700	Biochemical	Creatinine	25077	Mean FA in retrolenticular part of internal capsule on FA skeleton (left)	-0.0641393	0.141002	1	0.141905	0.0803304	1
30700	Biochemical	Creatinine	25078	Mean FA in anterior corona radiata on FA skeleton (right)	-0.0316135	0.386016	1	0.15161	0.151643	1
30700	Biochemical	Creatinine	25079	Mean FA in anterior corona radiata on FA skeleton (left)	-0.0318276	0.38609	1	-0.301792	0.00830418	1
30700	Biochemical	Creatinine	25080	Mean FA in superior corona radiata on FA skeleton (right)	-0.00969573	0.843316	0.999999	-0.104558	0.334451	1
30700	Biochemical	Creatinine	25081	Mean FA in superior corona radiata on FA skeleton (left)	-0.00187634	0.970397	0.999999	0.15629	0.178102	1
30700	Biochemical	Creatinine	25082	Mean FA in posterior corona radiata on FA skeleton (right)	-0.0266448	0.496127	1	0.0831522	0.370011	1
30700	Biochemical	Creatinine	25083	Mean FA in posterior corona radiata on FA skeleton (left)	-0.0341688	0.391387	1	-0.0255741	0.815626	1
30700	Biochemical	Creatinine	25084	Mean FA in posterior thalamic radiation on FA skeleton (right)	-0.0315549	0.387693	0.998277	-0.123469	0.234465	1
30700	Biochemical	Creatinine	25085	Mean FA in posterior thalamic radiation on FA skeleton (left)	-0.0399939	0.283014	0.998778	0.104374	0.318771	1
30700	Biochemical	Creatinine	25086	Mean FA in sagittal stratum on FA skeleton (right)	-0.0241458	0.519528	0.901486	-0.0102545	0.912158	1
30700	Biochemical	Creatinine	25087	Mean FA in sagittal stratum on FA skeleton (left)	-0.0214734	0.588233	0.897235	-0.018963	0.809478	1
30700	Biochemical	Creatinine	25088	Mean FA in external capsule on FA skeleton (right)	-0.00633345	0.875001	0.27952	0.109634	0.290077	1
30700	Biochemical	Creatinine	25089	Mean FA in external capsule on FA skeleton (left)	-0.0050322	0.901057	0.279084	-0.0887602	0.36736	1
30700	Biochemical	Creatinine	25090	Mean FA in cingulum cingulate gyrus on FA skeleton (right)	-0.0858622	0.0252239	0.999982	0.0365906	0.622074	1
30700	Biochemical	Creatinine	25091	Mean FA in cingulum cingulate gyrus on FA skeleton (left)	-0.0787104	0.063565	0.99973	-0.132292	0.131876	1
30700	Biochemical	Creatinine	25092	Mean FA in cingulum hippocampus on FA skeleton (right)	-0.0240008	0.681546	1	-0.0595944	0.363818	1
30700	Biochemical	Creatinine	25093	Mean FA in cingulum hippocampus on FA skeleton (left)	-0.0356279	0.543893	1	0.0433634	0.523754	1
[truncated: 4,482 more rows]
