# Supplementary material for: An augmented Mendelian randomization approach provides causality of brain imaging features on complex traits in a single biobank-scale dataset
Source: PLoS Genet. 2023 Dec 27;19(12):e1011112. doi: 10.1371/journal.pgen.1011112 (PMC10775988; doi:10.1371/journal.pgen.1011112)
Supplement: S21 Table — The identified pathways are constructed by integrating 435 significant SNP-IDP pairs (P-value < 2.13E-05) and 26 IDP-trait pairs (a non-zero causal effect estimate at P-value < 0.05). (XLSX) [file pgen.1011112.s048.xlsx]

## Sheet: S21 Table
S21 Table. Summary of the 224 putative causal SNP-IDP-trait pathways. The identified pathways are constructed by integrating 435 significant SNP-IDP pairs (P-value < 2.13E-05) and 26 IDP-trait pairs (a non-zero causal effect estimate at P-value < 0.05).
FieldID_Trait	Category	Trait_name	FieldID_IDP	IDP	Causal estimate	P_causal	SNP	P_SNP
30110	Biochemical measures	Platelet distribution width	25092	Mean FA in cingulum hippocampus on FA skeleton (right)	-0.0655726	0.000164445	rs798551	1.48869e-06
30110	Biochemical measures	Platelet distribution width	25092	Mean FA in cingulum hippocampus on FA skeleton (right)	-0.0655726	0.000164445	rs17205972	1.86324e-05
30260	Biochemical measures	Mean reticulocyte volume	25090	Mean FA in cingulum cingulate gyrus on FA skeleton (right)	-0.0180119	0.0120146	rs17719345	3.5513e-08
30260	Biochemical measures	Mean reticulocyte volume	25090	Mean FA in cingulum cingulate gyrus on FA skeleton (right)	-0.0180119	0.0120146	rs10922201	8.40058e-11
30260	Biochemical measures	Mean reticulocyte volume	25090	Mean FA in cingulum cingulate gyrus on FA skeleton (right)	-0.0180119	0.0120146	rs113014813	2.3563e-14
30260	Biochemical measures	Mean reticulocyte volume	25090	Mean FA in cingulum cingulate gyrus on FA skeleton (right)	-0.0180119	0.0120146	rs17205972	2.39793e-07
30260	Biochemical measures	Mean reticulocyte volume	25090	Mean FA in cingulum cingulate gyrus on FA skeleton (right)	-0.0180119	0.0120146	rs7590302	3.69287e-06
30260	Biochemical measures	Mean reticulocyte volume	25090	Mean FA in cingulum cingulate gyrus on FA skeleton (right)	-0.0180119	0.0120146	rs3776089	4.39674e-06
30260	Biochemical measures	Mean reticulocyte volume	25090	Mean FA in cingulum cingulate gyrus on FA skeleton (right)	-0.0180119	0.0120146	rs3129171	1.0646e-05
30260	Biochemical measures	Mean reticulocyte volume	25090	Mean FA in cingulum cingulate gyrus on FA skeleton (right)	-0.0180119	0.0120146	rs3852188	3.05867e-06
30260	Biochemical measures	Mean reticulocyte volume	25090	Mean FA in cingulum cingulate gyrus on FA skeleton (right)	-0.0180119	0.0120146	rs34094467	1.37023e-10
30260	Biochemical measures	Mean reticulocyte volume	25090	Mean FA in cingulum cingulate gyrus on FA skeleton (right)	-0.0180119	0.0120146	rs76653948	3.42701e-14
30260	Biochemical measures	Mean reticulocyte volume	25090	Mean FA in cingulum cingulate gyrus on FA skeleton (right)	-0.0180119	0.0120146	rs6887024	4.82724e-07
30260	Biochemical measures	Mean reticulocyte volume	25090	Mean FA in cingulum cingulate gyrus on FA skeleton (right)	-0.0180119	0.0120146	rs67827860	1.25146e-05
30260	Biochemical measures	Mean reticulocyte volume	25090	Mean FA in cingulum cingulate gyrus on FA skeleton (right)	-0.0180119	0.0120146	rs4150197	1.89083e-05
30300	Biochemical measures	High light scatter reticulocyte count	25073	Mean FA in anterior limb of internal capsule on FA skeleton (left)	-0.0732461	0.0362712	rs2242522	2.39126e-09
30300	Biochemical measures	High light scatter reticulocyte count	25073	Mean FA in anterior limb of internal capsule on FA skeleton (left)	-0.0732461	0.0362712	rs3776089	1.60974e-05
30300	Biochemical measures	High light scatter reticulocyte count	25073	Mean FA in anterior limb of internal capsule on FA skeleton (left)	-0.0732461	0.0362712	rs17205972	2.55417e-06
30300	Biochemical measures	High light scatter reticulocyte count	25073	Mean FA in anterior limb of internal capsule on FA skeleton (left)	-0.0732461	0.0362712	rs208829	8.68172e-07
30300	Biochemical measures	High light scatter reticulocyte count	25073	Mean FA in anterior limb of internal capsule on FA skeleton (left)	-0.0732461	0.0362712	rs17719345	1.07155e-07
30300	Biochemical measures	High light scatter reticulocyte count	25073	Mean FA in anterior limb of internal capsule on FA skeleton (left)	-0.0732461	0.0362712	rs199504	2.09801e-06
30300	Biochemical measures	High light scatter reticulocyte count	25073	Mean FA in anterior limb of internal capsule on FA skeleton (left)	-0.0732461	0.0362712	rs199503	2.08305e-05
30300	Biochemical measures	High light scatter reticulocyte count	25073	Mean FA in anterior limb of internal capsule on FA skeleton (left)	-0.0732461	0.0362712	rs148513392	3.57835e-12
30300	Biochemical measures	High light scatter reticulocyte count	25073	Mean FA in anterior limb of internal capsule on FA skeleton (left)	-0.0732461	0.0362712	rs7590302	1.14171e-06
30300	Biochemical measures	High light scatter reticulocyte count	25073	Mean FA in anterior limb of internal capsule on FA skeleton (left)	-0.0732461	0.0362712	rs67827860	2.16041e-06
30300	Biochemical measures	High light scatter reticulocyte count	25073	Mean FA in anterior limb of internal capsule on FA skeleton (left)	-0.0732461	0.0362712	rs7733216	1.66684e-06
30300	Biochemical measures	High light scatter reticulocyte count	25073	Mean FA in anterior limb of internal capsule on FA skeleton (left)	-0.0732461	0.0362712	rs12653308	1.00142e-05
30300	Biochemical measures	High light scatter reticulocyte count	25073	Mean FA in anterior limb of internal capsule on FA skeleton (left)	-0.0732461	0.0362712	rs10052710	1.91225e-07
30300	Biochemical measures	High light scatter reticulocyte count	25073	Mean FA in anterior limb of internal capsule on FA skeleton (left)	-0.0732461	0.0362712	rs12146713	1.72565e-05
30300	Biochemical measures	High light scatter reticulocyte count	25073	Mean FA in anterior limb of internal capsule on FA skeleton (left)	-0.0732461	0.0362712	rs76122535	4.68562e-13
30300	Biochemical measures	High light scatter reticulocyte count	25073	Mean FA in anterior limb of internal capsule on FA skeleton (left)	-0.0732461	0.0362712	rs3129171	2.16799e-08
30300	Biochemical measures	High light scatter reticulocyte count	25073	Mean FA in anterior limb of internal capsule on FA skeleton (left)	-0.0732461	0.0362712	rs3852188	3.67744e-06
30210	Biochemical measures	Eosinophill percentage	25100	Mean FA in uncinate fasciculus on FA skeleton (right)	-0.000250351	0.0379059	rs2214555	2.9213e-11
30210	Biochemical measures	Eosinophill percentage	25073	Mean FA in anterior limb of internal capsule on FA skeleton (left)	0.0363403	0.0440235	rs2242522	2.39126e-09
30210	Biochemical measures	Eosinophill percentage	25073	Mean FA in anterior limb of internal capsule on FA skeleton (left)	0.0363403	0.0440235	rs3776089	1.60974e-05
30210	Biochemical measures	Eosinophill percentage	25073	Mean FA in anterior limb of internal capsule on FA skeleton (left)	0.0363403	0.0440235	rs17205972	2.55417e-06
30210	Biochemical measures	Eosinophill percentage	25073	Mean FA in anterior limb of internal capsule on FA skeleton (left)	0.0363403	0.0440235	rs208829	8.68172e-07
30210	Biochemical measures	Eosinophill percentage	25073	Mean FA in anterior limb of internal capsule on FA skeleton (left)	0.0363403	0.0440235	rs17719345	1.07155e-07
30210	Biochemical measures	Eosinophill percentage	25073	Mean FA in anterior limb of internal capsule on FA skeleton (left)	0.0363403	0.0440235	rs199504	2.09801e-06
30210	Biochemical measures	Eosinophill percentage	25073	Mean FA in anterior limb of internal capsule on FA skeleton (left)	0.0363403	0.0440235	rs199503	2.08305e-05
30210	Biochemical measures	Eosinophill percentage	25073	Mean FA in anterior limb of internal capsule on FA skeleton (left)	0.0363403	0.0440235	rs148513392	3.57835e-12
30210	Biochemical measures	Eosinophill percentage	25073	Mean FA in anterior limb of internal capsule on FA skeleton (left)	0.0363403	0.0440235	rs7590302	1.14171e-06
30210	Biochemical measures	Eosinophill percentage	25073	Mean FA in anterior limb of internal capsule on FA skeleton (left)	0.0363403	0.0440235	rs67827860	2.16041e-06
30210	Biochemical measures	Eosinophill percentage	25073	Mean FA in anterior limb of internal capsule on FA skeleton (left)	0.0363403	0.0440235	rs7733216	1.66684e-06
30210	Biochemical measures	Eosinophill percentage	25073	Mean FA in anterior limb of internal capsule on FA skeleton (left)	0.0363403	0.0440235	rs12653308	1.00142e-05
30210	Biochemical measures	Eosinophill percentage	25073	Mean FA in anterior limb of internal capsule on FA skeleton (left)	0.0363403	0.0440235	rs10052710	1.91225e-07
30210	Biochemical measures	Eosinophill percentage	25073	Mean FA in anterior limb of internal capsule on FA skeleton (left)	0.0363403	0.0440235	rs12146713	1.72565e-05
30210	Biochemical measures	Eosinophill percentage	25073	Mean FA in anterior limb of internal capsule on FA skeleton (left)	0.0363403	0.0440235	rs76122535	4.68562e-13
30210	Biochemical measures	Eosinophill percentage	25073	Mean FA in anterior limb of internal capsule on FA skeleton (left)	0.0363403	0.0440235	rs3129171	2.16799e-08
30210	Biochemical measures	Eosinophill percentage	25073	Mean FA in anterior limb of internal capsule on FA skeleton (left)	0.0363403	0.0440235	rs3852188	3.67744e-06
398-0.1	Cognitive traits	Number of correct matches in round	25092	Mean FA in cingulum hippocampus on FA skeleton (right)	0.112408	0.0247256	rs798551	1.48869e-06
398-0.1	Cognitive traits	Number of correct matches in round	25092	Mean FA in cingulum hippocampus on FA skeleton (right)	0.112408	0.0247256	rs17205972	1.86324e-05
20128	Cognitive traits	Number of fluid intelligence questions attempted within time limit	25095	Mean FA in fornix cres+stria terminalis on FA skeleton (left)	-0.0429409	0.0375901	rs4799450	1.68664e-09
20128	Cognitive traits	Number of fluid intelligence questions attempted within time limit	25095	Mean FA in fornix cres+stria terminalis on FA skeleton (left)	-0.0429409	0.0375901	rs13089287	2.12857e-08
20128	Cognitive traits	Number of fluid intelligence questions attempted within time limit	25095	Mean FA in fornix cres+stria terminalis on FA skeleton (left)	-0.0429409	0.0375901	rs9966170	3.52619e-09
1389	Eating behaviors	Pork intake	25058	Mean FA in genu of corpus callosum on FA skeleton	-0.00291924	0.00329759	rs17205972	8.71239e-08
1389	Eating behaviors	Pork intake	25058	Mean FA in genu of corpus callosum on FA skeleton	-0.00291924	0.00329759	rs4150210	4.436e-11
1389	Eating behaviors	Pork intake	25058	Mean FA in genu of corpus callosum on FA skeleton	-0.00291924	0.00329759	rs4150221	3.7043e-12
1389	Eating behaviors	Pork intake	25058	Mean FA in genu of corpus callosum on FA skeleton	-0.00291924	0.00329759	rs67827860	7.12632e-07
1389	Eating behaviors	Pork intake	25058	Mean FA in genu of corpus callosum on FA skeleton	-0.00291924	0.00329759	rs2018980	4.59275e-06
1389	Eating behaviors	Pork intake	25058	Mean FA in genu of corpus callosum on FA skeleton	-0.00291924	0.00329759	rs3852188	1.28507e-06
1389	Eating behaviors	Pork intake	25058	Mean FA in genu of corpus callosum on FA skeleton	-0.00291924	0.00329759	rs3129171	8.25269e-11
1389	Eating behaviors	Pork intake	25058	Mean FA in genu of corpus callosum on FA skeleton	-0.00291924	0.00329759	rs2413493	4.86504e-06
1389	Eating behaviors	Pork intake	25058	Mean FA in genu of corpus callosum on FA skeleton	-0.00291924	0.00329759	rs17719345	2.37532e-06
1389	Eating behaviors	Pork intake	25058	Mean FA in genu of corpus callosum on FA skeleton	-0.00291924	0.00329759	rs10052710	1.64989e-07
1389	Eating behaviors	Pork intake	25058	Mean FA in genu of corpus callosum on FA skeleton	-0.00291924	0.00329759	rs7590302	6.21159e-10
1389	Eating behaviors	Pork intake	25058	Mean FA in genu of corpus callosum on FA skeleton	-0.00291924	0.00329759	rs12653308	3.03982e-07
1389	Eating behaviors	Pork intake	25058	Mean FA in genu of corpus callosum on FA skeleton	-0.00291924	0.00329759	rs199503	3.33017e-06
1389	Eating behaviors	Pork intake	25058	Mean FA in genu of corpus callosum on FA skeleton	-0.00291924	0.00329759	rs2242522	1.74364e-08
1389	Eating behaviors	Pork intake	25058	Mean FA in genu of corpus callosum on FA skeleton	-0.00291924	0.00329759	rs4150197	1.64896e-11
1389	Eating behaviors	Pork intake	25058	Mean FA in genu of corpus callosum on FA skeleton	-0.00291924	0.00329759	rs3776089	9.05134e-12
1389	Eating behaviors	Pork intake	25058	Mean FA in genu of corpus callosum on FA skeleton	-0.00291924	0.00329759	rs2267161	6.03022e-06
1389	Eating behaviors	Pork intake	25058	Mean FA in genu of corpus callosum on FA skeleton	-0.00291924	0.00329759	rs10120688	1.05905e-06
1389	Eating behaviors	Pork intake	25058	Mean FA in genu of corpus callosum on FA skeleton	-0.00291924	0.00329759	rs11777835	2.91098e-14
1389	Eating behaviors	Pork intake	25058	Mean FA in genu of corpus callosum on FA skeleton	-0.00291924	0.00329759	rs11784985	2.20498e-11
1389	Eating behaviors	Pork intake	25058	Mean FA in genu of corpus callosum on FA skeleton	-0.00291924	0.00329759	rs7733216	2.29859e-06
1389	Eating behaviors	Pork intake	25058	Mean FA in genu of corpus callosum on FA skeleton	-0.00291924	0.00329759	rs199504	1.75546e-05
1389	Eating behaviors	Pork intake	25058	Mean FA in genu of corpus callosum on FA skeleton	-0.00291924	0.00329759	rs1004763	7.64248e-06
1289	Eating behaviors	Cooked vegetable intake	25089	Mean FA in external capsule on FA skeleton (left)	-0.015326	0.0192966	rs113014813	3.01691e-11
1289	Eating behaviors	Cooked vegetable intake	25089	Mean FA in external capsule on FA skeleton (left)	-0.015326	0.0192966	rs160184	1.61172e-07
1289	Eating behaviors	Cooked vegetable intake	25089	Mean FA in external capsule on FA skeleton (left)	-0.015326	0.0192966	rs10922201	9.94954e-10
1289	Eating behaviors	Cooked vegetable intake	25089	Mean FA in external capsule on FA skeleton (left)	-0.015326	0.0192966	rs17205972	1.70547e-06
1289	Eating behaviors	Cooked vegetable intake	25089	Mean FA in external capsule on FA skeleton (left)	-0.015326	0.0192966	rs10052710	9.33976e-07
1289	Eating behaviors	Cooked vegetable intake	25089	Mean FA in external capsule on FA skeleton (left)	-0.015326	0.0192966	rs67827860	6.93685e-07
1289	Eating behaviors	Cooked vegetable intake	25089	Mean FA in external capsule on FA skeleton (left)	-0.015326	0.0192966	rs12146713	2.00071e-06
1289	Eating behaviors	Cooked vegetable intake	25089	Mean FA in external capsule on FA skeleton (left)	-0.015326	0.0192966	rs2214555	2.44967e-17
1289	Eating behaviors	Cooked vegetable intake	25089	Mean FA in external capsule on FA skeleton (left)	-0.015326	0.0192966	rs7733216	2.29796e-06
1289	Eating behaviors	Cooked vegetable intake	25089	Mean FA in external capsule on FA skeleton (left)	-0.015326	0.0192966	rs200481589	1.20838e-07
1289	Eating behaviors	Cooked vegetable intake	25089	Mean FA in external capsule on FA skeleton (left)	-0.015326	0.0192966	rs3852188	1.07713e-05
1379	Eating behaviors	Lamb/mutton intake	25081	Mean FA in superior corona radiata on FA skeleton (left)	0.00704987	0.0283525	rs12921170	2.04163e-07
1379	Eating behaviors	Lamb/mutton intake	25081	Mean FA in superior corona radiata on FA skeleton (left)	0.00704987	0.0283525	rs12450956	1.36904e-05
1379	Eating behaviors	Lamb/mutton intake	25081	Mean FA in superior corona radiata on FA skeleton (left)	0.00704987	0.0283525	rs10922201	8.0181e-06
1379	Eating behaviors	Lamb/mutton intake	25081	Mean FA in superior corona radiata on FA skeleton (left)	0.00704987	0.0283525	rs4843560	1.09343e-06
1379	Eating behaviors	Lamb/mutton intake	25081	Mean FA in superior corona radiata on FA skeleton (left)	0.00704987	0.0283525	rs3129171	1.18485e-05
1379	Eating behaviors	Lamb/mutton intake	25081	Mean FA in superior corona radiata on FA skeleton (left)	0.00704987	0.0283525	rs113014813	6.02465e-07
1379	Eating behaviors	Lamb/mutton intake	25081	Mean FA in superior corona radiata on FA skeleton (left)	0.00704987	0.0283525	rs2303696	2.31897e-06
1379	Eating behaviors	Lamb/mutton intake	25081	Mean FA in superior corona radiata on FA skeleton (left)	0.00704987	0.0283525	rs12146713	4.77431e-06
1379	Eating behaviors	Lamb/mutton intake	25081	Mean FA in superior corona radiata on FA skeleton (left)	0.00704987	0.0283525	rs76122535	8.19248e-06
1379	Eating behaviors	Lamb/mutton intake	25081	Mean FA in superior corona radiata on FA skeleton (left)	0.00704987	0.0283525	rs148513392	2.04097e-06
1379	Eating behaviors	Lamb/mutton intake	25081	Mean FA in superior corona radiata on FA skeleton (left)	0.00704987	0.0283525	rs208829	4.65942e-06
1379	Eating behaviors	Lamb/mutton intake	25081	Mean FA in superior corona radiata on FA skeleton (left)	0.00704987	0.0283525	rs2242522	1.81085e-06
1458	Eating behaviors	Cereal intake	25097	Mean FA in superior longitudinal fasciculus on FA skeleton (left)	-0.0663027	0.0313151	rs4558964	3.83819e-06
1458	Eating behaviors	Cereal intake	25097	Mean FA in superior longitudinal fasciculus on FA skeleton (left)	-0.0663027	0.0313151	rs7590302	7.12463e-06
1458	Eating behaviors	Cereal intake	25097	Mean FA in superior longitudinal fasciculus on FA skeleton (left)	-0.0663027	0.0313151	rs2267161	1.05217e-07
1458	Eating behaviors	Cereal intake	25097	Mean FA in superior longitudinal fasciculus on FA skeleton (left)	-0.0663027	0.0313151	rs10052710	4.19572e-06
1458	Eating behaviors	Cereal intake	25097	Mean FA in superior longitudinal fasciculus on FA skeleton (left)	-0.0663027	0.0313151	rs67827860	1.67326e-05
1458	Eating behaviors	Cereal intake	25097	Mean FA in superior longitudinal fasciculus on FA skeleton (left)	-0.0663027	0.0313151	rs4150221	6.15195e-06
1458	Eating behaviors	Cereal intake	25097	Mean FA in superior longitudinal fasciculus on FA skeleton (left)	-0.0663027	0.0313151	rs7733216	1.82176e-05
1458	Eating behaviors	Cereal intake	25097	Mean FA in superior longitudinal fasciculus on FA skeleton (left)	-0.0663027	0.0313151	rs3129171	9.83849e-10
1458	Eating behaviors	Cereal intake	25097	Mean FA in superior longitudinal fasciculus on FA skeleton (left)	-0.0663027	0.0313151	rs17719345	3.44173e-12
1458	Eating behaviors	Cereal intake	25097	Mean FA in superior longitudinal fasciculus on FA skeleton (left)	-0.0663027	0.0313151	rs3776089	5.64584e-06
1359	Eating behaviors	Poultry intake	25092	Mean FA in cingulum hippocampus on FA skeleton (right)	0.0426517	0.0414265	rs798551	1.48869e-06
1359	Eating behaviors	Poultry intake	25092	Mean FA in cingulum hippocampus on FA skeleton (right)	0.0426517	0.0414265	rs17205972	1.86324e-05
2764	Health related traits	Age at last live birth	25075	Mean FA in posterior limb of internal capsule on FA skeleton (left)	0.000160684	0.0199209	rs4150210	9.00927e-09
2764	Health related traits	Age at last live birth	25075	Mean FA in posterior limb of internal capsule on FA skeleton (left)	0.000160684	0.0199209	rs10052710	7.69783e-07
2764	Health related traits	Age at last live birth	25075	Mean FA in posterior limb of internal capsule on FA skeleton (left)	0.000160684	0.0199209	rs3776089	8.60092e-09
2764	Health related traits	Age at last live birth	25075	Mean FA in posterior limb of internal capsule on FA skeleton (left)	0.000160684	0.0199209	rs798510	1.84815e-06
2764	Health related traits	Age at last live birth	25075	Mean FA in posterior limb of internal capsule on FA skeleton (left)	0.000160684	0.0199209	rs77126132	5.09276e-06
2764	Health related traits	Age at last live birth	25075	Mean FA in posterior limb of internal capsule on FA skeleton (left)	0.000160684	0.0199209	rs2267161	2.36625e-07
2764	Health related traits	Age at last live birth	25075	Mean FA in posterior limb of internal capsule on FA skeleton (left)	0.000160684	0.0199209	rs7719289	5.91013e-06
2764	Health related traits	Age at last live birth	25075	Mean FA in posterior limb of internal capsule on FA skeleton (left)	0.000160684	0.0199209	rs12146713	1.73824e-15
2764	Health related traits	Age at last live birth	25075	Mean FA in posterior limb of internal capsule on FA skeleton (left)	0.000160684	0.0199209	rs2242522	3.76887e-10
2764	Health related traits	Age at last live birth	25075	Mean FA in posterior limb of internal capsule on FA skeleton (left)	0.000160684	0.0199209	rs4150197	3.6458e-07
2764	Health related traits	Age at last live birth	25075	Mean FA in posterior limb of internal capsule on FA skeleton (left)	0.000160684	0.0199209	rs10120688	2.81304e-08
2764	Health related traits	Age at last live birth	25075	Mean FA in posterior limb of internal capsule on FA skeleton (left)	0.000160684	0.0199209	rs798551	1.21839e-05
2764	Health related traits	Age at last live birth	25075	Mean FA in posterior limb of internal capsule on FA skeleton (left)	0.000160684	0.0199209	rs4150221	2.35628e-06
2764	Health related traits	Age at last live birth	25075	Mean FA in posterior limb of internal capsule on FA skeleton (left)	0.000160684	0.0199209	rs208829	3.71948e-12
2764	Health related traits	Age at last live birth	25075	Mean FA in posterior limb of internal capsule on FA skeleton (left)	0.000160684	0.0199209	rs12921170	7.41732e-07
2764	Health related traits	Age at last live birth	25075	Mean FA in posterior limb of internal capsule on FA skeleton (left)	0.000160684	0.0199209	rs946711	2.70609e-06
2794	Health related traits	Age started oral contraceptive pill	25078	Mean FA in anterior corona radiata on FA skeleton (right)	0.00620417	0.0413469	rs4150221	1.61359e-05
2794	Health related traits	Age started oral contraceptive pill	25078	Mean FA in anterior corona radiata on FA skeleton (right)	0.00620417	0.0413469	rs2242522	1.34083e-08
2794	Health related traits	Age started oral contraceptive pill	25078	Mean FA in anterior corona radiata on FA skeleton (right)	0.00620417	0.0413469	rs7733216	1.54247e-05
2794	Health related traits	Age started oral contraceptive pill	25078	Mean FA in anterior corona radiata on FA skeleton (right)	0.00620417	0.0413469	rs148513392	2.83531e-09
2794	Health related traits	Age started oral contraceptive pill	25078	Mean FA in anterior corona radiata on FA skeleton (right)	0.00620417	0.0413469	rs10052710	6.08563e-07
2794	Health related traits	Age started oral contraceptive pill	25078	Mean FA in anterior corona radiata on FA skeleton (right)	0.00620417	0.0413469	rs67827860	9.98691e-08
2794	Health related traits	Age started oral contraceptive pill	25078	Mean FA in anterior corona radiata on FA skeleton (right)	0.00620417	0.0413469	rs4843555	9.85381e-06
2794	Health related traits	Age started oral contraceptive pill	25078	Mean FA in anterior corona radiata on FA skeleton (right)	0.00620417	0.0413469	rs76122535	1.03729e-11
2794	Health related traits	Age started oral contraceptive pill	25078	Mean FA in anterior corona radiata on FA skeleton (right)	0.00620417	0.0413469	rs3129171	4.17712e-08
2794	Health related traits	Age started oral contraceptive pill	25078	Mean FA in anterior corona radiata on FA skeleton (right)	0.00620417	0.0413469	rs17205972	4.01425e-09
2794	Health related traits	Age started oral contraceptive pill	25078	Mean FA in anterior corona radiata on FA skeleton (right)	0.00620417	0.0413469	rs13089287	2.85919e-06
2794	Health related traits	Age started oral contraceptive pill	25078	Mean FA in anterior corona radiata on FA skeleton (right)	0.00620417	0.0413469	rs55705857	6.91819e-06
2794	Health related traits	Age started oral contraceptive pill	25078	Mean FA in anterior corona radiata on FA skeleton (right)	0.00620417	0.0413469	rs3852188	3.42844e-06
2794	Health related traits	Age started oral contraceptive pill	25078	Mean FA in anterior corona radiata on FA skeleton (right)	0.00620417	0.0413469	rs7590302	2.8036e-10
2794	Health related traits	Age started oral contraceptive pill	25078	Mean FA in anterior corona radiata on FA skeleton (right)	0.00620417	0.0413469	rs12653308	5.2521e-07
1050	Lifestyle traits	Time spend outdoors in summer	25085	Mean FA in posterior thalamic radiation on FA skeleton (left)	-0.0219756	0.00839166	rs7733216	4.55168e-11
1050	Lifestyle traits	Time spend outdoors in summer	25085	Mean FA in posterior thalamic radiation on FA skeleton (left)	-0.0219756	0.00839166	rs7590302	6.37789e-06
1050	Lifestyle traits	Time spend outdoors in summer	25085	Mean FA in posterior thalamic radiation on FA skeleton (left)	-0.0219756	0.00839166	rs10052710	1.06247e-13
1050	Lifestyle traits	Time spend outdoors in summer	25085	Mean FA in posterior thalamic radiation on FA skeleton (left)	-0.0219756	0.00839166	rs3852188	1.51921e-11
1050	Lifestyle traits	Time spend outdoors in summer	25085	Mean FA in posterior thalamic radiation on FA skeleton (left)	-0.0219756	0.00839166	rs113882147	6.78887e-09
1050	Lifestyle traits	Time spend outdoors in summer	25085	Mean FA in posterior thalamic radiation on FA skeleton (left)	-0.0219756	0.00839166	rs4799450	2.65376e-06
1050	Lifestyle traits	Time spend outdoors in summer	25085	Mean FA in posterior thalamic radiation on FA skeleton (left)	-0.0219756	0.00839166	rs17719345	2.59304e-06
1050	Lifestyle traits	Time spend outdoors in summer	25085	Mean FA in posterior thalamic radiation on FA skeleton (left)	-0.0219756	0.00839166	rs9966170	4.50144e-06
1050	Lifestyle traits	Time spend outdoors in summer	25085	Mean FA in posterior thalamic radiation on FA skeleton (left)	-0.0219756	0.00839166	rs2267161	1.10147e-08
1050	Lifestyle traits	Time spend outdoors in summer	25085	Mean FA in posterior thalamic radiation on FA skeleton (left)	-0.0219756	0.00839166	rs55705857	6.37757e-10
1050	Lifestyle traits	Time spend outdoors in summer	25085	Mean FA in posterior thalamic radiation on FA skeleton (left)	-0.0219756	0.00839166	rs4558964	5.91569e-06
1050	Lifestyle traits	Time spend outdoors in summer	25085	Mean FA in posterior thalamic radiation on FA skeleton (left)	-0.0219756	0.00839166	rs67827860	5.37546e-14
1050	Lifestyle traits	Time spend outdoors in summer	25085	Mean FA in posterior thalamic radiation on FA skeleton (left)	-0.0219756	0.00839166	rs12653308	5.86104e-14
1050	Lifestyle traits	Time spend outdoors in summer	25085	Mean FA in posterior thalamic radiation on FA skeleton (left)	-0.0219756	0.00839166	rs17205972	4.00604e-14
1050	Lifestyle traits	Time spend outdoors in summer	25085	Mean FA in posterior thalamic radiation on FA skeleton (left)	-0.0219756	0.00839166	rs3129171	3.38743e-09
1031	Lifestyle traits	Frequency of friend/family visits	25094	Mean FA in fornix cres+stria terminalis on FA skeleton (right)	0.0347802	0.0203545	rs4843555	1.30276e-05
1031	Lifestyle traits	Frequency of friend/family visits	25094	Mean FA in fornix cres+stria terminalis on FA skeleton (right)	0.0347802	0.0203545	rs13089287	1.51392e-08
1031	Lifestyle traits	Frequency of friend/family visits	25094	Mean FA in fornix cres+stria terminalis on FA skeleton (right)	0.0347802	0.0203545	rs4799450	4.60761e-09
1031	Lifestyle traits	Frequency of friend/family visits	25094	Mean FA in fornix cres+stria terminalis on FA skeleton (right)	0.0347802	0.0203545	rs9966170	8.63586e-09
1031	Lifestyle traits	Frequency of friend/family visits	25094	Mean FA in fornix cres+stria terminalis on FA skeleton (right)	0.0347802	0.0203545	rs200481589	9.81998e-06
4194	Physical measures	Pulse rate	25092	Mean FA in cingulum hippocampus on FA skeleton (right)	0.0888069	0.00218865	rs798551	1.48869e-06
4194	Physical measures	Pulse rate	25092	Mean FA in cingulum hippocampus on FA skeleton (right)	0.0888069	0.00218865	rs17205972	1.86324e-05
4200	Physical measures	Position of the shoulder on the pulse waveform	25092	Mean FA in cingulum hippocampus on FA skeleton (right)	0.00925379	0.00259924	rs798551	1.48869e-06
4200	Physical measures	Position of the shoulder on the pulse waveform	25092	Mean FA in cingulum hippocampus on FA skeleton (right)	0.00925379	0.00259924	rs17205972	1.86324e-05
12144	Physical measures	Height	25092	Mean FA in cingulum hippocampus on FA skeleton (right)	-0.0340358	0.00652496	rs798551	1.48869e-06
12144	Physical measures	Height	25092	Mean FA in cingulum hippocampus on FA skeleton (right)	-0.0340358	0.00652496	rs17205972	1.86324e-05
4198	Physical measures	Position of the pulse wave peak	25092	Mean FA in cingulum hippocampus on FA skeleton (right)	0.00595294	0.0390687	rs798551	1.48869e-06
4198	Physical measures	Position of the pulse wave peak	25092	Mean FA in cingulum hippocampus on FA skeleton (right)	0.00595294	0.0390687	rs17205972	1.86324e-05
20161	Smoking behaviors	Pack years of smoking	25098	Mean FA in superior fronto-occipital fasciculus on FA skeleton (right)	-0.00518311	6.84751e-05	rs4843555	1.02891e-08
20161	Smoking behaviors	Pack years of smoking	25098	Mean FA in superior fronto-occipital fasciculus on FA skeleton (right)	-0.00518311	6.84751e-05	rs13089287	9.02338e-08
20161	Smoking behaviors	Pack years of smoking	25098	Mean FA in superior fronto-occipital fasciculus on FA skeleton (right)	-0.00518311	6.84751e-05	rs12921170	1.29356e-06
20161	Smoking behaviors	Pack years of smoking	25098	Mean FA in superior fronto-occipital fasciculus on FA skeleton (right)	-0.00518311	6.84751e-05	rs76122535	4.35197e-07
20161	Smoking behaviors	Pack years of smoking	25098	Mean FA in superior fronto-occipital fasciculus on FA skeleton (right)	-0.00518311	6.84751e-05	rs148513392	1.9489e-07
20162	Smoking behaviors	Pack years adult smoking as proportion of life span exposed to smoking	25098	Mean FA in superior fronto-occipital fasciculus on FA skeleton (right)	-0.0324937	0.000503936	rs4843555	1.02891e-08
20162	Smoking behaviors	Pack years adult smoking as proportion of life span exposed to smoking	25098	Mean FA in superior fronto-occipital fasciculus on FA skeleton (right)	-0.0324937	0.000503936	rs13089287	9.02338e-08
20162	Smoking behaviors	Pack years adult smoking as proportion of life span exposed to smoking	25098	Mean FA in superior fronto-occipital fasciculus on FA skeleton (right)	-0.0324937	0.000503936	rs12921170	1.29356e-06
20162	Smoking behaviors	Pack years adult smoking as proportion of life span exposed to smoking	25098	Mean FA in superior fronto-occipital fasciculus on FA skeleton (right)	-0.0324937	0.000503936	rs76122535	4.35197e-07
20162	Smoking behaviors	Pack years adult smoking as proportion of life span exposed to smoking	25098	Mean FA in superior fronto-occipital fasciculus on FA skeleton (right)	-0.0324937	0.000503936	rs148513392	1.9489e-07
2887	Smoking behaviors	Number of cigarettes previously smoked daily	25076	Mean FA in retrolenticular part of internal capsule on FA skeleton (right)	-0.0999339	0.000861562	rs12653308	2.17993e-07
2887	Smoking behaviors	Number of cigarettes previously smoked daily	25076	Mean FA in retrolenticular part of internal capsule on FA skeleton (right)	-0.0999339	0.000861562	rs11749904	1.26672e-05
2887	Smoking behaviors	Number of cigarettes previously smoked daily	25076	Mean FA in retrolenticular part of internal capsule on FA skeleton (right)	-0.0999339	0.000861562	rs12450956	1.64871e-07
2887	Smoking behaviors	Number of cigarettes previously smoked daily	25076	Mean FA in retrolenticular part of internal capsule on FA skeleton (right)	-0.0999339	0.000861562	rs4558964	2.64832e-06
2887	Smoking behaviors	Number of cigarettes previously smoked daily	25076	Mean FA in retrolenticular part of internal capsule on FA skeleton (right)	-0.0999339	0.000861562	rs3129171	3.77752e-06
2887	Smoking behaviors	Number of cigarettes previously smoked daily	25076	Mean FA in retrolenticular part of internal capsule on FA skeleton (right)	-0.0999339	0.000861562	rs17205972	1.03555e-07
2887	Smoking behaviors	Number of cigarettes previously smoked daily	25076	Mean FA in retrolenticular part of internal capsule on FA skeleton (right)	-0.0999339	0.000861562	rs7733216	8.37495e-07
2887	Smoking behaviors	Number of cigarettes previously smoked daily	25076	Mean FA in retrolenticular part of internal capsule on FA skeleton (right)	-0.0999339	0.000861562	rs4470745	7.90169e-06
2887	Smoking behaviors	Number of cigarettes previously smoked daily	25076	Mean FA in retrolenticular part of internal capsule on FA skeleton (right)	-0.0999339	0.000861562	rs3852188	1.28215e-07
2887	Smoking behaviors	Number of cigarettes previously smoked daily	25076	Mean FA in retrolenticular part of internal capsule on FA skeleton (right)	-0.0999339	0.000861562	rs113882147	2.9147e-10
2887	Smoking behaviors	Number of cigarettes previously smoked daily	25076	Mean FA in retrolenticular part of internal capsule on FA skeleton (right)	-0.0999339	0.000861562	rs10052710	5.0189e-09
2887	Smoking behaviors	Number of cigarettes previously smoked daily	25076	Mean FA in retrolenticular part of internal capsule on FA skeleton (right)	-0.0999339	0.000861562	rs67827860	1.09827e-08
2887	Smoking behaviors	Number of cigarettes previously smoked daily	25076	Mean FA in retrolenticular part of internal capsule on FA skeleton (right)	-0.0999339	0.000861562	rs55705857	1.19796e-09
2887	Smoking behaviors	Number of cigarettes previously smoked daily	25076	Mean FA in retrolenticular part of internal capsule on FA skeleton (right)	-0.0999339	0.000861562	rs12146713	2.48073e-09
2887	Smoking behaviors	Number of cigarettes previously smoked daily	25076	Mean FA in retrolenticular part of internal capsule on FA skeleton (right)	-0.0999339	0.000861562	rs2267161	8.72753e-08
2867	Smoking behaviors	Age started smoking in former smokers	25085	Mean FA in posterior thalamic radiation on FA skeleton (left)	-0.00165084	0.0190396	rs7733216	4.55168e-11
2867	Smoking behaviors	Age started smoking in former smokers	25085	Mean FA in posterior thalamic radiation on FA skeleton (left)	-0.00165084	0.0190396	rs7590302	6.37789e-06
2867	Smoking behaviors	Age started smoking in former smokers	25085	Mean FA in posterior thalamic radiation on FA skeleton (left)	-0.00165084	0.0190396	rs10052710	1.06247e-13
2867	Smoking behaviors	Age started smoking in former smokers	25085	Mean FA in posterior thalamic radiation on FA skeleton (left)	-0.00165084	0.0190396	rs3852188	1.51921e-11
2867	Smoking behaviors	Age started smoking in former smokers	25085	Mean FA in posterior thalamic radiation on FA skeleton (left)	-0.00165084	0.0190396	rs113882147	6.78887e-09
2867	Smoking behaviors	Age started smoking in former smokers	25085	Mean FA in posterior thalamic radiation on FA skeleton (left)	-0.00165084	0.0190396	rs4799450	2.65376e-06
2867	Smoking behaviors	Age started smoking in former smokers	25085	Mean FA in posterior thalamic radiation on FA skeleton (left)	-0.00165084	0.0190396	rs17719345	2.59304e-06
2867	Smoking behaviors	Age started smoking in former smokers	25085	Mean FA in posterior thalamic radiation on FA skeleton (left)	-0.00165084	0.0190396	rs9966170	4.50144e-06
2867	Smoking behaviors	Age started smoking in former smokers	25085	Mean FA in posterior thalamic radiation on FA skeleton (left)	-0.00165084	0.0190396	rs2267161	1.10147e-08
2867	Smoking behaviors	Age started smoking in former smokers	25085	Mean FA in posterior thalamic radiation on FA skeleton (left)	-0.00165084	0.0190396	rs55705857	6.37757e-10
2867	Smoking behaviors	Age started smoking in former smokers	25085	Mean FA in posterior thalamic radiation on FA skeleton (left)	-0.00165084	0.0190396	rs4558964	5.91569e-06
2867	Smoking behaviors	Age started smoking in former smokers	25085	Mean FA in posterior thalamic radiation on FA skeleton (left)	-0.00165084	0.0190396	rs67827860	5.37546e-14
2867	Smoking behaviors	Age started smoking in former smokers	25085	Mean FA in posterior thalamic radiation on FA skeleton (left)	-0.00165084	0.0190396	rs12653308	5.86104e-14
2867	Smoking behaviors	Age started smoking in former smokers	25085	Mean FA in posterior thalamic radiation on FA skeleton (left)	-0.00165084	0.0190396	rs17205972	4.00604e-14
2867	Smoking behaviors	Age started smoking in former smokers	25085	Mean FA in posterior thalamic radiation on FA skeleton (left)	-0.00165084	0.0190396	rs3129171	3.38743e-09
845	Socioeconomic measures	Age completed full time education	25093	Mean FA in cingulum hippocampus on FA skeleton (left)	0.00376774	0.0474245	rs7733216	7.6415e-06
845	Socioeconomic measures	Age completed full time education	25093	Mean FA in cingulum hippocampus on FA skeleton (left)	0.00376774	0.0474245	rs12653308	1.4715e-06
845	Socioeconomic measures	Age completed full time education	25093	Mean FA in cingulum hippocampus on FA skeleton (left)	0.00376774	0.0474245	rs10052710	1.99727e-06
845	Socioeconomic measures	Age completed full time education	25093	Mean FA in cingulum hippocampus on FA skeleton (left)	0.00376774	0.0474245	rs3852188	1.6907e-05
845	Socioeconomic measures	Age completed full time education	25093	Mean FA in cingulum hippocampus on FA skeleton (left)	0.00376774	0.0474245	rs17205972	2.5072e-07
845	Socioeconomic measures	Age completed full time education	25093	Mean FA in cingulum hippocampus on FA skeleton (left)	0.00376774	0.0474245	rs67827860	1.1766e-06
738	Socioeconomic measures	Average total household income before tax	25093	Mean FA in cingulum hippocampus on FA skeleton (left)	0.0112658	0.048026	rs7733216	7.6415e-06
738	Socioeconomic measures	Average total household income before tax	25093	Mean FA in cingulum hippocampus on FA skeleton (left)	0.0112658	0.048026	rs12653308	1.4715e-06
738	Socioeconomic measures	Average total household income before tax	25093	Mean FA in cingulum hippocampus on FA skeleton (left)	0.0112658	0.048026	rs10052710	1.99727e-06
738	Socioeconomic measures	Average total household income before tax	25093	Mean FA in cingulum hippocampus on FA skeleton (left)	0.0112658	0.048026	rs3852188	1.6907e-05
738	Socioeconomic measures	Average total household income before tax	25093	Mean FA in cingulum hippocampus on FA skeleton (left)	0.0112658	0.048026	rs17205972	2.5072e-07
738	Socioeconomic measures	Average total household income before tax	25093	Mean FA in cingulum hippocampus on FA skeleton (left)	0.0112658	0.048026	rs67827860	1.1766e-06
