# Supplementary material for: An augmented Mendelian randomization approach provides causality of brain imaging features on complex traits in a single biobank-scale dataset
Source: PLoS Genet. 2023 Dec 27;19(12):e1011112. doi: 10.1371/journal.pgen.1011112 (PMC10775988; doi:10.1371/journal.pgen.1011112)
Supplement: S22 Table — (XLSX) [file pgen.1011112.s049.xlsx]

## Sheet: S22 Table
S22 Table. The mapped genes and their identified GWAS catalog traits (version 2022-09-30, www.ebi.ac.uk/gwas/) for instrumental SNPs in the 224 putative causal SNP-IDP-trait pathways.
FieldID_Trait	Category	Trait_name	FieldID_IDP	IDP	Causal estimate	P_causal	SNP	P_SNP	MappedGene	DISEASE or TRAIT in GWAS Catalog	PUBMEDID
30110	Biochemical measures	Platelet distribution width	25092	Mean FA in cingulum hippocampus on FA skeleton (right)	-0.0655726	0.000164445	rs798551	1.48869e-06	AMZ1	Waist circumference adjusted for body mass index	25673412
30110	Biochemical measures	Platelet distribution width	25092	Mean FA in cingulum hippocampus on FA skeleton (right)	-0.0655726	0.000164445	rs798551	1.48869e-06	AMZ1	White blood cell count	32888494
30110	Biochemical measures	Platelet distribution width	25092	Mean FA in cingulum hippocampus on FA skeleton (right)	-0.0655726	0.000164445	rs798551	1.48869e-06	AMZ1	Ulcerative colitis	28067908
30110	Biochemical measures	Platelet distribution width	25092	Mean FA in cingulum hippocampus on FA skeleton (right)	-0.0655726	0.000164445	rs798551	1.48869e-06	AMZ1	Hip circumference adjusted for BMI	34021172
30110	Biochemical measures	Platelet distribution width	25092	Mean FA in cingulum hippocampus on FA skeleton (right)	-0.0655726	0.000164445	rs798551	1.48869e-06	AMZ1	Waist circumference adjusted for body mass index	34021172
30110	Biochemical measures	Platelet distribution width	25092	Mean FA in cingulum hippocampus on FA skeleton (right)	-0.0655726	0.000164445	rs798551	1.48869e-06	AMZ1	Inflammatory bowel disease	28067908
30110	Biochemical measures	Platelet distribution width	25092	Mean FA in cingulum hippocampus on FA skeleton (right)	-0.0655726	0.000164445	rs798551	1.48869e-06	AMZ1	Brain region volumes	31676860
30110	Biochemical measures	Platelet distribution width	25092	Mean FA in cingulum hippocampus on FA skeleton (right)	-0.0655726	0.000164445	rs798551	1.48869e-06	AMZ1	Heel bone mineral density	30598549
30110	Biochemical measures	Platelet distribution width	25092	Mean FA in cingulum hippocampus on FA skeleton (right)	-0.0655726	0.000164445	rs798551	1.48869e-06	AMZ1	Chronic obstructive pulmonary disease	30804561
30110	Biochemical measures	Platelet distribution width	25092	Mean FA in cingulum hippocampus on FA skeleton (right)	-0.0655726	0.000164445	rs798551	1.48869e-06	AMZ1	Body fat distribution (leg fat ratio)	30664634
30110	Biochemical measures	Platelet distribution width	25092	Mean FA in cingulum hippocampus on FA skeleton (right)	-0.0655726	0.000164445	rs798551	1.48869e-06	AMZ1	Body fat distribution (trunk fat ratio)	30664634
30110	Biochemical measures	Platelet distribution width	25092	Mean FA in cingulum hippocampus on FA skeleton (right)	-0.0655726	0.000164445	rs798551	1.48869e-06	AMZ1	Hip circumference	25673412
30110	Biochemical measures	Platelet distribution width	25092	Mean FA in cingulum hippocampus on FA skeleton (right)	-0.0655726	0.000164445	rs798551	1.48869e-06	AMZ1	Height	28552196
30110	Biochemical measures	Platelet distribution width	25092	Mean FA in cingulum hippocampus on FA skeleton (right)	-0.0655726	0.000164445	rs798551	1.48869e-06	AMZ1	Childhood ear infection	28928442
30110	Biochemical measures	Platelet distribution width	25092	Mean FA in cingulum hippocampus on FA skeleton (right)	-0.0655726	0.000164445	rs798551	1.48869e-06	AMZ1	Birth weight	27680694
30110	Biochemical measures	Platelet distribution width	25092	Mean FA in cingulum hippocampus on FA skeleton (right)	-0.0655726	0.000164445	rs798551	1.48869e-06	AMZ1	Waist circumference adjusted for BMI (joint analysis main effects and smoking interaction)	28443625
30110	Biochemical measures	Platelet distribution width	25092	Mean FA in cingulum hippocampus on FA skeleton (right)	-0.0655726	0.000164445	rs798551	1.48869e-06	AMZ1	Hip circumference adjusted for BMI	25673412
30110	Biochemical measures	Platelet distribution width	25092	Mean FA in cingulum hippocampus on FA skeleton (right)	-0.0655726	0.000164445	rs798551	1.48869e-06	AMZ1	Lung function (FEV1/FVC)	30595370
30110	Biochemical measures	Platelet distribution width	25092	Mean FA in cingulum hippocampus on FA skeleton (right)	-0.0655726	0.000164445	rs798551	1.48869e-06	AMZ1	Chronic obstructive pulmonary disease x current smoker interaction (main effect)	33106845
30110	Biochemical measures	Platelet distribution width	25092	Mean FA in cingulum hippocampus on FA skeleton (right)	-0.0655726	0.000164445	rs798551	1.48869e-06	AMZ1	Appendicular lean mass	33097823
30110	Biochemical measures	Platelet distribution width	25092	Mean FA in cingulum hippocampus on FA skeleton (right)	-0.0655726	0.000164445	rs798551	1.48869e-06	AMZ1	Chronic obstructive pulmonary disease x ever smoker interaction (2df)	33106845
30110	Biochemical measures	Platelet distribution width	25092	Mean FA in cingulum hippocampus on FA skeleton (right)	-0.0655726	0.000164445	rs798551	1.48869e-06	AMZ1	Chronic obstructive pulmonary disease x current smoker interaction (2df)	33106845
30110	Biochemical measures	Platelet distribution width	25092	Mean FA in cingulum hippocampus on FA skeleton (right)	-0.0655726	0.000164445	rs798551	1.48869e-06	AMZ1	Brain shape (segment 117)	33821002
30110	Biochemical measures	Platelet distribution width	25092	Mean FA in cingulum hippocampus on FA skeleton (right)	-0.0655726	0.000164445	rs798551	1.48869e-06	AMZ1	Chronic obstructive pulmonary disease in ever smokers	33106845
30110	Biochemical measures	Platelet distribution width	25092	Mean FA in cingulum hippocampus on FA skeleton (right)	-0.0655726	0.000164445	rs798551	1.48869e-06	AMZ1	Chronic obstructive pulmonary disease in non-current smokers	33106845
30110	Biochemical measures	Platelet distribution width	25092	Mean FA in cingulum hippocampus on FA skeleton (right)	-0.0655726	0.000164445	rs798551	1.48869e-06	AMZ1	White blood cell count	32888493
30110	Biochemical measures	Platelet distribution width	25092	Mean FA in cingulum hippocampus on FA skeleton (right)	-0.0655726	0.000164445	rs798551	1.48869e-06	AMZ1	Waist circumference adjusted for body mass index	31669095
30110	Biochemical measures	Platelet distribution width	25092	Mean FA in cingulum hippocampus on FA skeleton (right)	-0.0655726	0.000164445	rs798551	1.48869e-06	AMZ1	Hemoglobin concentration	32888493
30110	Biochemical measures	Platelet distribution width	25092	Mean FA in cingulum hippocampus on FA skeleton (right)	-0.0655726	0.000164445	rs798551	1.48869e-06	AMZ1	Type 2 diabetes	32541925
30110	Biochemical measures	Platelet distribution width	25092	Mean FA in cingulum hippocampus on FA skeleton (right)	-0.0655726	0.000164445	rs798551	1.48869e-06	AMZ1	White matter microstructure (mode of anisotropy)	31666681
30110	Biochemical measures	Platelet distribution width	25092	Mean FA in cingulum hippocampus on FA skeleton (right)	-0.0655726	0.000164445	rs798551	1.48869e-06	AMZ1	Height	31217584
30110	Biochemical measures	Platelet distribution width	25092	Mean FA in cingulum hippocampus on FA skeleton (right)	-0.0655726	0.000164445	rs798551	1.48869e-06	AMZ1	White blood cell count	30595370
30110	Biochemical measures	Platelet distribution width	25092	Mean FA in cingulum hippocampus on FA skeleton (right)	-0.0655726	0.000164445	rs798551	1.48869e-06	AMZ1	White blood cell count	34594039
30110	Biochemical measures	Platelet distribution width	25092	Mean FA in cingulum hippocampus on FA skeleton (right)	-0.0655726	0.000164445	rs798551	1.48869e-06	AMZ1	Heel bone mineral density	30595370
30110	Biochemical measures	Platelet distribution width	25092	Mean FA in cingulum hippocampus on FA skeleton (right)	-0.0655726	0.000164445	rs798551	1.48869e-06	AMZ1	Loneliness (linear analysis)	27629369
30110	Biochemical measures	Platelet distribution width	25092	Mean FA in cingulum hippocampus on FA skeleton (right)	-0.0655726	0.000164445	rs798551	1.48869e-06	AMZ1	Bacterial meningitis	28928442
30110	Biochemical measures	Platelet distribution width	25092	Mean FA in cingulum hippocampus on FA skeleton (right)	-0.0655726	0.000164445	rs798551	1.48869e-06	AMZ1	IDP dMRI TBSS OD Body of corpus callosum	33875891
30110	Biochemical measures	Platelet distribution width	25092	Mean FA in cingulum hippocampus on FA skeleton (right)	-0.0655726	0.000164445	rs798551	1.48869e-06	AMZ1	IDP dMRI ProbtrackX ISOVF ar r	33875891
30110	Biochemical measures	Platelet distribution width	25092	Mean FA in cingulum hippocampus on FA skeleton (right)	-0.0655726	0.000164445	rs798551	1.48869e-06	AMZ1	IDP T1 SIENAX CSF normalised volume	33875891
30110	Biochemical measures	Platelet distribution width	25092	Mean FA in cingulum hippocampus on FA skeleton (right)	-0.0655726	0.000164445	rs798551	1.48869e-06	AMZ1	IDP T1 SIENAX CSF unnormalised volume	33875891
30110	Biochemical measures	Platelet distribution width	25092	Mean FA in cingulum hippocampus on FA skeleton (right)	-0.0655726	0.000164445	rs798551	1.48869e-06	AMZ1	aseg rh volume Lateral-Ventricle	33875891
30110	Biochemical measures	Platelet distribution width	25092	Mean FA in cingulum hippocampus on FA skeleton (right)	-0.0655726	0.000164445	rs798551	1.48869e-06	AMZ1	IDP dMRI TBSS MO Anterior corona radiata L	33875891
30110	Biochemical measures	Platelet distribution width	25092	Mean FA in cingulum hippocampus on FA skeleton (right)	-0.0655726	0.000164445	rs798551	1.48869e-06	AMZ1	aseg lh volume Lateral-Ventricle	33875891
30110	Biochemical measures	Platelet distribution width	25092	Mean FA in cingulum hippocampus on FA skeleton (right)	-0.0655726	0.000164445	rs798551	1.48869e-06	AMZ1	aseg global volume VentricleChoroid	33875891
30110	Biochemical measures	Platelet distribution width	25092	Mean FA in cingulum hippocampus on FA skeleton (right)	-0.0655726	0.000164445	rs798551	1.48869e-06	AMZ1	Fat-free mass	30593698
30110	Biochemical measures	Platelet distribution width	25092	Mean FA in cingulum hippocampus on FA skeleton (right)	-0.0655726	0.000164445	rs798551	1.48869e-06	AMZ1	Birth weight	31097437
30110	Biochemical measures	Platelet distribution width	25092	Mean FA in cingulum hippocampus on FA skeleton (right)	-0.0655726	0.000164445	rs798551	1.48869e-06	AMZ1	Birth weight (MTAG)	31681408
30110	Biochemical measures	Platelet distribution width	25092	Mean FA in cingulum hippocampus on FA skeleton (right)	-0.0655726	0.000164445	rs798551	1.48869e-06	AMZ1	Height	31562340
30110	Biochemical measures	Platelet distribution width	25092	Mean FA in cingulum hippocampus on FA skeleton (right)	-0.0655726	0.000164445	rs798551	1.48869e-06	AMZ1	Ulcerative colitis	21297633
30110	Biochemical measures	Platelet distribution width	25092	Mean FA in cingulum hippocampus on FA skeleton (right)	-0.0655726	0.000164445	rs798551	1.48869e-06	AMZ1	Height	20189936
30110	Biochemical measures	Platelet distribution width	25092	Mean FA in cingulum hippocampus on FA skeleton (right)	-0.0655726	0.000164445	rs798551	1.48869e-06	AMZ1	Height	18391951
30110	Biochemical measures	Platelet distribution width	25092	Mean FA in cingulum hippocampus on FA skeleton (right)	-0.0655726	0.000164445	rs798551	1.48869e-06	AMZ1	Height	23563607
30110	Biochemical measures	Platelet distribution width	25092	Mean FA in cingulum hippocampus on FA skeleton (right)	-0.0655726	0.000164445	rs798551	1.48869e-06	AMZ1	Height	20881960
30110	Biochemical measures	Platelet distribution width	25092	Mean FA in cingulum hippocampus on FA skeleton (right)	-0.0655726	0.000164445	rs798551	1.48869e-06	AMZ1	Medial thalamic nuclei volume	34006833
30110	Biochemical measures	Platelet distribution width	25092	Mean FA in cingulum hippocampus on FA skeleton (right)	-0.0655726	0.000164445	rs798551	1.48869e-06	AMZ1	Ulcerative colitis	23128233
30110	Biochemical measures	Platelet distribution width	25092	Mean FA in cingulum hippocampus on FA skeleton (right)	-0.0655726	0.000164445	rs798551	1.48869e-06	AMZ1	Height	25429064
30110	Biochemical measures	Platelet distribution width	25092	Mean FA in cingulum hippocampus on FA skeleton (right)	-0.0655726	0.000164445	rs798551	1.48869e-06	AMZ1	Height	25282103
30110	Biochemical measures	Platelet distribution width	25092	Mean FA in cingulum hippocampus on FA skeleton (right)	-0.0655726	0.000164445	rs798551	1.48869e-06	AMZ1	Response to placebo treatment in childhood asthma (FVC change)	31557306
30110	Biochemical measures	Platelet distribution width	25092	Mean FA in cingulum hippocampus on FA skeleton (right)	-0.0655726	0.000164445	rs798551	1.48869e-06	AMZ1	Cortical thickness (MOSTest)	32665545
30110	Biochemical measures	Platelet distribution width	25092	Mean FA in cingulum hippocampus on FA skeleton (right)	-0.0655726	0.000164445	rs798551	1.48869e-06	AMZ1	Subcortical volume (MOSTest)	32665545
30110	Biochemical measures	Platelet distribution width	25092	Mean FA in cingulum hippocampus on FA skeleton (right)	-0.0655726	0.000164445	rs798551	1.48869e-06	AMZ1	Brain morphology (MOSTest)	32665545
30110	Biochemical measures	Platelet distribution width	25092	Mean FA in cingulum hippocampus on FA skeleton (right)	-0.0655726	0.000164445	rs798551	1.48869e-06	AMZ1	Monocyte count	32888493
30110	Biochemical measures	Platelet distribution width	25092	Mean FA in cingulum hippocampus on FA skeleton (right)	-0.0655726	0.000164445	rs798551	1.48869e-06	AMZ1	Brain morphology (min-P)	32665545
30110	Biochemical measures	Platelet distribution width	25092	Mean FA in cingulum hippocampus on FA skeleton (right)	-0.0655726	0.000164445	rs798551	1.48869e-06	AMZ1	Subcortical volume (min-P)	32665545
30110	Biochemical measures	Platelet distribution width	25092	Mean FA in cingulum hippocampus on FA skeleton (right)	-0.0655726	0.000164445	rs798551	1.48869e-06	AMZ1	Birth weight	31043758
30110	Biochemical measures	Platelet distribution width	25092	Mean FA in cingulum hippocampus on FA skeleton (right)	-0.0655726	0.000164445	rs798551	1.48869e-06	AMZ1	Heel bone mineral density	30048462
30110	Biochemical measures	Platelet distribution width	25092	Mean FA in cingulum hippocampus on FA skeleton (right)	-0.0655726	0.000164445	rs798551	1.48869e-06	AMZ1	Offspring birth weight	31043758
30110	Biochemical measures	Platelet distribution width	25092	Mean FA in cingulum hippocampus on FA skeleton (right)	-0.0655726	0.000164445	rs798551	1.48869e-06	AMZ1	Height	35831902
30110	Biochemical measures	Platelet distribution width	25092	Mean FA in cingulum hippocampus on FA skeleton (right)	-0.0655726	0.000164445	rs798551	1.48869e-06	AMZ1	Waist circumference adjusted for body mass index	28448500
30110	Biochemical measures	Platelet distribution width	25092	Mean FA in cingulum hippocampus on FA skeleton (right)	-0.0655726	0.000164445	rs798551	1.48869e-06	AMZ1	Waist circumference adjusted for BMI in non-smokers	28443625
30110	Biochemical measures	Platelet distribution width	25092	Mean FA in cingulum hippocampus on FA skeleton (right)	-0.0655726	0.000164445	rs798551	1.48869e-06	AMZ1	Waist circumference adjusted for BMI (joint analysis main effects and physical activity interaction)	28448500
30110	Biochemical measures	Platelet distribution width	25092	Mean FA in cingulum hippocampus on FA skeleton (right)	-0.0655726	0.000164445	rs798551	1.48869e-06	AMZ1	Waist circumference adjusted for BMI in active individuals	28448500
30110	Biochemical measures	Platelet distribution width	25092	Mean FA in cingulum hippocampus on FA skeleton (right)	-0.0655726	0.000164445	rs798551	1.48869e-06	AMZ1	Weight	28552196
30110	Biochemical measures	Platelet distribution width	25092	Mean FA in cingulum hippocampus on FA skeleton (right)	-0.0655726	0.000164445	rs798551	1.48869e-06	AMZ1	Waist circumference adjusted for BMI (adjusted for smoking behaviour)	28443625
30110	Biochemical measures	Platelet distribution width	25092	Mean FA in cingulum hippocampus on FA skeleton (right)	-0.0655726	0.000164445	rs798551	1.48869e-06	AMZ1	White matter microstructure (fractional anisotropy)	31666681
30110	Biochemical measures	Platelet distribution width	25092	Mean FA in cingulum hippocampus on FA skeleton (right)	-0.0655726	0.000164445	rs798551	1.48869e-06	AMZ1	Hematocrit	34594039
30110	Biochemical measures	Platelet distribution width	25092	Mean FA in cingulum hippocampus on FA skeleton (right)	-0.0655726	0.000164445	rs798551	1.48869e-06	AMZ1	Monocyte count	32888494
30110	Biochemical measures	Platelet distribution width	25092	Mean FA in cingulum hippocampus on FA skeleton (right)	-0.0655726	0.000164445	rs798551	1.48869e-06	AMZ1	Monocyte count	34594039
30110	Biochemical measures	Platelet distribution width	25092	Mean FA in cingulum hippocampus on FA skeleton (right)	-0.0655726	0.000164445	rs798551	1.48869e-06	AMZ1	Protein quantitative trait loci (liver)	32778093
30110	Biochemical measures	Platelet distribution width	25092	Mean FA in cingulum hippocampus on FA skeleton (right)	-0.0655726	0.000164445	rs798551	1.48869e-06	AMZ1	Weight	34594039
30110	Biochemical measures	Platelet distribution width	25092	Mean FA in cingulum hippocampus on FA skeleton (right)	-0.0655726	0.000164445	rs798551	1.48869e-06	AMZ1	Hemoglobin	34594039
30110	Biochemical measures	Platelet distribution width	25092	Mean FA in cingulum hippocampus on FA skeleton (right)	-0.0655726	0.000164445	rs798551	1.48869e-06	AMZ1	Height	35399580
30110	Biochemical measures	Platelet distribution width	25092	Mean FA in cingulum hippocampus on FA skeleton (right)	-0.0655726	0.000164445	rs798551	1.48869e-06	AMZ1	Whole brain restricted isotropic diffusion (multivariate analysis)	35505052
30110	Biochemical measures	Platelet distribution width	25092	Mean FA in cingulum hippocampus on FA skeleton (right)	-0.0655726	0.000164445	rs798551	1.48869e-06	AMZ1	Whole brain free water diffusion (multivariate analysis)	35505052
30110	Biochemical measures	Platelet distribution width	25092	Mean FA in cingulum hippocampus on FA skeleton (right)	-0.0655726	0.000164445	rs798551	1.48869e-06	AMZ1	Vertex-wise cortical surface area	34910505
30110	Biochemical measures	Platelet distribution width	25092	Mean FA in cingulum hippocampus on FA skeleton (right)	-0.0655726	0.000164445	rs798551	1.48869e-06	AMZ1	Plateletcrit	32888494
30110	Biochemical measures	Platelet distribution width	25092	Mean FA in cingulum hippocampus on FA skeleton (right)	-0.0655726	0.000164445	rs798551	1.48869e-06	AMZ1	Height	30595370
30110	Biochemical measures	Platelet distribution width	25092	Mean FA in cingulum hippocampus on FA skeleton (right)	-0.0655726	0.000164445	rs798551	1.48869e-06	AMZ1	Height	34594039
30110	Biochemical measures	Platelet distribution width	25092	Mean FA in cingulum hippocampus on FA skeleton (right)	-0.0655726	0.000164445	rs798551	1.48869e-06	AMZ1	Lymphocyte counts	32888494
30300	Biochemical measures	High light scatter reticulocyte count	25073	Mean FA in anterior limb of internal capsule on FA skeleton (left)	-0.0732461	0.0362712	rs2242522	2.39126e-09	AC002398.9
30210	Biochemical measures	Eosinophill percentage	25073	Mean FA in anterior limb of internal capsule on FA skeleton (left)	0.0363403	0.0440235	rs2242522	2.39126e-09	AC002398.9
30300	Biochemical measures	High light scatter reticulocyte count	25073	Mean FA in anterior limb of internal capsule on FA skeleton (left)	-0.0732461	0.0362712	rs2242522	2.39126e-09	AD000671.6
30210	Biochemical measures	Eosinophill percentage	25073	Mean FA in anterior limb of internal capsule on FA skeleton (left)	0.0363403	0.0440235	rs2242522	2.39126e-09	AD000671.6
30260	Biochemical measures	Mean reticulocyte volume	25090	Mean FA in cingulum cingulate gyrus on FA skeleton (right)	-0.0180119	0.0120146	rs10922201	8.40058e-11	CRB1	Complement factor H-related protein 4 levels	34260948
30260	Biochemical measures	Mean reticulocyte volume	25090	Mean FA in cingulum cingulate gyrus on FA skeleton (right)	-0.0180119	0.0120146	rs10922201	8.40058e-11	CRB1	Facial morphology (chin protrusion 1)	33547071
30260	Biochemical measures	Mean reticulocyte volume	25090	Mean FA in cingulum cingulate gyrus on FA skeleton (right)	-0.0180119	0.0120146	rs10922201	8.40058e-11	CRB1	Complement factor H-related protein 3 levels	34260948
30260	Biochemical measures	Mean reticulocyte volume	25090	Mean FA in cingulum cingulate gyrus on FA skeleton (right)	-0.0180119	0.0120146	rs10922201	8.40058e-11	CRB1	Lupus nephritis in systemic lupus erythematosus	24925725
30260	Biochemical measures	Mean reticulocyte volume	25090	Mean FA in cingulum cingulate gyrus on FA skeleton (right)	-0.0180119	0.0120146	rs10922201	8.40058e-11	CRB1	Body mass index	30239722
30260	Biochemical measures	Mean reticulocyte volume	25090	Mean FA in cingulum cingulate gyrus on FA skeleton (right)	-0.0180119	0.0120146	rs10922201	8.40058e-11	CRB1	Feeling worry	29500382
30260	Biochemical measures	Mean reticulocyte volume	25090	Mean FA in cingulum cingulate gyrus on FA skeleton (right)	-0.0180119	0.0120146	rs10922201	8.40058e-11	CRB1	Feeling hurt	29500382
30260	Biochemical measures	Mean reticulocyte volume	25090	Mean FA in cingulum cingulate gyrus on FA skeleton (right)	-0.0180119	0.0120146	rs10922201	8.40058e-11	CRB1	Feeling miserable	29500382
30260	Biochemical measures	Mean reticulocyte volume	25090	Mean FA in cingulum cingulate gyrus on FA skeleton (right)	-0.0180119	0.0120146	rs10922201	8.40058e-11	CRB1	Neuroticism	29942085
30260	Biochemical measures	Mean reticulocyte volume	25090	Mean FA in cingulum cingulate gyrus on FA skeleton (right)	-0.0180119	0.0120146	rs10922201	8.40058e-11	CRB1	Heel bone mineral density	30598549
30260	Biochemical measures	Mean reticulocyte volume	25090	Mean FA in cingulum cingulate gyrus on FA skeleton (right)	-0.0180119	0.0120146	rs10922201	8.40058e-11	CRB1	Pediatric autoimmune diseases	26301688
30260	Biochemical measures	Mean reticulocyte volume	25090	Mean FA in cingulum cingulate gyrus on FA skeleton (right)	-0.0180119	0.0120146	rs10922201	8.40058e-11	CRB1	Height	33713608
30260	Biochemical measures	Mean reticulocyte volume	25090	Mean FA in cingulum cingulate gyrus on FA skeleton (right)	-0.0180119	0.0120146	rs10922201	8.40058e-11	CRB1	Facial morphology (lower lip protrusion)	33547071
30260	Biochemical measures	Mean reticulocyte volume	25090	Mean FA in cingulum cingulate gyrus on FA skeleton (right)	-0.0180119	0.0120146	rs10922201	8.40058e-11	CRB1	Facial morphology (lip protrusion)	33547071
30260	Biochemical measures	Mean reticulocyte volume	25090	Mean FA in cingulum cingulate gyrus on FA skeleton (right)	-0.0180119	0.0120146	rs10922201	8.40058e-11	CRB1	Complement factor H-related protein 5 levels	34260948
30260	Biochemical measures	Mean reticulocyte volume	25090	Mean FA in cingulum cingulate gyrus on FA skeleton (right)	-0.0180119	0.0120146	rs10922201	8.40058e-11	CRB1	Facial morphology (chin protrusion 2)	33547071
30260	Biochemical measures	Mean reticulocyte volume	25090	Mean FA in cingulum cingulate gyrus on FA skeleton (right)	-0.0180119	0.0120146	rs10922201	8.40058e-11	CRB1	IDP dMRI TBSS OD External capsule L	33875891
30260	Biochemical measures	Mean reticulocyte volume	25090	Mean FA in cingulum cingulate gyrus on FA skeleton (right)	-0.0180119	0.0120146	rs10922201	8.40058e-11	CRB1	Facial morphology traits (63 three-dimensional facial segments)	29459680
30260	Biochemical measures	Mean reticulocyte volume	25090	Mean FA in cingulum cingulate gyrus on FA skeleton (right)	-0.0180119	0.0120146	rs10922201	8.40058e-11	CRB1	Heel bone mineral density	30048462
30260	Biochemical measures	Mean reticulocyte volume	25090	Mean FA in cingulum cingulate gyrus on FA skeleton (right)	-0.0180119	0.0120146	rs10922201	8.40058e-11	CRB1	Endometriosis or depression (pleiotropy)	32959083
30260	Biochemical measures	Mean reticulocyte volume	25090	Mean FA in cingulum cingulate gyrus on FA skeleton (right)	-0.0180119	0.0120146	rs10922201	8.40058e-11	CRB1	Asthma	20032318
30260	Biochemical measures	Mean reticulocyte volume	25090	Mean FA in cingulum cingulate gyrus on FA skeleton (right)	-0.0180119	0.0120146	rs10922201	8.40058e-11	CRB1	Complement factor H-related protein 1 levels	34260948
30260	Biochemical measures	Mean reticulocyte volume	25090	Mean FA in cingulum cingulate gyrus on FA skeleton (right)	-0.0180119	0.0120146	rs10922201	8.40058e-11	CRB1	Complement factor H-related protein 2 levels	34260948
30260	Biochemical measures	Mean reticulocyte volume	25090	Mean FA in cingulum cingulate gyrus on FA skeleton (right)	-0.0180119	0.0120146	rs10922201	8.40058e-11	CRB1	Facial morphology (factor 4, facial height related to vertical position of gnathion)	28441456
30260	Biochemical measures	Mean reticulocyte volume	25090	Mean FA in cingulum cingulate gyrus on FA skeleton (right)	-0.0180119	0.0120146	rs10922201	8.40058e-11	CRB1	Height	28552196
30260	Biochemical measures	Mean reticulocyte volume	25090	Mean FA in cingulum cingulate gyrus on FA skeleton (right)	-0.0180119	0.0120146	rs10922201	8.40058e-11	CRB1	Tanning	29195075
30260	Biochemical measures	Mean reticulocyte volume	25090	Mean FA in cingulum cingulate gyrus on FA skeleton (right)	-0.0180119	0.0120146	rs10922201	8.40058e-11	CRB1	Body mass index	28892062
30260	Biochemical measures	Mean reticulocyte volume	25090	Mean FA in cingulum cingulate gyrus on FA skeleton (right)	-0.0180119	0.0120146	rs10922201	8.40058e-11	CRB1	Luteinizing hormone levels in polycystic ovary syndrome	26284813
30260	Biochemical measures	Mean reticulocyte volume	25090	Mean FA in cingulum cingulate gyrus on FA skeleton (right)	-0.0180119	0.0120146	rs10922201	8.40058e-11	CRB1	White matter microstructure (axial diusivities)	31666681
30260	Biochemical measures	Mean reticulocyte volume	25090	Mean FA in cingulum cingulate gyrus on FA skeleton (right)	-0.0180119	0.0120146	rs10922201	8.40058e-11	CRB1	White matter microstructure (fractional anisotropy)	31666681
30260	Biochemical measures	Mean reticulocyte volume	25090	Mean FA in cingulum cingulate gyrus on FA skeleton (right)	-0.0180119	0.0120146	rs10922201	8.40058e-11	CRB1	White matter microstructure (mode of anisotropy)	31666681
30260	Biochemical measures	Mean reticulocyte volume	25090	Mean FA in cingulum cingulate gyrus on FA skeleton (right)	-0.0180119	0.0120146	rs10922201	8.40058e-11	CRB1	Neuroticism	30643256
30260	Biochemical measures	Mean reticulocyte volume	25090	Mean FA in cingulum cingulate gyrus on FA skeleton (right)	-0.0180119	0.0120146	rs10922201	8.40058e-11	CRB1	Brain shape (segment 2)	33821002
30260	Biochemical measures	Mean reticulocyte volume	25090	Mean FA in cingulum cingulate gyrus on FA skeleton (right)	-0.0180119	0.0120146	rs10922201	8.40058e-11	CRB1	Schizophrenia	26198764
30260	Biochemical measures	Mean reticulocyte volume	25090	Mean FA in cingulum cingulate gyrus on FA skeleton (right)	-0.0180119	0.0120146	rs10922201	8.40058e-11	CRB1	Chin dimples	27182965
30260	Biochemical measures	Mean reticulocyte volume	25090	Mean FA in cingulum cingulate gyrus on FA skeleton (right)	-0.0180119	0.0120146	rs10922201	8.40058e-11	CRB1	Depression (broad)	29662059
30260	Biochemical measures	Mean reticulocyte volume	25090	Mean FA in cingulum cingulate gyrus on FA skeleton (right)	-0.0180119	0.0120146	rs10922201	8.40058e-11	CRB1	Anorexia nervosa	29155802
30260	Biochemical measures	Mean reticulocyte volume	25090	Mean FA in cingulum cingulate gyrus on FA skeleton (right)	-0.0180119	0.0120146	rs10922201	8.40058e-11	CRB1	Facial morphology (segment 53)	33288918
30260	Biochemical measures	Mean reticulocyte volume	25090	Mean FA in cingulum cingulate gyrus on FA skeleton (right)	-0.0180119	0.0120146	rs10922201	8.40058e-11	CRB1	Sib-shared facial trait 897; Facial segment 53; 3D morphology of the chin	33983923
30260	Biochemical measures	Mean reticulocyte volume	25090	Mean FA in cingulum cingulate gyrus on FA skeleton (right)	-0.0180119	0.0120146	rs10922201	8.40058e-11	CRB1	Weight	34594039
30260	Biochemical measures	Mean reticulocyte volume	25090	Mean FA in cingulum cingulate gyrus on FA skeleton (right)	-0.0180119	0.0120146	rs10922201	8.40058e-11	CRB1	Cystatin C levels	33462484
30260	Biochemical measures	Mean reticulocyte volume	25090	Mean FA in cingulum cingulate gyrus on FA skeleton (right)	-0.0180119	0.0120146	rs10922201	8.40058e-11	CRB1	Hemopexin levels	28240269
30260	Biochemical measures	Mean reticulocyte volume	25090	Mean FA in cingulum cingulate gyrus on FA skeleton (right)	-0.0180119	0.0120146	rs10922201	8.40058e-11	CRB1	Vertex-wise sulcal depth	34910505
30260	Biochemical measures	Mean reticulocyte volume	25090	Mean FA in cingulum cingulate gyrus on FA skeleton (right)	-0.0180119	0.0120146	rs10922201	8.40058e-11	CRB1	Heel bone mineral density	30595370
30260	Biochemical measures	Mean reticulocyte volume	25090	Mean FA in cingulum cingulate gyrus on FA skeleton (right)	-0.0180119	0.0120146	rs10922201	8.40058e-11	CRB1	Serum uric acid levels	34594039
30260	Biochemical measures	Mean reticulocyte volume	25090	Mean FA in cingulum cingulate gyrus on FA skeleton (right)	-0.0180119	0.0120146	rs10922201	8.40058e-11	CRB1	Depressive symptoms	30643256
30260	Biochemical measures	Mean reticulocyte volume	25090	Mean FA in cingulum cingulate gyrus on FA skeleton (right)	-0.0180119	0.0120146	rs10922201	8.40058e-11	CRB1	Body mass index	30108127
30260	Biochemical measures	Mean reticulocyte volume	25090	Mean FA in cingulum cingulate gyrus on FA skeleton (right)	-0.0180119	0.0120146	rs10922201	8.40058e-11	CRB1	Systolic blood pressure	30224653
30260	Biochemical measures	Mean reticulocyte volume	25090	Mean FA in cingulum cingulate gyrus on FA skeleton (right)	-0.0180119	0.0120146	rs10922201	8.40058e-11	CRB1	Mouth ulcers	30837455
30260	Biochemical measures	Mean reticulocyte volume	25090	Mean FA in cingulum cingulate gyrus on FA skeleton (right)	-0.0180119	0.0120146	rs113014813	2.3563e-14	CRB1	Complement factor H-related protein 4 levels	34260948
30260	Biochemical measures	Mean reticulocyte volume	25090	Mean FA in cingulum cingulate gyrus on FA skeleton (right)	-0.0180119	0.0120146	rs113014813	2.3563e-14	CRB1	Facial morphology (chin protrusion 1)	33547071
30260	Biochemical measures	Mean reticulocyte volume	25090	Mean FA in cingulum cingulate gyrus on FA skeleton (right)	-0.0180119	0.0120146	rs113014813	2.3563e-14	CRB1	Complement factor H-related protein 3 levels	34260948
30260	Biochemical measures	Mean reticulocyte volume	25090	Mean FA in cingulum cingulate gyrus on FA skeleton (right)	-0.0180119	0.0120146	rs113014813	2.3563e-14	CRB1	Lupus nephritis in systemic lupus erythematosus	24925725
30260	Biochemical measures	Mean reticulocyte volume	25090	Mean FA in cingulum cingulate gyrus on FA skeleton (right)	-0.0180119	0.0120146	rs113014813	2.3563e-14	CRB1	Body mass index	30239722
30260	Biochemical measures	Mean reticulocyte volume	25090	Mean FA in cingulum cingulate gyrus on FA skeleton (right)	-0.0180119	0.0120146	rs113014813	2.3563e-14	CRB1	Feeling worry	29500382
30260	Biochemical measures	Mean reticulocyte volume	25090	Mean FA in cingulum cingulate gyrus on FA skeleton (right)	-0.0180119	0.0120146	rs113014813	2.3563e-14	CRB1	Feeling hurt	29500382
30260	Biochemical measures	Mean reticulocyte volume	25090	Mean FA in cingulum cingulate gyrus on FA skeleton (right)	-0.0180119	0.0120146	rs113014813	2.3563e-14	CRB1	Feeling miserable	29500382
30260	Biochemical measures	Mean reticulocyte volume	25090	Mean FA in cingulum cingulate gyrus on FA skeleton (right)	-0.0180119	0.0120146	rs113014813	2.3563e-14	CRB1	Neuroticism	29942085
30260	Biochemical measures	Mean reticulocyte volume	25090	Mean FA in cingulum cingulate gyrus on FA skeleton (right)	-0.0180119	0.0120146	rs113014813	2.3563e-14	CRB1	Heel bone mineral density	30598549
30260	Biochemical measures	Mean reticulocyte volume	25090	Mean FA in cingulum cingulate gyrus on FA skeleton (right)	-0.0180119	0.0120146	rs113014813	2.3563e-14	CRB1	Pediatric autoimmune diseases	26301688
30260	Biochemical measures	Mean reticulocyte volume	25090	Mean FA in cingulum cingulate gyrus on FA skeleton (right)	-0.0180119	0.0120146	rs113014813	2.3563e-14	CRB1	Height	33713608
30260	Biochemical measures	Mean reticulocyte volume	25090	Mean FA in cingulum cingulate gyrus on FA skeleton (right)	-0.0180119	0.0120146	rs113014813	2.3563e-14	CRB1	Facial morphology (lower lip protrusion)	33547071
30260	Biochemical measures	Mean reticulocyte volume	25090	Mean FA in cingulum cingulate gyrus on FA skeleton (right)	-0.0180119	0.0120146	rs113014813	2.3563e-14	CRB1	Facial morphology (lip protrusion)	33547071
30260	Biochemical measures	Mean reticulocyte volume	25090	Mean FA in cingulum cingulate gyrus on FA skeleton (right)	-0.0180119	0.0120146	rs113014813	2.3563e-14	CRB1	Complement factor H-related protein 5 levels	34260948
30260	Biochemical measures	Mean reticulocyte volume	25090	Mean FA in cingulum cingulate gyrus on FA skeleton (right)	-0.0180119	0.0120146	rs113014813	2.3563e-14	CRB1	Facial morphology (chin protrusion 2)	33547071
30260	Biochemical measures	Mean reticulocyte volume	25090	Mean FA in cingulum cingulate gyrus on FA skeleton (right)	-0.0180119	0.0120146	rs113014813	2.3563e-14	CRB1	IDP dMRI TBSS OD External capsule L	33875891
30260	Biochemical measures	Mean reticulocyte volume	25090	Mean FA in cingulum cingulate gyrus on FA skeleton (right)	-0.0180119	0.0120146	rs113014813	2.3563e-14	CRB1	Facial morphology traits (63 three-dimensional facial segments)	29459680
30260	Biochemical measures	Mean reticulocyte volume	25090	Mean FA in cingulum cingulate gyrus on FA skeleton (right)	-0.0180119	0.0120146	rs113014813	2.3563e-14	CRB1	Heel bone mineral density	30048462
30260	Biochemical measures	Mean reticulocyte volume	25090	Mean FA in cingulum cingulate gyrus on FA skeleton (right)	-0.0180119	0.0120146	rs113014813	2.3563e-14	CRB1	Endometriosis or depression (pleiotropy)	32959083
30260	Biochemical measures	Mean reticulocyte volume	25090	Mean FA in cingulum cingulate gyrus on FA skeleton (right)	-0.0180119	0.0120146	rs113014813	2.3563e-14	CRB1	Asthma	20032318
30260	Biochemical measures	Mean reticulocyte volume	25090	Mean FA in cingulum cingulate gyrus on FA skeleton (right)	-0.0180119	0.0120146	rs113014813	2.3563e-14	CRB1	Complement factor H-related protein 1 levels	34260948
30260	Biochemical measures	Mean reticulocyte volume	25090	Mean FA in cingulum cingulate gyrus on FA skeleton (right)	-0.0180119	0.0120146	rs113014813	2.3563e-14	CRB1	Complement factor H-related protein 2 levels	34260948
30260	Biochemical measures	Mean reticulocyte volume	25090	Mean FA in cingulum cingulate gyrus on FA skeleton (right)	-0.0180119	0.0120146	rs113014813	2.3563e-14	CRB1	Facial morphology (factor 4, facial height related to vertical position of gnathion)	28441456
30260	Biochemical measures	Mean reticulocyte volume	25090	Mean FA in cingulum cingulate gyrus on FA skeleton (right)	-0.0180119	0.0120146	rs113014813	2.3563e-14	CRB1	Height	28552196
30260	Biochemical measures	Mean reticulocyte volume	25090	Mean FA in cingulum cingulate gyrus on FA skeleton (right)	-0.0180119	0.0120146	rs113014813	2.3563e-14	CRB1	Tanning	29195075
30260	Biochemical measures	Mean reticulocyte volume	25090	Mean FA in cingulum cingulate gyrus on FA skeleton (right)	-0.0180119	0.0120146	rs113014813	2.3563e-14	CRB1	Body mass index	28892062
30260	Biochemical measures	Mean reticulocyte volume	25090	Mean FA in cingulum cingulate gyrus on FA skeleton (right)	-0.0180119	0.0120146	rs113014813	2.3563e-14	CRB1	Luteinizing hormone levels in polycystic ovary syndrome	26284813
30260	Biochemical measures	Mean reticulocyte volume	25090	Mean FA in cingulum cingulate gyrus on FA skeleton (right)	-0.0180119	0.0120146	rs113014813	2.3563e-14	CRB1	White matter microstructure (axial diusivities)	31666681
30260	Biochemical measures	Mean reticulocyte volume	25090	Mean FA in cingulum cingulate gyrus on FA skeleton (right)	-0.0180119	0.0120146	rs113014813	2.3563e-14	CRB1	White matter microstructure (fractional anisotropy)	31666681
30260	Biochemical measures	Mean reticulocyte volume	25090	Mean FA in cingulum cingulate gyrus on FA skeleton (right)	-0.0180119	0.0120146	rs113014813	2.3563e-14	CRB1	White matter microstructure (mode of anisotropy)	31666681
30260	Biochemical measures	Mean reticulocyte volume	25090	Mean FA in cingulum cingulate gyrus on FA skeleton (right)	-0.0180119	0.0120146	rs113014813	2.3563e-14	CRB1	Neuroticism	30643256
30260	Biochemical measures	Mean reticulocyte volume	25090	Mean FA in cingulum cingulate gyrus on FA skeleton (right)	-0.0180119	0.0120146	rs113014813	2.3563e-14	CRB1	Brain shape (segment 2)	33821002
30260	Biochemical measures	Mean reticulocyte volume	25090	Mean FA in cingulum cingulate gyrus on FA skeleton (right)	-0.0180119	0.0120146	rs113014813	2.3563e-14	CRB1	Schizophrenia	26198764
30260	Biochemical measures	Mean reticulocyte volume	25090	Mean FA in cingulum cingulate gyrus on FA skeleton (right)	-0.0180119	0.0120146	rs113014813	2.3563e-14	CRB1	Chin dimples	27182965
30260	Biochemical measures	Mean reticulocyte volume	25090	Mean FA in cingulum cingulate gyrus on FA skeleton (right)	-0.0180119	0.0120146	rs113014813	2.3563e-14	CRB1	Depression (broad)	29662059
30260	Biochemical measures	Mean reticulocyte volume	25090	Mean FA in cingulum cingulate gyrus on FA skeleton (right)	-0.0180119	0.0120146	rs113014813	2.3563e-14	CRB1	Anorexia nervosa	29155802
30260	Biochemical measures	Mean reticulocyte volume	25090	Mean FA in cingulum cingulate gyrus on FA skeleton (right)	-0.0180119	0.0120146	rs113014813	2.3563e-14	CRB1	Facial morphology (segment 53)	33288918
30260	Biochemical measures	Mean reticulocyte volume	25090	Mean FA in cingulum cingulate gyrus on FA skeleton (right)	-0.0180119	0.0120146	rs113014813	2.3563e-14	CRB1	Sib-shared facial trait 897; Facial segment 53; 3D morphology of the chin	33983923
30260	Biochemical measures	Mean reticulocyte volume	25090	Mean FA in cingulum cingulate gyrus on FA skeleton (right)	-0.0180119	0.0120146	rs113014813	2.3563e-14	CRB1	Weight	34594039
30260	Biochemical measures	Mean reticulocyte volume	25090	Mean FA in cingulum cingulate gyrus on FA skeleton (right)	-0.0180119	0.0120146	rs113014813	2.3563e-14	CRB1	Cystatin C levels	33462484
30260	Biochemical measures	Mean reticulocyte volume	25090	Mean FA in cingulum cingulate gyrus on FA skeleton (right)	-0.0180119	0.0120146	rs113014813	2.3563e-14	CRB1	Hemopexin levels	28240269
30260	Biochemical measures	Mean reticulocyte volume	25090	Mean FA in cingulum cingulate gyrus on FA skeleton (right)	-0.0180119	0.0120146	rs113014813	2.3563e-14	CRB1	Vertex-wise sulcal depth	34910505
30260	Biochemical measures	Mean reticulocyte volume	25090	Mean FA in cingulum cingulate gyrus on FA skeleton (right)	-0.0180119	0.0120146	rs113014813	2.3563e-14	CRB1	Heel bone mineral density	30595370
30260	Biochemical measures	Mean reticulocyte volume	25090	Mean FA in cingulum cingulate gyrus on FA skeleton (right)	-0.0180119	0.0120146	rs113014813	2.3563e-14	CRB1	Serum uric acid levels	34594039
30260	Biochemical measures	Mean reticulocyte volume	25090	Mean FA in cingulum cingulate gyrus on FA skeleton (right)	-0.0180119	0.0120146	rs113014813	2.3563e-14	CRB1	Depressive symptoms	30643256
30260	Biochemical measures	Mean reticulocyte volume	25090	Mean FA in cingulum cingulate gyrus on FA skeleton (right)	-0.0180119	0.0120146	rs113014813	2.3563e-14	CRB1	Body mass index	30108127
30260	Biochemical measures	Mean reticulocyte volume	25090	Mean FA in cingulum cingulate gyrus on FA skeleton (right)	-0.0180119	0.0120146	rs113014813	2.3563e-14	CRB1	Systolic blood pressure	30224653
30260	Biochemical measures	Mean reticulocyte volume	25090	Mean FA in cingulum cingulate gyrus on FA skeleton (right)	-0.0180119	0.0120146	rs113014813	2.3563e-14	CRB1	Mouth ulcers	30837455
30110	Biochemical measures	Platelet distribution width	25092	Mean FA in cingulum hippocampus on FA skeleton (right)	-0.0655726	0.000164445	rs798551	1.48869e-06	GNA12	Body fat distribution (trunk fat ratio)	30664634
30110	Biochemical measures	Platelet distribution width	25092	Mean FA in cingulum hippocampus on FA skeleton (right)	-0.0655726	0.000164445	rs798551	1.48869e-06	GNA12	Hip circumference adjusted for BMI	34021172
30110	Biochemical measures	Platelet distribution width	25092	Mean FA in cingulum hippocampus on FA skeleton (right)	-0.0655726	0.000164445	rs798551	1.48869e-06	GNA12	Lung function (FEV1/FVC)	30595370
30110	Biochemical measures	Platelet distribution width	25092	Mean FA in cingulum hippocampus on FA skeleton (right)	-0.0655726	0.000164445	rs798551	1.48869e-06	GNA12	Schizophrenia x sex interaction	34099189
30110	Biochemical measures	Platelet distribution width	25092	Mean FA in cingulum hippocampus on FA skeleton (right)	-0.0655726	0.000164445	rs798551	1.48869e-06	GNA12	Body fat distribution (leg fat ratio)	30664634
30110	Biochemical measures	Platelet distribution width	25092	Mean FA in cingulum hippocampus on FA skeleton (right)	-0.0655726	0.000164445	rs798551	1.48869e-06	GNA12	Appendicular lean mass	33097823
30110	Biochemical measures	Platelet distribution width	25092	Mean FA in cingulum hippocampus on FA skeleton (right)	-0.0655726	0.000164445	rs798551	1.48869e-06	GNA12	Waist circumference adjusted for body mass index	34021172
30110	Biochemical measures	Platelet distribution width	25092	Mean FA in cingulum hippocampus on FA skeleton (right)	-0.0655726	0.000164445	rs798551	1.48869e-06	GNA12	Brain region volumes	31676860
30110	Biochemical measures	Platelet distribution width	25092	Mean FA in cingulum hippocampus on FA skeleton (right)	-0.0655726	0.000164445	rs798551	1.48869e-06	GNA12	Height	19343178
30110	Biochemical measures	Platelet distribution width	25092	Mean FA in cingulum hippocampus on FA skeleton (right)	-0.0655726	0.000164445	rs798551	1.48869e-06	GNA12	Brain shape (segment 117)	33821002
30110	Biochemical measures	Platelet distribution width	25092	Mean FA in cingulum hippocampus on FA skeleton (right)	-0.0655726	0.000164445	rs798551	1.48869e-06	GNA12	Birth weight (MTAG)	31681408
30110	Biochemical measures	Platelet distribution width	25092	Mean FA in cingulum hippocampus on FA skeleton (right)	-0.0655726	0.000164445	rs798551	1.48869e-06	GNA12	COVID-19 (covid pneumonia vs population)	33888907
30110	Biochemical measures	Platelet distribution width	25092	Mean FA in cingulum hippocampus on FA skeleton (right)	-0.0655726	0.000164445	rs798551	1.48869e-06	GNA12	Ulcerative colitis	23128233
30110	Biochemical measures	Platelet distribution width	25092	Mean FA in cingulum hippocampus on FA skeleton (right)	-0.0655726	0.000164445	rs798551	1.48869e-06	GNA12	Height	25429064
30110	Biochemical measures	Platelet distribution width	25092	Mean FA in cingulum hippocampus on FA skeleton (right)	-0.0655726	0.000164445	rs798551	1.48869e-06	GNA12	Height	25282103
30110	Biochemical measures	Platelet distribution width	25092	Mean FA in cingulum hippocampus on FA skeleton (right)	-0.0655726	0.000164445	rs798551	1.48869e-06	GNA12	Postprandial triglycerides levels in very large HDL	34610981
30110	Biochemical measures	Platelet distribution width	25092	Mean FA in cingulum hippocampus on FA skeleton (right)	-0.0655726	0.000164445	rs798551	1.48869e-06	GNA12	Hip circumference	25673412
30110	Biochemical measures	Platelet distribution width	25092	Mean FA in cingulum hippocampus on FA skeleton (right)	-0.0655726	0.000164445	rs798551	1.48869e-06	GNA12	Tonsillectomy	27182965
30110	Biochemical measures	Platelet distribution width	25092	Mean FA in cingulum hippocampus on FA skeleton (right)	-0.0655726	0.000164445	rs798551	1.48869e-06	GNA12	Plateletcrit	27863252
30110	Biochemical measures	Platelet distribution width	25092	Mean FA in cingulum hippocampus on FA skeleton (right)	-0.0655726	0.000164445	rs798551	1.48869e-06	GNA12	Daytime sleep phenotypes	27126917
30110	Biochemical measures	Platelet distribution width	25092	Mean FA in cingulum hippocampus on FA skeleton (right)	-0.0655726	0.000164445	rs798551	1.48869e-06	GNA12	Chronic inflammatory diseases (ankylosing spondylitis, Crohn's disease, psoriasis, primary sclerosing cholangitis, ulcerative colitis) (pleiotropy)	26974007
30110	Biochemical measures	Platelet distribution width	25092	Mean FA in cingulum hippocampus on FA skeleton (right)	-0.0655726	0.000164445	rs798551	1.48869e-06	GNA12	Neuroticism	27089181
30110	Biochemical measures	Platelet distribution width	25092	Mean FA in cingulum hippocampus on FA skeleton (right)	-0.0655726	0.000164445	rs798551	1.48869e-06	GNA12	Height	28552196
30110	Biochemical measures	Platelet distribution width	25092	Mean FA in cingulum hippocampus on FA skeleton (right)	-0.0655726	0.000164445	rs798551	1.48869e-06	GNA12	Birth weight	27680694
30110	Biochemical measures	Platelet distribution width	25092	Mean FA in cingulum hippocampus on FA skeleton (right)	-0.0655726	0.000164445	rs798551	1.48869e-06	GNA12	Waist circumference adjusted for BMI (joint analysis main effects and smoking interaction)	28443625
30110	Biochemical measures	Platelet distribution width	25092	Mean FA in cingulum hippocampus on FA skeleton (right)	-0.0655726	0.000164445	rs798551	1.48869e-06	GNA12	Ulcerative colitis	21297633
30110	Biochemical measures	Platelet distribution width	25092	Mean FA in cingulum hippocampus on FA skeleton (right)	-0.0655726	0.000164445	rs798551	1.48869e-06	GNA12	Height	20189936
30110	Biochemical measures	Platelet distribution width	25092	Mean FA in cingulum hippocampus on FA skeleton (right)	-0.0655726	0.000164445	rs798551	1.48869e-06	GNA12	Height	20881960
30110	Biochemical measures	Platelet distribution width	25092	Mean FA in cingulum hippocampus on FA skeleton (right)	-0.0655726	0.000164445	rs798551	1.48869e-06	GNA12	Platelet count	34469753
30110	Biochemical measures	Platelet distribution width	25092	Mean FA in cingulum hippocampus on FA skeleton (right)	-0.0655726	0.000164445	rs798551	1.48869e-06	GNA12	Cortical thickness	34560273
30110	Biochemical measures	Platelet distribution width	25092	Mean FA in cingulum hippocampus on FA skeleton (right)	-0.0655726	0.000164445	rs798551	1.48869e-06	GNA12	Medial thalamic nuclei volume	34006833
30110	Biochemical measures	Platelet distribution width	25092	Mean FA in cingulum hippocampus on FA skeleton (right)	-0.0655726	0.000164445	rs798551	1.48869e-06	GNA12	Schizophrenia, bipolar disorder or major depressive disorder x sex interaction (3df)	34099189
30110	Biochemical measures	Platelet distribution width	25092	Mean FA in cingulum hippocampus on FA skeleton (right)	-0.0655726	0.000164445	rs798551	1.48869e-06	GNA12	Schizophrenia, bipolar disorder or recurrent major depressive disorder x sex interaction	34099189
30110	Biochemical measures	Platelet distribution width	25092	Mean FA in cingulum hippocampus on FA skeleton (right)	-0.0655726	0.000164445	rs798551	1.48869e-06	GNA12	Schizophrenia, bipolar disorder or recurrent major depressive disorder x sex interaction (3df)	34099189
30110	Biochemical measures	Platelet distribution width	25092	Mean FA in cingulum hippocampus on FA skeleton (right)	-0.0655726	0.000164445	rs798551	1.48869e-06	GNA12	Waist circumference adjusted for body mass index	28448500
30110	Biochemical measures	Platelet distribution width	25092	Mean FA in cingulum hippocampus on FA skeleton (right)	-0.0655726	0.000164445	rs798551	1.48869e-06	GNA12	Waist circumference adjusted for BMI (joint analysis main effects and physical activity interaction)	28448500
30110	Biochemical measures	Platelet distribution width	25092	Mean FA in cingulum hippocampus on FA skeleton (right)	-0.0655726	0.000164445	rs798551	1.48869e-06	GNA12	Waist circumference adjusted for BMI in active individuals	28448500
30110	Biochemical measures	Platelet distribution width	25092	Mean FA in cingulum hippocampus on FA skeleton (right)	-0.0655726	0.000164445	rs798551	1.48869e-06	GNA12	Weight	28552196
30110	Biochemical measures	Platelet distribution width	25092	Mean FA in cingulum hippocampus on FA skeleton (right)	-0.0655726	0.000164445	rs798551	1.48869e-06	GNA12	Waist circumference adjusted for BMI (adjusted for smoking behaviour)	28443625
30110	Biochemical measures	Platelet distribution width	25092	Mean FA in cingulum hippocampus on FA skeleton (right)	-0.0655726	0.000164445	rs798551	1.48869e-06	GNA12	Schizophrenia, bipolar disorder or major depressive disorder x sex interaction	34099189
30110	Biochemical measures	Platelet distribution width	25092	Mean FA in cingulum hippocampus on FA skeleton (right)	-0.0655726	0.000164445	rs798551	1.48869e-06	GNA12	White blood cell count	32888493
30110	Biochemical measures	Platelet distribution width	25092	Mean FA in cingulum hippocampus on FA skeleton (right)	-0.0655726	0.000164445	rs798551	1.48869e-06	GNA12	Cortical surface area	34560273
30110	Biochemical measures	Platelet distribution width	25092	Mean FA in cingulum hippocampus on FA skeleton (right)	-0.0655726	0.000164445	rs798551	1.48869e-06	GNA12	Waist circumference adjusted for body mass index	31669095
30110	Biochemical measures	Platelet distribution width	25092	Mean FA in cingulum hippocampus on FA skeleton (right)	-0.0655726	0.000164445	rs798551	1.48869e-06	GNA12	Hemoglobin concentration	32888493
30110	Biochemical measures	Platelet distribution width	25092	Mean FA in cingulum hippocampus on FA skeleton (right)	-0.0655726	0.000164445	rs798551	1.48869e-06	GNA12	White matter microstructure (mode of anisotropy)	31666681
30110	Biochemical measures	Platelet distribution width	25092	Mean FA in cingulum hippocampus on FA skeleton (right)	-0.0655726	0.000164445	rs798551	1.48869e-06	GNA12	Height	31217584
30110	Biochemical measures	Platelet distribution width	25092	Mean FA in cingulum hippocampus on FA skeleton (right)	-0.0655726	0.000164445	rs798551	1.48869e-06	GNA12	Waist circumference adjusted for body mass index	25673412
30110	Biochemical measures	Platelet distribution width	25092	Mean FA in cingulum hippocampus on FA skeleton (right)	-0.0655726	0.000164445	rs798551	1.48869e-06	GNA12	Ulcerative colitis	26192919
30110	Biochemical measures	Platelet distribution width	25092	Mean FA in cingulum hippocampus on FA skeleton (right)	-0.0655726	0.000164445	rs798551	1.48869e-06	GNA12	Inflammatory bowel disease	26192919
30110	Biochemical measures	Platelet distribution width	25092	Mean FA in cingulum hippocampus on FA skeleton (right)	-0.0655726	0.000164445	rs798551	1.48869e-06	GNA12	White matter integrity	23218918
30110	Biochemical measures	Platelet distribution width	25092	Mean FA in cingulum hippocampus on FA skeleton (right)	-0.0655726	0.000164445	rs798551	1.48869e-06	GNA12	Platelet count	27863252
30110	Biochemical measures	Platelet distribution width	25092	Mean FA in cingulum hippocampus on FA skeleton (right)	-0.0655726	0.000164445	rs798551	1.48869e-06	GNA12	Monocyte count	27863252
30110	Biochemical measures	Platelet distribution width	25092	Mean FA in cingulum hippocampus on FA skeleton (right)	-0.0655726	0.000164445	rs798551	1.48869e-06	GNA12	Ulcerative colitis	28067908
30110	Biochemical measures	Platelet distribution width	25092	Mean FA in cingulum hippocampus on FA skeleton (right)	-0.0655726	0.000164445	rs798551	1.48869e-06	GNA12	Inflammatory bowel disease	28067908
30110	Biochemical measures	Platelet distribution width	25092	Mean FA in cingulum hippocampus on FA skeleton (right)	-0.0655726	0.000164445	rs798551	1.48869e-06	GNA12	Loneliness (linear analysis)	27629369
30110	Biochemical measures	Platelet distribution width	25092	Mean FA in cingulum hippocampus on FA skeleton (right)	-0.0655726	0.000164445	rs798551	1.48869e-06	GNA12	Tonsillectomy	28928442
30110	Biochemical measures	Platelet distribution width	25092	Mean FA in cingulum hippocampus on FA skeleton (right)	-0.0655726	0.000164445	rs798551	1.48869e-06	GNA12	Platelet count	32888493
30110	Biochemical measures	Platelet distribution width	25092	Mean FA in cingulum hippocampus on FA skeleton (right)	-0.0655726	0.000164445	rs798551	1.48869e-06	GNA12	IDP dMRI TBSS OD Body of corpus callosum	33875891
30110	Biochemical measures	Platelet distribution width	25092	Mean FA in cingulum hippocampus on FA skeleton (right)	-0.0655726	0.000164445	rs798551	1.48869e-06	GNA12	IDP dMRI ProbtrackX ISOVF ar r	33875891
30110	Biochemical measures	Platelet distribution width	25092	Mean FA in cingulum hippocampus on FA skeleton (right)	-0.0655726	0.000164445	rs798551	1.48869e-06	GNA12	IDP T1 SIENAX CSF normalised volume	33875891
30110	Biochemical measures	Platelet distribution width	25092	Mean FA in cingulum hippocampus on FA skeleton (right)	-0.0655726	0.000164445	rs798551	1.48869e-06	GNA12	IDP T1 SIENAX CSF unnormalised volume	33875891
30110	Biochemical measures	Platelet distribution width	25092	Mean FA in cingulum hippocampus on FA skeleton (right)	-0.0655726	0.000164445	rs798551	1.48869e-06	GNA12	aseg rh volume Lateral-Ventricle	33875891
30110	Biochemical measures	Platelet distribution width	25092	Mean FA in cingulum hippocampus on FA skeleton (right)	-0.0655726	0.000164445	rs798551	1.48869e-06	GNA12	IDP dMRI TBSS MO Body of corpus callosum	33875891
30110	Biochemical measures	Platelet distribution width	25092	Mean FA in cingulum hippocampus on FA skeleton (right)	-0.0655726	0.000164445	rs798551	1.48869e-06	GNA12	aseg lh volume Lateral-Ventricle	33875891
30110	Biochemical measures	Platelet distribution width	25092	Mean FA in cingulum hippocampus on FA skeleton (right)	-0.0655726	0.000164445	rs798551	1.48869e-06	GNA12	aseg global volume VentricleChoroid	33875891
30110	Biochemical measures	Platelet distribution width	25092	Mean FA in cingulum hippocampus on FA skeleton (right)	-0.0655726	0.000164445	rs798551	1.48869e-06	GNA12	Neutrophil count	32888493
30110	Biochemical measures	Platelet distribution width	25092	Mean FA in cingulum hippocampus on FA skeleton (right)	-0.0655726	0.000164445	rs798551	1.48869e-06	GNA12	Fat-free mass	30593698
30110	Biochemical measures	Platelet distribution width	25092	Mean FA in cingulum hippocampus on FA skeleton (right)	-0.0655726	0.000164445	rs798551	1.48869e-06	GNA12	Height	30595370
30110	Biochemical measures	Platelet distribution width	25092	Mean FA in cingulum hippocampus on FA skeleton (right)	-0.0655726	0.000164445	rs798551	1.48869e-06	GNA12	Hematocrit	34594039
30110	Biochemical measures	Platelet distribution width	25092	Mean FA in cingulum hippocampus on FA skeleton (right)	-0.0655726	0.000164445	rs798551	1.48869e-06	GNA12	Neutrophil count	34594039
30110	Biochemical measures	Platelet distribution width	25092	Mean FA in cingulum hippocampus on FA skeleton (right)	-0.0655726	0.000164445	rs798551	1.48869e-06	GNA12	Platelet count	34594039
30110	Biochemical measures	Platelet distribution width	25092	Mean FA in cingulum hippocampus on FA skeleton (right)	-0.0655726	0.000164445	rs798551	1.48869e-06	GNA12	Hypothyroidism	30595370
30110	Biochemical measures	Platelet distribution width	25092	Mean FA in cingulum hippocampus on FA skeleton (right)	-0.0655726	0.000164445	rs798551	1.48869e-06	GNA12	Insomnia	35835914
30110	Biochemical measures	Platelet distribution width	25092	Mean FA in cingulum hippocampus on FA skeleton (right)	-0.0655726	0.000164445	rs798551	1.48869e-06	GNA12	Protein quantitative trait loci (liver)	32778093
30110	Biochemical measures	Platelet distribution width	25092	Mean FA in cingulum hippocampus on FA skeleton (right)	-0.0655726	0.000164445	rs798551	1.48869e-06	GNA12	Vertex-wise cortical thickness	34910505
30110	Biochemical measures	Platelet distribution width	25092	Mean FA in cingulum hippocampus on FA skeleton (right)	-0.0655726	0.000164445	rs798551	1.48869e-06	GNA12	Weight	34594039
30110	Biochemical measures	Platelet distribution width	25092	Mean FA in cingulum hippocampus on FA skeleton (right)	-0.0655726	0.000164445	rs798551	1.48869e-06	GNA12	Hemoglobin	34594039
30110	Biochemical measures	Platelet distribution width	25092	Mean FA in cingulum hippocampus on FA skeleton (right)	-0.0655726	0.000164445	rs798551	1.48869e-06	GNA12	White matter microstructure (fractional anisotropy)	31666681
30110	Biochemical measures	Platelet distribution width	25092	Mean FA in cingulum hippocampus on FA skeleton (right)	-0.0655726	0.000164445	rs798551	1.48869e-06	GNA12	White matter microstructure (axial diusivities)	31666681
30110	Biochemical measures	Platelet distribution width	25092	Mean FA in cingulum hippocampus on FA skeleton (right)	-0.0655726	0.000164445	rs798551	1.48869e-06	GNA12	Cortical thickness (MOSTest)	32665545
30110	Biochemical measures	Platelet distribution width	25092	Mean FA in cingulum hippocampus on FA skeleton (right)	-0.0655726	0.000164445	rs798551	1.48869e-06	GNA12	Subcortical volume (MOSTest)	32665545
30110	Biochemical measures	Platelet distribution width	25092	Mean FA in cingulum hippocampus on FA skeleton (right)	-0.0655726	0.000164445	rs798551	1.48869e-06	GNA12	Brain morphology (MOSTest)	32665545
30110	Biochemical measures	Platelet distribution width	25092	Mean FA in cingulum hippocampus on FA skeleton (right)	-0.0655726	0.000164445	rs798551	1.48869e-06	GNA12	Hip circumference adjusted for BMI	25673412
30110	Biochemical measures	Platelet distribution width	25092	Mean FA in cingulum hippocampus on FA skeleton (right)	-0.0655726	0.000164445	rs798551	1.48869e-06	GNA12	Waist circumference adjusted for BMI in non-smokers	28443625
30110	Biochemical measures	Platelet distribution width	25092	Mean FA in cingulum hippocampus on FA skeleton (right)	-0.0655726	0.000164445	rs798551	1.48869e-06	GNA12	Whole brain restricted isotropic diffusion (multivariate analysis)	35505052
30110	Biochemical measures	Platelet distribution width	25092	Mean FA in cingulum hippocampus on FA skeleton (right)	-0.0655726	0.000164445	rs798551	1.48869e-06	GNA12	Whole brain restricted directional diffusion (multivariate analysis)	35505052
30110	Biochemical measures	Platelet distribution width	25092	Mean FA in cingulum hippocampus on FA skeleton (right)	-0.0655726	0.000164445	rs798551	1.48869e-06	GNA12	Height	34594039
30110	Biochemical measures	Platelet distribution width	25092	Mean FA in cingulum hippocampus on FA skeleton (right)	-0.0655726	0.000164445	rs798551	1.48869e-06	GNA12	Hip index	34021172
30110	Biochemical measures	Platelet distribution width	25092	Mean FA in cingulum hippocampus on FA skeleton (right)	-0.0655726	0.000164445	rs798551	1.48869e-06	GNA12	Platelet count	32888494
30110	Biochemical measures	Platelet distribution width	25092	Mean FA in cingulum hippocampus on FA skeleton (right)	-0.0655726	0.000164445	rs798551	1.48869e-06	GNA12	Height	35831902
30110	Biochemical measures	Platelet distribution width	25092	Mean FA in cingulum hippocampus on FA skeleton (right)	-0.0655726	0.000164445	rs798551	1.48869e-06	GNA12	Height	35399580
30110	Biochemical measures	Platelet distribution width	25092	Mean FA in cingulum hippocampus on FA skeleton (right)	-0.0655726	0.000164445	rs798551	1.48869e-06	GNA12	Eosinophil counts	32888494
30110	Biochemical measures	Platelet distribution width	25092	Mean FA in cingulum hippocampus on FA skeleton (right)	-0.0655726	0.000164445	rs798551	1.48869e-06	GNA12	Vertex-wise sulcal depth	34910505
30110	Biochemical measures	Platelet distribution width	25092	Mean FA in cingulum hippocampus on FA skeleton (right)	-0.0655726	0.000164445	rs798551	1.48869e-06	GNA12	Brain morphology (min-P)	32665545
30110	Biochemical measures	Platelet distribution width	25092	Mean FA in cingulum hippocampus on FA skeleton (right)	-0.0655726	0.000164445	rs798551	1.48869e-06	GNA12	Platelet distribution width	32888494
30110	Biochemical measures	Platelet distribution width	25092	Mean FA in cingulum hippocampus on FA skeleton (right)	-0.0655726	0.000164445	rs798551	1.48869e-06	GNA12	Subcortical volume (min-P)	32665545
30110	Biochemical measures	Platelet distribution width	25092	Mean FA in cingulum hippocampus on FA skeleton (right)	-0.0655726	0.000164445	rs798551	1.48869e-06	GNA12	Cortical thickness (min-P)	32665545
30110	Biochemical measures	Platelet distribution width	25092	Mean FA in cingulum hippocampus on FA skeleton (right)	-0.0655726	0.000164445	rs798551	1.48869e-06	GNA12	Total PHF-tau (SNP x SNP interaction)	32450446
30260	Biochemical measures	Mean reticulocyte volume	25090	Mean FA in cingulum cingulate gyrus on FA skeleton (right)	-0.0180119	0.0120146	rs4150197	1.89083e-05	HBEGF	Atrial fibrillation	28416822
30260	Biochemical measures	Mean reticulocyte volume	25090	Mean FA in cingulum cingulate gyrus on FA skeleton (right)	-0.0180119	0.0120146	rs4150197	1.89083e-05	HBEGF	Intelligence	29942086
30260	Biochemical measures	Mean reticulocyte volume	25090	Mean FA in cingulum cingulate gyrus on FA skeleton (right)	-0.0180119	0.0120146	rs4150197	1.89083e-05	HBEGF	Alzheimer's disease	28183528
30260	Biochemical measures	Mean reticulocyte volume	25090	Mean FA in cingulum cingulate gyrus on FA skeleton (right)	-0.0180119	0.0120146	rs4150197	1.89083e-05	HBEGF	White matter microstructure (mean diusivities)	31666681
30260	Biochemical measures	Mean reticulocyte volume	25090	Mean FA in cingulum cingulate gyrus on FA skeleton (right)	-0.0180119	0.0120146	rs4150197	1.89083e-05	HBEGF	IDP dMRI ProbtrackX ICVF ilf l	33875891
30260	Biochemical measures	Mean reticulocyte volume	25090	Mean FA in cingulum cingulate gyrus on FA skeleton (right)	-0.0180119	0.0120146	rs4150197	1.89083e-05	HBEGF	IDP dMRI ProbtrackX ICVF ilf r	33875891
30260	Biochemical measures	Mean reticulocyte volume	25090	Mean FA in cingulum cingulate gyrus on FA skeleton (right)	-0.0180119	0.0120146	rs4150197	1.89083e-05	HBEGF	White matter microstructure (mode of anisotropy)	31666681
30260	Biochemical measures	Mean reticulocyte volume	25090	Mean FA in cingulum cingulate gyrus on FA skeleton (right)	-0.0180119	0.0120146	rs4150197	1.89083e-05	HBEGF	Alzheimer's disease in APOE e4- carriers	25778476
30260	Biochemical measures	Mean reticulocyte volume	25090	Mean FA in cingulum cingulate gyrus on FA skeleton (right)	-0.0180119	0.0120146	rs4150197	1.89083e-05	HBEGF	Creatine kinase levels	29403010
30260	Biochemical measures	Mean reticulocyte volume	25090	Mean FA in cingulum cingulate gyrus on FA skeleton (right)	-0.0180119	0.0120146	rs4150197	1.89083e-05	HBEGF	Reaction time	29844566
30260	Biochemical measures	Mean reticulocyte volume	25090	Mean FA in cingulum cingulate gyrus on FA skeleton (right)	-0.0180119	0.0120146	rs4150197	1.89083e-05	HBEGF	IDP dMRI TBSS MD Genu of corpus callosum	33875891
30260	Biochemical measures	Mean reticulocyte volume	25090	Mean FA in cingulum cingulate gyrus on FA skeleton (right)	-0.0180119	0.0120146	rs4150197	1.89083e-05	HBEGF	Reaction time	32895543
30260	Biochemical measures	Mean reticulocyte volume	25090	Mean FA in cingulum cingulate gyrus on FA skeleton (right)	-0.0180119	0.0120146	rs4150197	1.89083e-05	HBEGF	IDP dMRI ProbtrackX ICVF cst r	33875891
30260	Biochemical measures	Mean reticulocyte volume	25090	Mean FA in cingulum cingulate gyrus on FA skeleton (right)	-0.0180119	0.0120146	rs4150197	1.89083e-05	HBEGF	IDP dMRI ProbtrackX ICVF fmi	33875891
30260	Biochemical measures	Mean reticulocyte volume	25090	Mean FA in cingulum cingulate gyrus on FA skeleton (right)	-0.0180119	0.0120146	rs4150197	1.89083e-05	HBEGF	IDP dMRI ProbtrackX ICVF cgc l	33875891
30260	Biochemical measures	Mean reticulocyte volume	25090	Mean FA in cingulum cingulate gyrus on FA skeleton (right)	-0.0180119	0.0120146	rs4150197	1.89083e-05	HBEGF	IDP dMRI ProbtrackX ICVF fma	33875891
30260	Biochemical measures	Mean reticulocyte volume	25090	Mean FA in cingulum cingulate gyrus on FA skeleton (right)	-0.0180119	0.0120146	rs4150197	1.89083e-05	HBEGF	IDP dMRI TBSS ICVF Genu of corpus callosum	33875891
30260	Biochemical measures	Mean reticulocyte volume	25090	Mean FA in cingulum cingulate gyrus on FA skeleton (right)	-0.0180119	0.0120146	rs4150197	1.89083e-05	HBEGF	White matter integrity (mean diffusivity)	32358547
30260	Biochemical measures	Mean reticulocyte volume	25090	Mean FA in cingulum cingulate gyrus on FA skeleton (right)	-0.0180119	0.0120146	rs4150197	1.89083e-05	HBEGF	IDP dMRI TBSS FA Splenium of corpus callosum	33875891
30260	Biochemical measures	Mean reticulocyte volume	25090	Mean FA in cingulum cingulate gyrus on FA skeleton (right)	-0.0180119	0.0120146	rs4150197	1.89083e-05	HBEGF	IDP dMRI TBSS FA Posterior limb of internal capsule R	33875891
30260	Biochemical measures	Mean reticulocyte volume	25090	Mean FA in cingulum cingulate gyrus on FA skeleton (right)	-0.0180119	0.0120146	rs4150197	1.89083e-05	HBEGF	IDP dMRI ProbtrackX FA fmi	33875891
30260	Biochemical measures	Mean reticulocyte volume	25090	Mean FA in cingulum cingulate gyrus on FA skeleton (right)	-0.0180119	0.0120146	rs4150197	1.89083e-05	HBEGF	IDP dMRI TBSS ICVF Posterior thalamic radiation R	33875891
30260	Biochemical measures	Mean reticulocyte volume	25090	Mean FA in cingulum cingulate gyrus on FA skeleton (right)	-0.0180119	0.0120146	rs4150197	1.89083e-05	HBEGF	IDP dMRI TBSS ICVF Posterior limb of internal capsule R	33875891
30260	Biochemical measures	Mean reticulocyte volume	25090	Mean FA in cingulum cingulate gyrus on FA skeleton (right)	-0.0180119	0.0120146	rs4150197	1.89083e-05	HBEGF	Body mass index	31669095
30260	Biochemical measures	Mean reticulocyte volume	25090	Mean FA in cingulum cingulate gyrus on FA skeleton (right)	-0.0180119	0.0120146	rs4150197	1.89083e-05	HBEGF	White matter microstructure (radial diusivities)	31666681
30260	Biochemical measures	Mean reticulocyte volume	25090	Mean FA in cingulum cingulate gyrus on FA skeleton (right)	-0.0180119	0.0120146	rs4150197	1.89083e-05	HBEGF	IDP dMRI TBSS ICVF Fornix cres+Stria terminalis R	33875891
30260	Biochemical measures	Mean reticulocyte volume	25090	Mean FA in cingulum cingulate gyrus on FA skeleton (right)	-0.0180119	0.0120146	rs4150197	1.89083e-05	HBEGF	IDP dMRI TBSS L2 Genu of corpus callosum	33875891
30260	Biochemical measures	Mean reticulocyte volume	25090	Mean FA in cingulum cingulate gyrus on FA skeleton (right)	-0.0180119	0.0120146	rs4150197	1.89083e-05	HBEGF	IDP dMRI TBSS L2 Splenium of corpus callosum	33875891
30260	Biochemical measures	Mean reticulocyte volume	25090	Mean FA in cingulum cingulate gyrus on FA skeleton (right)	-0.0180119	0.0120146	rs4150197	1.89083e-05	HBEGF	IDP dMRI ProbtrackX MD fmi	33875891
30260	Biochemical measures	Mean reticulocyte volume	25090	Mean FA in cingulum cingulate gyrus on FA skeleton (right)	-0.0180119	0.0120146	rs4150197	1.89083e-05	HBEGF	IDP dMRI TBSS L3 Genu of corpus callosum	33875891
30260	Biochemical measures	Mean reticulocyte volume	25090	Mean FA in cingulum cingulate gyrus on FA skeleton (right)	-0.0180119	0.0120146	rs4150197	1.89083e-05	HBEGF	IDP dMRI TBSS L3 Splenium of corpus callosum	33875891
30260	Biochemical measures	Mean reticulocyte volume	25090	Mean FA in cingulum cingulate gyrus on FA skeleton (right)	-0.0180119	0.0120146	rs4150197	1.89083e-05	HBEGF	IDP dMRI TBSS ICVF Body of corpus callosum	33875891
30260	Biochemical measures	Mean reticulocyte volume	25090	Mean FA in cingulum cingulate gyrus on FA skeleton (right)	-0.0180119	0.0120146	rs4150197	1.89083e-05	HBEGF	White matter integrity (fractional anisotropy)	32358547
30260	Biochemical measures	Mean reticulocyte volume	25090	Mean FA in cingulum cingulate gyrus on FA skeleton (right)	-0.0180119	0.0120146	rs4150197	1.89083e-05	HBEGF	IDP dMRI TBSS ICVF Anterior corona radiata R	33875891
30260	Biochemical measures	Mean reticulocyte volume	25090	Mean FA in cingulum cingulate gyrus on FA skeleton (right)	-0.0180119	0.0120146	rs4150197	1.89083e-05	HBEGF	IDP dMRI TBSS L2 Posterior limb of internal capsule L	33875891
30260	Biochemical measures	Mean reticulocyte volume	25090	Mean FA in cingulum cingulate gyrus on FA skeleton (right)	-0.0180119	0.0120146	rs4150197	1.89083e-05	HBEGF	Body mass index	30595370
30260	Biochemical measures	Mean reticulocyte volume	25090	Mean FA in cingulum cingulate gyrus on FA skeleton (right)	-0.0180119	0.0120146	rs4150197	1.89083e-05	HBEGF	IDP dMRI TBSS ICVF Posterior limb of internal capsule L	33875891
30260	Biochemical measures	Mean reticulocyte volume	25090	Mean FA in cingulum cingulate gyrus on FA skeleton (right)	-0.0180119	0.0120146	rs4150197	1.89083e-05	HBEGF	IDP dMRI TBSS ICVF Splenium of corpus callosum	33875891
30260	Biochemical measures	Mean reticulocyte volume	25090	Mean FA in cingulum cingulate gyrus on FA skeleton (right)	-0.0180119	0.0120146	rs4150197	1.89083e-05	HBEGF	Alzheimer's disease in APOE e4- carriers	28183528
30260	Biochemical measures	Mean reticulocyte volume	25090	Mean FA in cingulum cingulate gyrus on FA skeleton (right)	-0.0180119	0.0120146	rs4150197	1.89083e-05	HBEGF	IDP dMRI ProbtrackX ICVF cgc r	33875891
30260	Biochemical measures	Mean reticulocyte volume	25090	Mean FA in cingulum cingulate gyrus on FA skeleton (right)	-0.0180119	0.0120146	rs4150197	1.89083e-05	HBEGF	IDP dMRI ProbtrackX ICVF cst l	33875891
30260	Biochemical measures	Mean reticulocyte volume	25090	Mean FA in cingulum cingulate gyrus on FA skeleton (right)	-0.0180119	0.0120146	rs4150197	1.89083e-05	HBEGF	IDP dMRI TBSS ICVF Cingulum cingulate gyrus L	33875891
30260	Biochemical measures	Mean reticulocyte volume	25090	Mean FA in cingulum cingulate gyrus on FA skeleton (right)	-0.0180119	0.0120146	rs4150197	1.89083e-05	HBEGF	IDP dMRI ProbtrackX ICVF ptr l	33875891
30260	Biochemical measures	Mean reticulocyte volume	25090	Mean FA in cingulum cingulate gyrus on FA skeleton (right)	-0.0180119	0.0120146	rs4150197	1.89083e-05	HBEGF	IDP dMRI TBSS L3 Posterior limb of internal capsule R	33875891
30260	Biochemical measures	Mean reticulocyte volume	25090	Mean FA in cingulum cingulate gyrus on FA skeleton (right)	-0.0180119	0.0120146	rs4150197	1.89083e-05	HBEGF	IDP dMRI ProbtrackX L2 fmi	33875891
30260	Biochemical measures	Mean reticulocyte volume	25090	Mean FA in cingulum cingulate gyrus on FA skeleton (right)	-0.0180119	0.0120146	rs4150197	1.89083e-05	HBEGF	IDP dMRI TBSS L2 Posterior limb of internal capsule R	33875891
30260	Biochemical measures	Mean reticulocyte volume	25090	Mean FA in cingulum cingulate gyrus on FA skeleton (right)	-0.0180119	0.0120146	rs4150197	1.89083e-05	HBEGF	White matter microstructure (fractional anisotropy)	31666681
30260	Biochemical measures	Mean reticulocyte volume	25090	Mean FA in cingulum cingulate gyrus on FA skeleton (right)	-0.0180119	0.0120146	rs4150197	1.89083e-05	HBEGF	Attention deficit hyperactivity disorder or autism spectrum disorder or intelligence (pleiotropy)	35764056
30260	Biochemical measures	Mean reticulocyte volume	25090	Mean FA in cingulum cingulate gyrus on FA skeleton (right)	-0.0180119	0.0120146	rs4150197	1.89083e-05	HBEGF	IDP dMRI TBSS ICVF Fornix cres+Stria terminalis L	33875891
30260	Biochemical measures	Mean reticulocyte volume	25090	Mean FA in cingulum cingulate gyrus on FA skeleton (right)	-0.0180119	0.0120146	rs4150197	1.89083e-05	HBEGF	Intelligence (MTAG)	29326435
30260	Biochemical measures	Mean reticulocyte volume	25090	Mean FA in cingulum cingulate gyrus on FA skeleton (right)	-0.0180119	0.0120146	rs4150197	1.89083e-05	HBEGF	White matter microstructure (axial diusivities)	31666681
30260	Biochemical measures	Mean reticulocyte volume	25090	Mean FA in cingulum cingulate gyrus on FA skeleton (right)	-0.0180119	0.0120146	rs4150197	1.89083e-05	HBEGF	IDP dMRI ProbtrackX ICVF ptr r	33875891
30260	Biochemical measures	Mean reticulocyte volume	25090	Mean FA in cingulum cingulate gyrus on FA skeleton (right)	-0.0180119	0.0120146	rs4150197	1.89083e-05	HBEGF	IDP dMRI TBSS FA Genu of corpus callosum	33875891
30260	Biochemical measures	Mean reticulocyte volume	25090	Mean FA in cingulum cingulate gyrus on FA skeleton (right)	-0.0180119	0.0120146	rs4150197	1.89083e-05	HBEGF	IDP dMRI TBSS ICVF Superior longitudinal fasciculus R	33875891
30260	Biochemical measures	Mean reticulocyte volume	25090	Mean FA in cingulum cingulate gyrus on FA skeleton (right)	-0.0180119	0.0120146	rs4150197	1.89083e-05	HBEGF	IDP dMRI TBSS ICVF Cingulum cingulate gyrus R	33875891
30260	Biochemical measures	Mean reticulocyte volume	25090	Mean FA in cingulum cingulate gyrus on FA skeleton (right)	-0.0180119	0.0120146	rs4150197	1.89083e-05	HBEGF	IDP dMRI ProbtrackX L3 fmi	33875891
30260	Biochemical measures	Mean reticulocyte volume	25090	Mean FA in cingulum cingulate gyrus on FA skeleton (right)	-0.0180119	0.0120146	rs4150197	1.89083e-05	HBEGF	General cognitive ability	29844566
30210	Biochemical measures	Eosinophill percentage	25073	Mean FA in anterior limb of internal capsule on FA skeleton (left)	0.0363403	0.0440235	rs3776089	1.60974e-05	HBEGF	Atrial fibrillation	28416822
30210	Biochemical measures	Eosinophill percentage	25073	Mean FA in anterior limb of internal capsule on FA skeleton (left)	0.0363403	0.0440235	rs3776089	1.60974e-05	HBEGF	Intelligence	29942086
30210	Biochemical measures	Eosinophill percentage	25073	Mean FA in anterior limb of internal capsule on FA skeleton (left)	0.0363403	0.0440235	rs3776089	1.60974e-05	HBEGF	Alzheimer's disease	28183528
30210	Biochemical measures	Eosinophill percentage	25073	Mean FA in anterior limb of internal capsule on FA skeleton (left)	0.0363403	0.0440235	rs3776089	1.60974e-05	HBEGF	White matter microstructure (mean diusivities)	31666681
30210	Biochemical measures	Eosinophill percentage	25073	Mean FA in anterior limb of internal capsule on FA skeleton (left)	0.0363403	0.0440235	rs3776089	1.60974e-05	HBEGF	IDP dMRI ProbtrackX ICVF ilf l	33875891
30210	Biochemical measures	Eosinophill percentage	25073	Mean FA in anterior limb of internal capsule on FA skeleton (left)	0.0363403	0.0440235	rs3776089	1.60974e-05	HBEGF	IDP dMRI ProbtrackX ICVF ilf r	33875891
30210	Biochemical measures	Eosinophill percentage	25073	Mean FA in anterior limb of internal capsule on FA skeleton (left)	0.0363403	0.0440235	rs3776089	1.60974e-05	HBEGF	White matter microstructure (mode of anisotropy)	31666681
30210	Biochemical measures	Eosinophill percentage	25073	Mean FA in anterior limb of internal capsule on FA skeleton (left)	0.0363403	0.0440235	rs3776089	1.60974e-05	HBEGF	Alzheimer's disease in APOE e4- carriers	25778476
30210	Biochemical measures	Eosinophill percentage	25073	Mean FA in anterior limb of internal capsule on FA skeleton (left)	0.0363403	0.0440235	rs3776089	1.60974e-05	HBEGF	Creatine kinase levels	29403010
30210	Biochemical measures	Eosinophill percentage	25073	Mean FA in anterior limb of internal capsule on FA skeleton (left)	0.0363403	0.0440235	rs3776089	1.60974e-05	HBEGF	Reaction time	29844566
30210	Biochemical measures	Eosinophill percentage	25073	Mean FA in anterior limb of internal capsule on FA skeleton (left)	0.0363403	0.0440235	rs3776089	1.60974e-05	HBEGF	IDP dMRI TBSS MD Genu of corpus callosum	33875891
30210	Biochemical measures	Eosinophill percentage	25073	Mean FA in anterior limb of internal capsule on FA skeleton (left)	0.0363403	0.0440235	rs3776089	1.60974e-05	HBEGF	Reaction time	32895543
30210	Biochemical measures	Eosinophill percentage	25073	Mean FA in anterior limb of internal capsule on FA skeleton (left)	0.0363403	0.0440235	rs3776089	1.60974e-05	HBEGF	IDP dMRI ProbtrackX ICVF cst r	33875891
30210	Biochemical measures	Eosinophill percentage	25073	Mean FA in anterior limb of internal capsule on FA skeleton (left)	0.0363403	0.0440235	rs3776089	1.60974e-05	HBEGF	IDP dMRI ProbtrackX ICVF fmi	33875891
30210	Biochemical measures	Eosinophill percentage	25073	Mean FA in anterior limb of internal capsule on FA skeleton (left)	0.0363403	0.0440235	rs3776089	1.60974e-05	HBEGF	IDP dMRI ProbtrackX ICVF cgc l	33875891
30210	Biochemical measures	Eosinophill percentage	25073	Mean FA in anterior limb of internal capsule on FA skeleton (left)	0.0363403	0.0440235	rs3776089	1.60974e-05	HBEGF	IDP dMRI ProbtrackX ICVF fma	33875891
30210	Biochemical measures	Eosinophill percentage	25073	Mean FA in anterior limb of internal capsule on FA skeleton (left)	0.0363403	0.0440235	rs3776089	1.60974e-05	HBEGF	IDP dMRI TBSS ICVF Genu of corpus callosum	33875891
30210	Biochemical measures	Eosinophill percentage	25073	Mean FA in anterior limb of internal capsule on FA skeleton (left)	0.0363403	0.0440235	rs3776089	1.60974e-05	HBEGF	White matter integrity (mean diffusivity)	32358547
30210	Biochemical measures	Eosinophill percentage	25073	Mean FA in anterior limb of internal capsule on FA skeleton (left)	0.0363403	0.0440235	rs3776089	1.60974e-05	HBEGF	IDP dMRI TBSS FA Splenium of corpus callosum	33875891
30210	Biochemical measures	Eosinophill percentage	25073	Mean FA in anterior limb of internal capsule on FA skeleton (left)	0.0363403	0.0440235	rs3776089	1.60974e-05	HBEGF	IDP dMRI TBSS FA Posterior limb of internal capsule R	33875891
30210	Biochemical measures	Eosinophill percentage	25073	Mean FA in anterior limb of internal capsule on FA skeleton (left)	0.0363403	0.0440235	rs3776089	1.60974e-05	HBEGF	IDP dMRI ProbtrackX FA fmi	33875891
30210	Biochemical measures	Eosinophill percentage	25073	Mean FA in anterior limb of internal capsule on FA skeleton (left)	0.0363403	0.0440235	rs3776089	1.60974e-05	HBEGF	IDP dMRI TBSS ICVF Posterior thalamic radiation R	33875891
30210	Biochemical measures	Eosinophill percentage	25073	Mean FA in anterior limb of internal capsule on FA skeleton (left)	0.0363403	0.0440235	rs3776089	1.60974e-05	HBEGF	IDP dMRI TBSS ICVF Posterior limb of internal capsule R	33875891
30210	Biochemical measures	Eosinophill percentage	25073	Mean FA in anterior limb of internal capsule on FA skeleton (left)	0.0363403	0.0440235	rs3776089	1.60974e-05	HBEGF	Body mass index	31669095
30210	Biochemical measures	Eosinophill percentage	25073	Mean FA in anterior limb of internal capsule on FA skeleton (left)	0.0363403	0.0440235	rs3776089	1.60974e-05	HBEGF	White matter microstructure (radial diusivities)	31666681
30210	Biochemical measures	Eosinophill percentage	25073	Mean FA in anterior limb of internal capsule on FA skeleton (left)	0.0363403	0.0440235	rs3776089	1.60974e-05	HBEGF	IDP dMRI TBSS ICVF Fornix cres+Stria terminalis R	33875891
30210	Biochemical measures	Eosinophill percentage	25073	Mean FA in anterior limb of internal capsule on FA skeleton (left)	0.0363403	0.0440235	rs3776089	1.60974e-05	HBEGF	IDP dMRI TBSS L2 Genu of corpus callosum	33875891
30210	Biochemical measures	Eosinophill percentage	25073	Mean FA in anterior limb of internal capsule on FA skeleton (left)	0.0363403	0.0440235	rs3776089	1.60974e-05	HBEGF	IDP dMRI TBSS L2 Splenium of corpus callosum	33875891
30210	Biochemical measures	Eosinophill percentage	25073	Mean FA in anterior limb of internal capsule on FA skeleton (left)	0.0363403	0.0440235	rs3776089	1.60974e-05	HBEGF	IDP dMRI ProbtrackX MD fmi	33875891
30210	Biochemical measures	Eosinophill percentage	25073	Mean FA in anterior limb of internal capsule on FA skeleton (left)	0.0363403	0.0440235	rs3776089	1.60974e-05	HBEGF	IDP dMRI TBSS L3 Genu of corpus callosum	33875891
30210	Biochemical measures	Eosinophill percentage	25073	Mean FA in anterior limb of internal capsule on FA skeleton (left)	0.0363403	0.0440235	rs3776089	1.60974e-05	HBEGF	IDP dMRI TBSS L3 Splenium of corpus callosum	33875891
30210	Biochemical measures	Eosinophill percentage	25073	Mean FA in anterior limb of internal capsule on FA skeleton (left)	0.0363403	0.0440235	rs3776089	1.60974e-05	HBEGF	IDP dMRI TBSS ICVF Body of corpus callosum	33875891
30210	Biochemical measures	Eosinophill percentage	25073	Mean FA in anterior limb of internal capsule on FA skeleton (left)	0.0363403	0.0440235	rs3776089	1.60974e-05	HBEGF	White matter integrity (fractional anisotropy)	32358547
30210	Biochemical measures	Eosinophill percentage	25073	Mean FA in anterior limb of internal capsule on FA skeleton (left)	0.0363403	0.0440235	rs3776089	1.60974e-05	HBEGF	IDP dMRI TBSS ICVF Anterior corona radiata R	33875891
30210	Biochemical measures	Eosinophill percentage	25073	Mean FA in anterior limb of internal capsule on FA skeleton (left)	0.0363403	0.0440235	rs3776089	1.60974e-05	HBEGF	IDP dMRI TBSS L2 Posterior limb of internal capsule L	33875891
30210	Biochemical measures	Eosinophill percentage	25073	Mean FA in anterior limb of internal capsule on FA skeleton (left)	0.0363403	0.0440235	rs3776089	1.60974e-05	HBEGF	Body mass index	30595370
30210	Biochemical measures	Eosinophill percentage	25073	Mean FA in anterior limb of internal capsule on FA skeleton (left)	0.0363403	0.0440235	rs3776089	1.60974e-05	HBEGF	IDP dMRI TBSS ICVF Posterior limb of internal capsule L	33875891
30210	Biochemical measures	Eosinophill percentage	25073	Mean FA in anterior limb of internal capsule on FA skeleton (left)	0.0363403	0.0440235	rs3776089	1.60974e-05	HBEGF	IDP dMRI TBSS ICVF Splenium of corpus callosum	33875891
30210	Biochemical measures	Eosinophill percentage	25073	Mean FA in anterior limb of internal capsule on FA skeleton (left)	0.0363403	0.0440235	rs3776089	1.60974e-05	HBEGF	Alzheimer's disease in APOE e4- carriers	28183528
30210	Biochemical measures	Eosinophill percentage	25073	Mean FA in anterior limb of internal capsule on FA skeleton (left)	0.0363403	0.0440235	rs3776089	1.60974e-05	HBEGF	IDP dMRI ProbtrackX ICVF cgc r	33875891
30210	Biochemical measures	Eosinophill percentage	25073	Mean FA in anterior limb of internal capsule on FA skeleton (left)	0.0363403	0.0440235	rs3776089	1.60974e-05	HBEGF	IDP dMRI ProbtrackX ICVF cst l	33875891
30210	Biochemical measures	Eosinophill percentage	25073	Mean FA in anterior limb of internal capsule on FA skeleton (left)	0.0363403	0.0440235	rs3776089	1.60974e-05	HBEGF	IDP dMRI TBSS ICVF Cingulum cingulate gyrus L	33875891
30210	Biochemical measures	Eosinophill percentage	25073	Mean FA in anterior limb of internal capsule on FA skeleton (left)	0.0363403	0.0440235	rs3776089	1.60974e-05	HBEGF	IDP dMRI ProbtrackX ICVF ptr l	33875891
30210	Biochemical measures	Eosinophill percentage	25073	Mean FA in anterior limb of internal capsule on FA skeleton (left)	0.0363403	0.0440235	rs3776089	1.60974e-05	HBEGF	IDP dMRI TBSS L3 Posterior limb of internal capsule R	33875891
30210	Biochemical measures	Eosinophill percentage	25073	Mean FA in anterior limb of internal capsule on FA skeleton (left)	0.0363403	0.0440235	rs3776089	1.60974e-05	HBEGF	IDP dMRI ProbtrackX L2 fmi	33875891
30210	Biochemical measures	Eosinophill percentage	25073	Mean FA in anterior limb of internal capsule on FA skeleton (left)	0.0363403	0.0440235	rs3776089	1.60974e-05	HBEGF	IDP dMRI TBSS L2 Posterior limb of internal capsule R	33875891
30210	Biochemical measures	Eosinophill percentage	25073	Mean FA in anterior limb of internal capsule on FA skeleton (left)	0.0363403	0.0440235	rs3776089	1.60974e-05	HBEGF	White matter microstructure (fractional anisotropy)	31666681
30210	Biochemical measures	Eosinophill percentage	25073	Mean FA in anterior limb of internal capsule on FA skeleton (left)	0.0363403	0.0440235	rs3776089	1.60974e-05	HBEGF	Attention deficit hyperactivity disorder or autism spectrum disorder or intelligence (pleiotropy)	35764056
30210	Biochemical measures	Eosinophill percentage	25073	Mean FA in anterior limb of internal capsule on FA skeleton (left)	0.0363403	0.0440235	rs3776089	1.60974e-05	HBEGF	IDP dMRI TBSS ICVF Fornix cres+Stria terminalis L	33875891
30210	Biochemical measures	Eosinophill percentage	25073	Mean FA in anterior limb of internal capsule on FA skeleton (left)	0.0363403	0.0440235	rs3776089	1.60974e-05	HBEGF	Intelligence (MTAG)	29326435
30210	Biochemical measures	Eosinophill percentage	25073	Mean FA in anterior limb of internal capsule on FA skeleton (left)	0.0363403	0.0440235	rs3776089	1.60974e-05	HBEGF	White matter microstructure (axial diusivities)	31666681
30210	Biochemical measures	Eosinophill percentage	25073	Mean FA in anterior limb of internal capsule on FA skeleton (left)	0.0363403	0.0440235	rs3776089	1.60974e-05	HBEGF	IDP dMRI ProbtrackX ICVF ptr r	33875891
30210	Biochemical measures	Eosinophill percentage	25073	Mean FA in anterior limb of internal capsule on FA skeleton (left)	0.0363403	0.0440235	rs3776089	1.60974e-05	HBEGF	IDP dMRI TBSS FA Genu of corpus callosum	33875891
30210	Biochemical measures	Eosinophill percentage	25073	Mean FA in anterior limb of internal capsule on FA skeleton (left)	0.0363403	0.0440235	rs3776089	1.60974e-05	HBEGF	IDP dMRI TBSS ICVF Superior longitudinal fasciculus R	33875891
30210	Biochemical measures	Eosinophill percentage	25073	Mean FA in anterior limb of internal capsule on FA skeleton (left)	0.0363403	0.0440235	rs3776089	1.60974e-05	HBEGF	IDP dMRI TBSS ICVF Cingulum cingulate gyrus R	33875891
30210	Biochemical measures	Eosinophill percentage	25073	Mean FA in anterior limb of internal capsule on FA skeleton (left)	0.0363403	0.0440235	rs3776089	1.60974e-05	HBEGF	IDP dMRI ProbtrackX L3 fmi	33875891
30210	Biochemical measures	Eosinophill percentage	25073	Mean FA in anterior limb of internal capsule on FA skeleton (left)	0.0363403	0.0440235	rs3776089	1.60974e-05	HBEGF	General cognitive ability	29844566
30260	Biochemical measures	Mean reticulocyte volume	25090	Mean FA in cingulum cingulate gyrus on FA skeleton (right)	-0.0180119	0.0120146	rs3776089	4.39674e-06	HBEGF	Atrial fibrillation	28416822
30260	Biochemical measures	Mean reticulocyte volume	25090	Mean FA in cingulum cingulate gyrus on FA skeleton (right)	-0.0180119	0.0120146	rs3776089	4.39674e-06	HBEGF	Intelligence	29942086
30260	Biochemical measures	Mean reticulocyte volume	25090	Mean FA in cingulum cingulate gyrus on FA skeleton (right)	-0.0180119	0.0120146	rs3776089	4.39674e-06	HBEGF	Alzheimer's disease	28183528
30260	Biochemical measures	Mean reticulocyte volume	25090	Mean FA in cingulum cingulate gyrus on FA skeleton (right)	-0.0180119	0.0120146	rs3776089	4.39674e-06	HBEGF	White matter microstructure (mean diusivities)	31666681
30260	Biochemical measures	Mean reticulocyte volume	25090	Mean FA in cingulum cingulate gyrus on FA skeleton (right)	-0.0180119	0.0120146	rs3776089	4.39674e-06	HBEGF	IDP dMRI ProbtrackX ICVF ilf l	33875891
30260	Biochemical measures	Mean reticulocyte volume	25090	Mean FA in cingulum cingulate gyrus on FA skeleton (right)	-0.0180119	0.0120146	rs3776089	4.39674e-06	HBEGF	IDP dMRI ProbtrackX ICVF ilf r	33875891
30260	Biochemical measures	Mean reticulocyte volume	25090	Mean FA in cingulum cingulate gyrus on FA skeleton (right)	-0.0180119	0.0120146	rs3776089	4.39674e-06	HBEGF	White matter microstructure (mode of anisotropy)	31666681
30260	Biochemical measures	Mean reticulocyte volume	25090	Mean FA in cingulum cingulate gyrus on FA skeleton (right)	-0.0180119	0.0120146	rs3776089	4.39674e-06	HBEGF	Alzheimer's disease in APOE e4- carriers	25778476
30260	Biochemical measures	Mean reticulocyte volume	25090	Mean FA in cingulum cingulate gyrus on FA skeleton (right)	-0.0180119	0.0120146	rs3776089	4.39674e-06	HBEGF	Creatine kinase levels	29403010
30260	Biochemical measures	Mean reticulocyte volume	25090	Mean FA in cingulum cingulate gyrus on FA skeleton (right)	-0.0180119	0.0120146	rs3776089	4.39674e-06	HBEGF	Reaction time	29844566
30260	Biochemical measures	Mean reticulocyte volume	25090	Mean FA in cingulum cingulate gyrus on FA skeleton (right)	-0.0180119	0.0120146	rs3776089	4.39674e-06	HBEGF	IDP dMRI TBSS MD Genu of corpus callosum	33875891
30260	Biochemical measures	Mean reticulocyte volume	25090	Mean FA in cingulum cingulate gyrus on FA skeleton (right)	-0.0180119	0.0120146	rs3776089	4.39674e-06	HBEGF	Reaction time	32895543
30260	Biochemical measures	Mean reticulocyte volume	25090	Mean FA in cingulum cingulate gyrus on FA skeleton (right)	-0.0180119	0.0120146	rs3776089	4.39674e-06	HBEGF	IDP dMRI ProbtrackX ICVF cst r	33875891
30260	Biochemical measures	Mean reticulocyte volume	25090	Mean FA in cingulum cingulate gyrus on FA skeleton (right)	-0.0180119	0.0120146	rs3776089	4.39674e-06	HBEGF	IDP dMRI ProbtrackX ICVF fmi	33875891
30260	Biochemical measures	Mean reticulocyte volume	25090	Mean FA in cingulum cingulate gyrus on FA skeleton (right)	-0.0180119	0.0120146	rs3776089	4.39674e-06	HBEGF	IDP dMRI ProbtrackX ICVF cgc l	33875891
30260	Biochemical measures	Mean reticulocyte volume	25090	Mean FA in cingulum cingulate gyrus on FA skeleton (right)	-0.0180119	0.0120146	rs3776089	4.39674e-06	HBEGF	IDP dMRI ProbtrackX ICVF fma	33875891
30260	Biochemical measures	Mean reticulocyte volume	25090	Mean FA in cingulum cingulate gyrus on FA skeleton (right)	-0.0180119	0.0120146	rs3776089	4.39674e-06	HBEGF	IDP dMRI TBSS ICVF Genu of corpus callosum	33875891
30260	Biochemical measures	Mean reticulocyte volume	25090	Mean FA in cingulum cingulate gyrus on FA skeleton (right)	-0.0180119	0.0120146	rs3776089	4.39674e-06	HBEGF	White matter integrity (mean diffusivity)	32358547
30260	Biochemical measures	Mean reticulocyte volume	25090	Mean FA in cingulum cingulate gyrus on FA skeleton (right)	-0.0180119	0.0120146	rs3776089	4.39674e-06	HBEGF	IDP dMRI TBSS FA Splenium of corpus callosum	33875891
30260	Biochemical measures	Mean reticulocyte volume	25090	Mean FA in cingulum cingulate gyrus on FA skeleton (right)	-0.0180119	0.0120146	rs3776089	4.39674e-06	HBEGF	IDP dMRI TBSS FA Posterior limb of internal capsule R	33875891
30260	Biochemical measures	Mean reticulocyte volume	25090	Mean FA in cingulum cingulate gyrus on FA skeleton (right)	-0.0180119	0.0120146	rs3776089	4.39674e-06	HBEGF	IDP dMRI ProbtrackX FA fmi	33875891
30260	Biochemical measures	Mean reticulocyte volume	25090	Mean FA in cingulum cingulate gyrus on FA skeleton (right)	-0.0180119	0.0120146	rs3776089	4.39674e-06	HBEGF	IDP dMRI TBSS ICVF Posterior thalamic radiation R	33875891
30260	Biochemical measures	Mean reticulocyte volume	25090	Mean FA in cingulum cingulate gyrus on FA skeleton (right)	-0.0180119	0.0120146	rs3776089	4.39674e-06	HBEGF	IDP dMRI TBSS ICVF Posterior limb of internal capsule R	33875891
30260	Biochemical measures	Mean reticulocyte volume	25090	Mean FA in cingulum cingulate gyrus on FA skeleton (right)	-0.0180119	0.0120146	rs3776089	4.39674e-06	HBEGF	Body mass index	31669095
30260	Biochemical measures	Mean reticulocyte volume	25090	Mean FA in cingulum cingulate gyrus on FA skeleton (right)	-0.0180119	0.0120146	rs3776089	4.39674e-06	HBEGF	White matter microstructure (radial diusivities)	31666681
30260	Biochemical measures	Mean reticulocyte volume	25090	Mean FA in cingulum cingulate gyrus on FA skeleton (right)	-0.0180119	0.0120146	rs3776089	4.39674e-06	HBEGF	IDP dMRI TBSS ICVF Fornix cres+Stria terminalis R	33875891
30260	Biochemical measures	Mean reticulocyte volume	25090	Mean FA in cingulum cingulate gyrus on FA skeleton (right)	-0.0180119	0.0120146	rs3776089	4.39674e-06	HBEGF	IDP dMRI TBSS L2 Genu of corpus callosum	33875891
30260	Biochemical measures	Mean reticulocyte volume	25090	Mean FA in cingulum cingulate gyrus on FA skeleton (right)	-0.0180119	0.0120146	rs3776089	4.39674e-06	HBEGF	IDP dMRI TBSS L2 Splenium of corpus callosum	33875891
30260	Biochemical measures	Mean reticulocyte volume	25090	Mean FA in cingulum cingulate gyrus on FA skeleton (right)	-0.0180119	0.0120146	rs3776089	4.39674e-06	HBEGF	IDP dMRI ProbtrackX MD fmi	33875891
30260	Biochemical measures	Mean reticulocyte volume	25090	Mean FA in cingulum cingulate gyrus on FA skeleton (right)	-0.0180119	0.0120146	rs3776089	4.39674e-06	HBEGF	IDP dMRI TBSS L3 Genu of corpus callosum	33875891
30260	Biochemical measures	Mean reticulocyte volume	25090	Mean FA in cingulum cingulate gyrus on FA skeleton (right)	-0.0180119	0.0120146	rs3776089	4.39674e-06	HBEGF	IDP dMRI TBSS L3 Splenium of corpus callosum	33875891
30260	Biochemical measures	Mean reticulocyte volume	25090	Mean FA in cingulum cingulate gyrus on FA skeleton (right)	-0.0180119	0.0120146	rs3776089	4.39674e-06	HBEGF	IDP dMRI TBSS ICVF Body of corpus callosum	33875891
30260	Biochemical measures	Mean reticulocyte volume	25090	Mean FA in cingulum cingulate gyrus on FA skeleton (right)	-0.0180119	0.0120146	rs3776089	4.39674e-06	HBEGF	White matter integrity (fractional anisotropy)	32358547
30260	Biochemical measures	Mean reticulocyte volume	25090	Mean FA in cingulum cingulate gyrus on FA skeleton (right)	-0.0180119	0.0120146	rs3776089	4.39674e-06	HBEGF	IDP dMRI TBSS ICVF Anterior corona radiata R	33875891
30260	Biochemical measures	Mean reticulocyte volume	25090	Mean FA in cingulum cingulate gyrus on FA skeleton (right)	-0.0180119	0.0120146	rs3776089	4.39674e-06	HBEGF	IDP dMRI TBSS L2 Posterior limb of internal capsule L	33875891
30260	Biochemical measures	Mean reticulocyte volume	25090	Mean FA in cingulum cingulate gyrus on FA skeleton (right)	-0.0180119	0.0120146	rs3776089	4.39674e-06	HBEGF	Body mass index	30595370
30260	Biochemical measures	Mean reticulocyte volume	25090	Mean FA in cingulum cingulate gyrus on FA skeleton (right)	-0.0180119	0.0120146	rs3776089	4.39674e-06	HBEGF	IDP dMRI TBSS ICVF Posterior limb of internal capsule L	33875891
30260	Biochemical measures	Mean reticulocyte volume	25090	Mean FA in cingulum cingulate gyrus on FA skeleton (right)	-0.0180119	0.0120146	rs3776089	4.39674e-06	HBEGF	IDP dMRI TBSS ICVF Splenium of corpus callosum	33875891
30260	Biochemical measures	Mean reticulocyte volume	25090	Mean FA in cingulum cingulate gyrus on FA skeleton (right)	-0.0180119	0.0120146	rs3776089	4.39674e-06	HBEGF	Alzheimer's disease in APOE e4- carriers	28183528
30260	Biochemical measures	Mean reticulocyte volume	25090	Mean FA in cingulum cingulate gyrus on FA skeleton (right)	-0.0180119	0.0120146	rs3776089	4.39674e-06	HBEGF	IDP dMRI ProbtrackX ICVF cgc r	33875891
30260	Biochemical measures	Mean reticulocyte volume	25090	Mean FA in cingulum cingulate gyrus on FA skeleton (right)	-0.0180119	0.0120146	rs3776089	4.39674e-06	HBEGF	IDP dMRI ProbtrackX ICVF cst l	33875891
30260	Biochemical measures	Mean reticulocyte volume	25090	Mean FA in cingulum cingulate gyrus on FA skeleton (right)	-0.0180119	0.0120146	rs3776089	4.39674e-06	HBEGF	IDP dMRI TBSS ICVF Cingulum cingulate gyrus L	33875891
30260	Biochemical measures	Mean reticulocyte volume	25090	Mean FA in cingulum cingulate gyrus on FA skeleton (right)	-0.0180119	0.0120146	rs3776089	4.39674e-06	HBEGF	IDP dMRI ProbtrackX ICVF ptr l	33875891
30260	Biochemical measures	Mean reticulocyte volume	25090	Mean FA in cingulum cingulate gyrus on FA skeleton (right)	-0.0180119	0.0120146	rs3776089	4.39674e-06	HBEGF	IDP dMRI TBSS L3 Posterior limb of internal capsule R	33875891
30260	Biochemical measures	Mean reticulocyte volume	25090	Mean FA in cingulum cingulate gyrus on FA skeleton (right)	-0.0180119	0.0120146	rs3776089	4.39674e-06	HBEGF	IDP dMRI ProbtrackX L2 fmi	33875891
30260	Biochemical measures	Mean reticulocyte volume	25090	Mean FA in cingulum cingulate gyrus on FA skeleton (right)	-0.0180119	0.0120146	rs3776089	4.39674e-06	HBEGF	IDP dMRI TBSS L2 Posterior limb of internal capsule R	33875891
30260	Biochemical measures	Mean reticulocyte volume	25090	Mean FA in cingulum cingulate gyrus on FA skeleton (right)	-0.0180119	0.0120146	rs3776089	4.39674e-06	HBEGF	White matter microstructure (fractional anisotropy)	31666681
30260	Biochemical measures	Mean reticulocyte volume	25090	Mean FA in cingulum cingulate gyrus on FA skeleton (right)	-0.0180119	0.0120146	rs3776089	4.39674e-06	HBEGF	Attention deficit hyperactivity disorder or autism spectrum disorder or intelligence (pleiotropy)	35764056
30260	Biochemical measures	Mean reticulocyte volume	25090	Mean FA in cingulum cingulate gyrus on FA skeleton (right)	-0.0180119	0.0120146	rs3776089	4.39674e-06	HBEGF	IDP dMRI TBSS ICVF Fornix cres+Stria terminalis L	33875891
30260	Biochemical measures	Mean reticulocyte volume	25090	Mean FA in cingulum cingulate gyrus on FA skeleton (right)	-0.0180119	0.0120146	rs3776089	4.39674e-06	HBEGF	Intelligence (MTAG)	29326435
30260	Biochemical measures	Mean reticulocyte volume	25090	Mean FA in cingulum cingulate gyrus on FA skeleton (right)	-0.0180119	0.0120146	rs3776089	4.39674e-06	HBEGF	White matter microstructure (axial diusivities)	31666681
30260	Biochemical measures	Mean reticulocyte volume	25090	Mean FA in cingulum cingulate gyrus on FA skeleton (right)	-0.0180119	0.0120146	rs3776089	4.39674e-06	HBEGF	IDP dMRI ProbtrackX ICVF ptr r	33875891
30260	Biochemical measures	Mean reticulocyte volume	25090	Mean FA in cingulum cingulate gyrus on FA skeleton (right)	-0.0180119	0.0120146	rs3776089	4.39674e-06	HBEGF	IDP dMRI TBSS FA Genu of corpus callosum	33875891
30260	Biochemical measures	Mean reticulocyte volume	25090	Mean FA in cingulum cingulate gyrus on FA skeleton (right)	-0.0180119	0.0120146	rs3776089	4.39674e-06	HBEGF	IDP dMRI TBSS ICVF Superior longitudinal fasciculus R	33875891
30260	Biochemical measures	Mean reticulocyte volume	25090	Mean FA in cingulum cingulate gyrus on FA skeleton (right)	-0.0180119	0.0120146	rs3776089	4.39674e-06	HBEGF	IDP dMRI TBSS ICVF Cingulum cingulate gyrus R	33875891
30260	Biochemical measures	Mean reticulocyte volume	25090	Mean FA in cingulum cingulate gyrus on FA skeleton (right)	-0.0180119	0.0120146	rs3776089	4.39674e-06	HBEGF	IDP dMRI ProbtrackX L3 fmi	33875891
30260	Biochemical measures	Mean reticulocyte volume	25090	Mean FA in cingulum cingulate gyrus on FA skeleton (right)	-0.0180119	0.0120146	rs3776089	4.39674e-06	HBEGF	General cognitive ability	29844566
30300	Biochemical measures	High light scatter reticulocyte count	25073	Mean FA in anterior limb of internal capsule on FA skeleton (left)	-0.0732461	0.0362712	rs3776089	1.60974e-05	HBEGF	Atrial fibrillation	28416822
30300	Biochemical measures	High light scatter reticulocyte count	25073	Mean FA in anterior limb of internal capsule on FA skeleton (left)	-0.0732461	0.0362712	rs3776089	1.60974e-05	HBEGF	Intelligence	29942086
30300	Biochemical measures	High light scatter reticulocyte count	25073	Mean FA in anterior limb of internal capsule on FA skeleton (left)	-0.0732461	0.0362712	rs3776089	1.60974e-05	HBEGF	Alzheimer's disease	28183528
30300	Biochemical measures	High light scatter reticulocyte count	25073	Mean FA in anterior limb of internal capsule on FA skeleton (left)	-0.0732461	0.0362712	rs3776089	1.60974e-05	HBEGF	White matter microstructure (mean diusivities)	31666681
30300	Biochemical measures	High light scatter reticulocyte count	25073	Mean FA in anterior limb of internal capsule on FA skeleton (left)	-0.0732461	0.0362712	rs3776089	1.60974e-05	HBEGF	IDP dMRI ProbtrackX ICVF ilf l	33875891
30300	Biochemical measures	High light scatter reticulocyte count	25073	Mean FA in anterior limb of internal capsule on FA skeleton (left)	-0.0732461	0.0362712	rs3776089	1.60974e-05	HBEGF	IDP dMRI ProbtrackX ICVF ilf r	33875891
30300	Biochemical measures	High light scatter reticulocyte count	25073	Mean FA in anterior limb of internal capsule on FA skeleton (left)	-0.0732461	0.0362712	rs3776089	1.60974e-05	HBEGF	White matter microstructure (mode of anisotropy)	31666681
30300	Biochemical measures	High light scatter reticulocyte count	25073	Mean FA in anterior limb of internal capsule on FA skeleton (left)	-0.0732461	0.0362712	rs3776089	1.60974e-05	HBEGF	Alzheimer's disease in APOE e4- carriers	25778476
30300	Biochemical measures	High light scatter reticulocyte count	25073	Mean FA in anterior limb of internal capsule on FA skeleton (left)	-0.0732461	0.0362712	rs3776089	1.60974e-05	HBEGF	Creatine kinase levels	29403010
30300	Biochemical measures	High light scatter reticulocyte count	25073	Mean FA in anterior limb of internal capsule on FA skeleton (left)	-0.0732461	0.0362712	rs3776089	1.60974e-05	HBEGF	Reaction time	29844566
30300	Biochemical measures	High light scatter reticulocyte count	25073	Mean FA in anterior limb of internal capsule on FA skeleton (left)	-0.0732461	0.0362712	rs3776089	1.60974e-05	HBEGF	IDP dMRI TBSS MD Genu of corpus callosum	33875891
30300	Biochemical measures	High light scatter reticulocyte count	25073	Mean FA in anterior limb of internal capsule on FA skeleton (left)	-0.0732461	0.0362712	rs3776089	1.60974e-05	HBEGF	Reaction time	32895543
30300	Biochemical measures	High light scatter reticulocyte count	25073	Mean FA in anterior limb of internal capsule on FA skeleton (left)	-0.0732461	0.0362712	rs3776089	1.60974e-05	HBEGF	IDP dMRI ProbtrackX ICVF cst r	33875891
30300	Biochemical measures	High light scatter reticulocyte count	25073	Mean FA in anterior limb of internal capsule on FA skeleton (left)	-0.0732461	0.0362712	rs3776089	1.60974e-05	HBEGF	IDP dMRI ProbtrackX ICVF fmi	33875891
30300	Biochemical measures	High light scatter reticulocyte count	25073	Mean FA in anterior limb of internal capsule on FA skeleton (left)	-0.0732461	0.0362712	rs3776089	1.60974e-05	HBEGF	IDP dMRI ProbtrackX ICVF cgc l	33875891
30300	Biochemical measures	High light scatter reticulocyte count	25073	Mean FA in anterior limb of internal capsule on FA skeleton (left)	-0.0732461	0.0362712	rs3776089	1.60974e-05	HBEGF	IDP dMRI ProbtrackX ICVF fma	33875891
30300	Biochemical measures	High light scatter reticulocyte count	25073	Mean FA in anterior limb of internal capsule on FA skeleton (left)	-0.0732461	0.0362712	rs3776089	1.60974e-05	HBEGF	IDP dMRI TBSS ICVF Genu of corpus callosum	33875891
30300	Biochemical measures	High light scatter reticulocyte count	25073	Mean FA in anterior limb of internal capsule on FA skeleton (left)	-0.0732461	0.0362712	rs3776089	1.60974e-05	HBEGF	White matter integrity (mean diffusivity)	32358547
30300	Biochemical measures	High light scatter reticulocyte count	25073	Mean FA in anterior limb of internal capsule on FA skeleton (left)	-0.0732461	0.0362712	rs3776089	1.60974e-05	HBEGF	IDP dMRI TBSS FA Splenium of corpus callosum	33875891
30300	Biochemical measures	High light scatter reticulocyte count	25073	Mean FA in anterior limb of internal capsule on FA skeleton (left)	-0.0732461	0.0362712	rs3776089	1.60974e-05	HBEGF	IDP dMRI TBSS FA Posterior limb of internal capsule R	33875891
30300	Biochemical measures	High light scatter reticulocyte count	25073	Mean FA in anterior limb of internal capsule on FA skeleton (left)	-0.0732461	0.0362712	rs3776089	1.60974e-05	HBEGF	IDP dMRI ProbtrackX FA fmi	33875891
30300	Biochemical measures	High light scatter reticulocyte count	25073	Mean FA in anterior limb of internal capsule on FA skeleton (left)	-0.0732461	0.0362712	rs3776089	1.60974e-05	HBEGF	IDP dMRI TBSS ICVF Posterior thalamic radiation R	33875891
30300	Biochemical measures	High light scatter reticulocyte count	25073	Mean FA in anterior limb of internal capsule on FA skeleton (left)	-0.0732461	0.0362712	rs3776089	1.60974e-05	HBEGF	IDP dMRI TBSS ICVF Posterior limb of internal capsule R	33875891
30300	Biochemical measures	High light scatter reticulocyte count	25073	Mean FA in anterior limb of internal capsule on FA skeleton (left)	-0.0732461	0.0362712	rs3776089	1.60974e-05	HBEGF	Body mass index	31669095
30300	Biochemical measures	High light scatter reticulocyte count	25073	Mean FA in anterior limb of internal capsule on FA skeleton (left)	-0.0732461	0.0362712	rs3776089	1.60974e-05	HBEGF	White matter microstructure (radial diusivities)	31666681
30300	Biochemical measures	High light scatter reticulocyte count	25073	Mean FA in anterior limb of internal capsule on FA skeleton (left)	-0.0732461	0.0362712	rs3776089	1.60974e-05	HBEGF	IDP dMRI TBSS ICVF Fornix cres+Stria terminalis R	33875891
30300	Biochemical measures	High light scatter reticulocyte count	25073	Mean FA in anterior limb of internal capsule on FA skeleton (left)	-0.0732461	0.0362712	rs3776089	1.60974e-05	HBEGF	IDP dMRI TBSS L2 Genu of corpus callosum	33875891
30300	Biochemical measures	High light scatter reticulocyte count	25073	Mean FA in anterior limb of internal capsule on FA skeleton (left)	-0.0732461	0.0362712	rs3776089	1.60974e-05	HBEGF	IDP dMRI TBSS L2 Splenium of corpus callosum	33875891
30300	Biochemical measures	High light scatter reticulocyte count	25073	Mean FA in anterior limb of internal capsule on FA skeleton (left)	-0.0732461	0.0362712	rs3776089	1.60974e-05	HBEGF	IDP dMRI ProbtrackX MD fmi	33875891
30300	Biochemical measures	High light scatter reticulocyte count	25073	Mean FA in anterior limb of internal capsule on FA skeleton (left)	-0.0732461	0.0362712	rs3776089	1.60974e-05	HBEGF	IDP dMRI TBSS L3 Genu of corpus callosum	33875891
30300	Biochemical measures	High light scatter reticulocyte count	25073	Mean FA in anterior limb of internal capsule on FA skeleton (left)	-0.0732461	0.0362712	rs3776089	1.60974e-05	HBEGF	IDP dMRI TBSS L3 Splenium of corpus callosum	33875891
30300	Biochemical measures	High light scatter reticulocyte count	25073	Mean FA in anterior limb of internal capsule on FA skeleton (left)	-0.0732461	0.0362712	rs3776089	1.60974e-05	HBEGF	IDP dMRI TBSS ICVF Body of corpus callosum	33875891
30300	Biochemical measures	High light scatter reticulocyte count	25073	Mean FA in anterior limb of internal capsule on FA skeleton (left)	-0.0732461	0.0362712	rs3776089	1.60974e-05	HBEGF	White matter integrity (fractional anisotropy)	32358547
30300	Biochemical measures	High light scatter reticulocyte count	25073	Mean FA in anterior limb of internal capsule on FA skeleton (left)	-0.0732461	0.0362712	rs3776089	1.60974e-05	HBEGF	IDP dMRI TBSS ICVF Anterior corona radiata R	33875891
30300	Biochemical measures	High light scatter reticulocyte count	25073	Mean FA in anterior limb of internal capsule on FA skeleton (left)	-0.0732461	0.0362712	rs3776089	1.60974e-05	HBEGF	IDP dMRI TBSS L2 Posterior limb of internal capsule L	33875891
30300	Biochemical measures	High light scatter reticulocyte count	25073	Mean FA in anterior limb of internal capsule on FA skeleton (left)	-0.0732461	0.0362712	rs3776089	1.60974e-05	HBEGF	Body mass index	30595370
30300	Biochemical measures	High light scatter reticulocyte count	25073	Mean FA in anterior limb of internal capsule on FA skeleton (left)	-0.0732461	0.0362712	rs3776089	1.60974e-05	HBEGF	IDP dMRI TBSS ICVF Posterior limb of internal capsule L	33875891
30300	Biochemical measures	High light scatter reticulocyte count	25073	Mean FA in anterior limb of internal capsule on FA skeleton (left)	-0.0732461	0.0362712	rs3776089	1.60974e-05	HBEGF	IDP dMRI TBSS ICVF Splenium of corpus callosum	33875891
30300	Biochemical measures	High light scatter reticulocyte count	25073	Mean FA in anterior limb of internal capsule on FA skeleton (left)	-0.0732461	0.0362712	rs3776089	1.60974e-05	HBEGF	Alzheimer's disease in APOE e4- carriers	28183528
30300	Biochemical measures	High light scatter reticulocyte count	25073	Mean FA in anterior limb of internal capsule on FA skeleton (left)	-0.0732461	0.0362712	rs3776089	1.60974e-05	HBEGF	IDP dMRI ProbtrackX ICVF cgc r	33875891
30300	Biochemical measures	High light scatter reticulocyte count	25073	Mean FA in anterior limb of internal capsule on FA skeleton (left)	-0.0732461	0.0362712	rs3776089	1.60974e-05	HBEGF	IDP dMRI ProbtrackX ICVF cst l	33875891
30300	Biochemical measures	High light scatter reticulocyte count	25073	Mean FA in anterior limb of internal capsule on FA skeleton (left)	-0.0732461	0.0362712	rs3776089	1.60974e-05	HBEGF	IDP dMRI TBSS ICVF Cingulum cingulate gyrus L	33875891
30300	Biochemical measures	High light scatter reticulocyte count	25073	Mean FA in anterior limb of internal capsule on FA skeleton (left)	-0.0732461	0.0362712	rs3776089	1.60974e-05	HBEGF	IDP dMRI ProbtrackX ICVF ptr l	33875891
30300	Biochemical measures	High light scatter reticulocyte count	25073	Mean FA in anterior limb of internal capsule on FA skeleton (left)	-0.0732461	0.0362712	rs3776089	1.60974e-05	HBEGF	IDP dMRI TBSS L3 Posterior limb of internal capsule R	33875891
30300	Biochemical measures	High light scatter reticulocyte count	25073	Mean FA in anterior limb of internal capsule on FA skeleton (left)	-0.0732461	0.0362712	rs3776089	1.60974e-05	HBEGF	IDP dMRI ProbtrackX L2 fmi	33875891
30300	Biochemical measures	High light scatter reticulocyte count	25073	Mean FA in anterior limb of internal capsule on FA skeleton (left)	-0.0732461	0.0362712	rs3776089	1.60974e-05	HBEGF	IDP dMRI TBSS L2 Posterior limb of internal capsule R	33875891
30300	Biochemical measures	High light scatter reticulocyte count	25073	Mean FA in anterior limb of internal capsule on FA skeleton (left)	-0.0732461	0.0362712	rs3776089	1.60974e-05	HBEGF	White matter microstructure (fractional anisotropy)	31666681
30300	Biochemical measures	High light scatter reticulocyte count	25073	Mean FA in anterior limb of internal capsule on FA skeleton (left)	-0.0732461	0.0362712	rs3776089	1.60974e-05	HBEGF	Attention deficit hyperactivity disorder or autism spectrum disorder or intelligence (pleiotropy)	35764056
30300	Biochemical measures	High light scatter reticulocyte count	25073	Mean FA in anterior limb of internal capsule on FA skeleton (left)	-0.0732461	0.0362712	rs3776089	1.60974e-05	HBEGF	IDP dMRI TBSS ICVF Fornix cres+Stria terminalis L	33875891
30300	Biochemical measures	High light scatter reticulocyte count	25073	Mean FA in anterior limb of internal capsule on FA skeleton (left)	-0.0732461	0.0362712	rs3776089	1.60974e-05	HBEGF	Intelligence (MTAG)	29326435
30300	Biochemical measures	High light scatter reticulocyte count	25073	Mean FA in anterior limb of internal capsule on FA skeleton (left)	-0.0732461	0.0362712	rs3776089	1.60974e-05	HBEGF	White matter microstructure (axial diusivities)	31666681
30300	Biochemical measures	High light scatter reticulocyte count	25073	Mean FA in anterior limb of internal capsule on FA skeleton (left)	-0.0732461	0.0362712	rs3776089	1.60974e-05	HBEGF	IDP dMRI ProbtrackX ICVF ptr r	33875891
30300	Biochemical measures	High light scatter reticulocyte count	25073	Mean FA in anterior limb of internal capsule on FA skeleton (left)	-0.0732461	0.0362712	rs3776089	1.60974e-05	HBEGF	IDP dMRI TBSS FA Genu of corpus callosum	33875891
30300	Biochemical measures	High light scatter reticulocyte count	25073	Mean FA in anterior limb of internal capsule on FA skeleton (left)	-0.0732461	0.0362712	rs3776089	1.60974e-05	HBEGF	IDP dMRI TBSS ICVF Superior longitudinal fasciculus R	33875891
30300	Biochemical measures	High light scatter reticulocyte count	25073	Mean FA in anterior limb of internal capsule on FA skeleton (left)	-0.0732461	0.0362712	rs3776089	1.60974e-05	HBEGF	IDP dMRI TBSS ICVF Cingulum cingulate gyrus R	33875891
30300	Biochemical measures	High light scatter reticulocyte count	25073	Mean FA in anterior limb of internal capsule on FA skeleton (left)	-0.0732461	0.0362712	rs3776089	1.60974e-05	HBEGF	IDP dMRI ProbtrackX L3 fmi	33875891
30300	Biochemical measures	High light scatter reticulocyte count	25073	Mean FA in anterior limb of internal capsule on FA skeleton (left)	-0.0732461	0.0362712	rs3776089	1.60974e-05	HBEGF	General cognitive ability	29844566
30210	Biochemical measures	Eosinophill percentage	25073	Mean FA in anterior limb of internal capsule on FA skeleton (left)	0.0363403	0.0440235	rs76122535	4.68562e-13	ICA1L	Alzheimer鈥檚 disease polygenic risk score (upper quantile vs lower quantile)	35589863
30210	Biochemical measures	Eosinophill percentage	25073	Mean FA in anterior limb of internal capsule on FA skeleton (left)	0.0363403	0.0440235	rs76122535	4.68562e-13	ICA1L	White matter microstructure (fractional anisotropy)	31666681
30210	Biochemical measures	Eosinophill percentage	25073	Mean FA in anterior limb of internal capsule on FA skeleton (left)	0.0363403	0.0440235	rs76122535	4.68562e-13	ICA1L	White matter microstructure (radial diusivities)	31666681
30210	Biochemical measures	Eosinophill percentage	25073	Mean FA in anterior limb of internal capsule on FA skeleton (left)	0.0363403	0.0440235	rs76122535	4.68562e-13	ICA1L	Mean platelet volume	32888493
30210	Biochemical measures	Eosinophill percentage	25073	Mean FA in anterior limb of internal capsule on FA skeleton (left)	0.0363403	0.0440235	rs76122535	4.68562e-13	ICA1L	Cholesterol, total	25961943
30210	Biochemical measures	Eosinophill percentage	25073	Mean FA in anterior limb of internal capsule on FA skeleton (left)	0.0363403	0.0440235	rs76122535	4.68562e-13	ICA1L	Platelet count	32888493
30210	Biochemical measures	Eosinophill percentage	25073	Mean FA in anterior limb of internal capsule on FA skeleton (left)	0.0363403	0.0440235	rs76122535	4.68562e-13	ICA1L	Urinary albumin-to-creatinine ratio	31511532
30210	Biochemical measures	Eosinophill percentage	25073	Mean FA in anterior limb of internal capsule on FA skeleton (left)	0.0363403	0.0440235	rs76122535	4.68562e-13	ICA1L	Urinary albumin excretion	30220432
30210	Biochemical measures	Eosinophill percentage	25073	Mean FA in anterior limb of internal capsule on FA skeleton (left)	0.0363403	0.0440235	rs76122535	4.68562e-13	ICA1L	Microalbuminuria	31511532
30210	Biochemical measures	Eosinophill percentage	25073	Mean FA in anterior limb of internal capsule on FA skeleton (left)	0.0363403	0.0440235	rs76122535	4.68562e-13	ICA1L	Body mass index	31669095
30210	Biochemical measures	Eosinophill percentage	25073	Mean FA in anterior limb of internal capsule on FA skeleton (left)	0.0363403	0.0440235	rs76122535	4.68562e-13	ICA1L	Smoking initiation (ever regular vs never regular) (MTAG)	30643251
30210	Biochemical measures	Eosinophill percentage	25073	Mean FA in anterior limb of internal capsule on FA skeleton (left)	0.0363403	0.0440235	rs76122535	4.68562e-13	ICA1L	Heel bone mineral density	30048462
30210	Biochemical measures	Eosinophill percentage	25073	Mean FA in anterior limb of internal capsule on FA skeleton (left)	0.0363403	0.0440235	rs76122535	4.68562e-13	ICA1L	White matter fractional anisotropy x age interaction (2df)	34358307
30210	Biochemical measures	Eosinophill percentage	25073	Mean FA in anterior limb of internal capsule on FA skeleton (left)	0.0363403	0.0440235	rs76122535	4.68562e-13	ICA1L	White matter microstructure (mean diusivities)	31666681
30210	Biochemical measures	Eosinophill percentage	25073	Mean FA in anterior limb of internal capsule on FA skeleton (left)	0.0363403	0.0440235	rs76122535	4.68562e-13	ICA1L	IDP dMRI TBSS ISOVF External capsule L	33875891
30210	Biochemical measures	Eosinophill percentage	25073	Mean FA in anterior limb of internal capsule on FA skeleton (left)	0.0363403	0.0440235	rs76122535	4.68562e-13	ICA1L	Urinary albumin-to-creatinine ratio	31630189
30210	Biochemical measures	Eosinophill percentage	25073	Mean FA in anterior limb of internal capsule on FA skeleton (left)	0.0363403	0.0440235	rs76122535	4.68562e-13	ICA1L	Diverticular disease	30177863
30210	Biochemical measures	Eosinophill percentage	25073	Mean FA in anterior limb of internal capsule on FA skeleton (left)	0.0363403	0.0440235	rs76122535	4.68562e-13	ICA1L	Mean platelet volume	32888494
30210	Biochemical measures	Eosinophill percentage	25073	Mean FA in anterior limb of internal capsule on FA skeleton (left)	0.0363403	0.0440235	rs76122535	4.68562e-13	ICA1L	Platelet count	32888494
30210	Biochemical measures	Eosinophill percentage	25073	Mean FA in anterior limb of internal capsule on FA skeleton (left)	0.0363403	0.0440235	rs76122535	4.68562e-13	ICA1L	Migraine and/or pulse pressure	32632093
30210	Biochemical measures	Eosinophill percentage	25073	Mean FA in anterior limb of internal capsule on FA skeleton (left)	0.0363403	0.0440235	rs76122535	4.68562e-13	ICA1L	Neuroticism	27089181
30210	Biochemical measures	Eosinophill percentage	25073	Mean FA in anterior limb of internal capsule on FA skeleton (left)	0.0363403	0.0440235	rs76122535	4.68562e-13	ICA1L	Platelet count	34594039
30210	Biochemical measures	Eosinophill percentage	25073	Mean FA in anterior limb of internal capsule on FA skeleton (left)	0.0363403	0.0440235	rs76122535	4.68562e-13	ICA1L	Heel bone mineral density	28869591
30210	Biochemical measures	Eosinophill percentage	25073	Mean FA in anterior limb of internal capsule on FA skeleton (left)	0.0363403	0.0440235	rs76122535	4.68562e-13	ICA1L	Spontaneous coronary artery dissection	32887874
30210	Biochemical measures	Eosinophill percentage	25073	Mean FA in anterior limb of internal capsule on FA skeleton (left)	0.0363403	0.0440235	rs76122535	4.68562e-13	ICA1L	White matter integrity (fractional anisotropy)	32358547
30210	Biochemical measures	Eosinophill percentage	25073	Mean FA in anterior limb of internal capsule on FA skeleton (left)	0.0363403	0.0440235	rs76122535	4.68562e-13	ICA1L	Non-lobar intracerebral hemorrhage (MTAG)	31430377
30210	Biochemical measures	Eosinophill percentage	25073	Mean FA in anterior limb of internal capsule on FA skeleton (left)	0.0363403	0.0440235	rs76122535	4.68562e-13	ICA1L	Insomnia	35835914
30210	Biochemical measures	Eosinophill percentage	25073	Mean FA in anterior limb of internal capsule on FA skeleton (left)	0.0363403	0.0440235	rs148513392	3.57835e-12	ICA1L	Alzheimer鈥檚 disease polygenic risk score (upper quantile vs lower quantile)	35589863
30210	Biochemical measures	Eosinophill percentage	25073	Mean FA in anterior limb of internal capsule on FA skeleton (left)	0.0363403	0.0440235	rs148513392	3.57835e-12	ICA1L	White matter microstructure (fractional anisotropy)	31666681
30210	Biochemical measures	Eosinophill percentage	25073	Mean FA in anterior limb of internal capsule on FA skeleton (left)	0.0363403	0.0440235	rs148513392	3.57835e-12	ICA1L	White matter microstructure (radial diusivities)	31666681
30210	Biochemical measures	Eosinophill percentage	25073	Mean FA in anterior limb of internal capsule on FA skeleton (left)	0.0363403	0.0440235	rs148513392	3.57835e-12	ICA1L	Mean platelet volume	32888493
30210	Biochemical measures	Eosinophill percentage	25073	Mean FA in anterior limb of internal capsule on FA skeleton (left)	0.0363403	0.0440235	rs148513392	3.57835e-12	ICA1L	Cholesterol, total	25961943
30210	Biochemical measures	Eosinophill percentage	25073	Mean FA in anterior limb of internal capsule on FA skeleton (left)	0.0363403	0.0440235	rs148513392	3.57835e-12	ICA1L	Platelet count	32888493
30210	Biochemical measures	Eosinophill percentage	25073	Mean FA in anterior limb of internal capsule on FA skeleton (left)	0.0363403	0.0440235	rs148513392	3.57835e-12	ICA1L	Urinary albumin-to-creatinine ratio	31511532
30210	Biochemical measures	Eosinophill percentage	25073	Mean FA in anterior limb of internal capsule on FA skeleton (left)	0.0363403	0.0440235	rs148513392	3.57835e-12	ICA1L	Urinary albumin excretion	30220432
30210	Biochemical measures	Eosinophill percentage	25073	Mean FA in anterior limb of internal capsule on FA skeleton (left)	0.0363403	0.0440235	rs148513392	3.57835e-12	ICA1L	Microalbuminuria	31511532
30210	Biochemical measures	Eosinophill percentage	25073	Mean FA in anterior limb of internal capsule on FA skeleton (left)	0.0363403	0.0440235	rs148513392	3.57835e-12	ICA1L	Body mass index	31669095
30210	Biochemical measures	Eosinophill percentage	25073	Mean FA in anterior limb of internal capsule on FA skeleton (left)	0.0363403	0.0440235	rs148513392	3.57835e-12	ICA1L	Smoking initiation (ever regular vs never regular) (MTAG)	30643251
30210	Biochemical measures	Eosinophill percentage	25073	Mean FA in anterior limb of internal capsule on FA skeleton (left)	0.0363403	0.0440235	rs148513392	3.57835e-12	ICA1L	Heel bone mineral density	30048462
30210	Biochemical measures	Eosinophill percentage	25073	Mean FA in anterior limb of internal capsule on FA skeleton (left)	0.0363403	0.0440235	rs148513392	3.57835e-12	ICA1L	White matter fractional anisotropy x age interaction (2df)	34358307
30210	Biochemical measures	Eosinophill percentage	25073	Mean FA in anterior limb of internal capsule on FA skeleton (left)	0.0363403	0.0440235	rs148513392	3.57835e-12	ICA1L	White matter microstructure (mean diusivities)	31666681
30210	Biochemical measures	Eosinophill percentage	25073	Mean FA in anterior limb of internal capsule on FA skeleton (left)	0.0363403	0.0440235	rs148513392	3.57835e-12	ICA1L	IDP dMRI TBSS ISOVF External capsule L	33875891
30210	Biochemical measures	Eosinophill percentage	25073	Mean FA in anterior limb of internal capsule on FA skeleton (left)	0.0363403	0.0440235	rs148513392	3.57835e-12	ICA1L	Urinary albumin-to-creatinine ratio	31630189
30210	Biochemical measures	Eosinophill percentage	25073	Mean FA in anterior limb of internal capsule on FA skeleton (left)	0.0363403	0.0440235	rs148513392	3.57835e-12	ICA1L	Diverticular disease	30177863
30210	Biochemical measures	Eosinophill percentage	25073	Mean FA in anterior limb of internal capsule on FA skeleton (left)	0.0363403	0.0440235	rs148513392	3.57835e-12	ICA1L	Mean platelet volume	32888494
30210	Biochemical measures	Eosinophill percentage	25073	Mean FA in anterior limb of internal capsule on FA skeleton (left)	0.0363403	0.0440235	rs148513392	3.57835e-12	ICA1L	Platelet count	32888494
30210	Biochemical measures	Eosinophill percentage	25073	Mean FA in anterior limb of internal capsule on FA skeleton (left)	0.0363403	0.0440235	rs148513392	3.57835e-12	ICA1L	Migraine and/or pulse pressure	32632093
30210	Biochemical measures	Eosinophill percentage	25073	Mean FA in anterior limb of internal capsule on FA skeleton (left)	0.0363403	0.0440235	rs148513392	3.57835e-12	ICA1L	Neuroticism	27089181
30210	Biochemical measures	Eosinophill percentage	25073	Mean FA in anterior limb of internal capsule on FA skeleton (left)	0.0363403	0.0440235	rs148513392	3.57835e-12	ICA1L	Platelet count	34594039
30210	Biochemical measures	Eosinophill percentage	25073	Mean FA in anterior limb of internal capsule on FA skeleton (left)	0.0363403	0.0440235	rs148513392	3.57835e-12	ICA1L	Heel bone mineral density	28869591
30210	Biochemical measures	Eosinophill percentage	25073	Mean FA in anterior limb of internal capsule on FA skeleton (left)	0.0363403	0.0440235	rs148513392	3.57835e-12	ICA1L	Spontaneous coronary artery dissection	32887874
30210	Biochemical measures	Eosinophill percentage	25073	Mean FA in anterior limb of internal capsule on FA skeleton (left)	0.0363403	0.0440235	rs148513392	3.57835e-12	ICA1L	White matter integrity (fractional anisotropy)	32358547
30210	Biochemical measures	Eosinophill percentage	25073	Mean FA in anterior limb of internal capsule on FA skeleton (left)	0.0363403	0.0440235	rs148513392	3.57835e-12	ICA1L	Non-lobar intracerebral hemorrhage (MTAG)	31430377
30210	Biochemical measures	Eosinophill percentage	25073	Mean FA in anterior limb of internal capsule on FA skeleton (left)	0.0363403	0.0440235	rs148513392	3.57835e-12	ICA1L	Insomnia	35835914
30300	Biochemical measures	High light scatter reticulocyte count	25073	Mean FA in anterior limb of internal capsule on FA skeleton (left)	-0.0732461	0.0362712	rs76122535	4.68562e-13	ICA1L	Alzheimer鈥檚 disease polygenic risk score (upper quantile vs lower quantile)	35589863
30300	Biochemical measures	High light scatter reticulocyte count	25073	Mean FA in anterior limb of internal capsule on FA skeleton (left)	-0.0732461	0.0362712	rs76122535	4.68562e-13	ICA1L	White matter microstructure (fractional anisotropy)	31666681
30300	Biochemical measures	High light scatter reticulocyte count	25073	Mean FA in anterior limb of internal capsule on FA skeleton (left)	-0.0732461	0.0362712	rs76122535	4.68562e-13	ICA1L	White matter microstructure (radial diusivities)	31666681
30300	Biochemical measures	High light scatter reticulocyte count	25073	Mean FA in anterior limb of internal capsule on FA skeleton (left)	-0.0732461	0.0362712	rs76122535	4.68562e-13	ICA1L	Mean platelet volume	32888493
30300	Biochemical measures	High light scatter reticulocyte count	25073	Mean FA in anterior limb of internal capsule on FA skeleton (left)	-0.0732461	0.0362712	rs76122535	4.68562e-13	ICA1L	Cholesterol, total	25961943
30300	Biochemical measures	High light scatter reticulocyte count	25073	Mean FA in anterior limb of internal capsule on FA skeleton (left)	-0.0732461	0.0362712	rs76122535	4.68562e-13	ICA1L	Platelet count	32888493
30300	Biochemical measures	High light scatter reticulocyte count	25073	Mean FA in anterior limb of internal capsule on FA skeleton (left)	-0.0732461	0.0362712	rs76122535	4.68562e-13	ICA1L	Urinary albumin-to-creatinine ratio	31511532
30300	Biochemical measures	High light scatter reticulocyte count	25073	Mean FA in anterior limb of internal capsule on FA skeleton (left)	-0.0732461	0.0362712	rs76122535	4.68562e-13	ICA1L	Urinary albumin excretion	30220432
30300	Biochemical measures	High light scatter reticulocyte count	25073	Mean FA in anterior limb of internal capsule on FA skeleton (left)	-0.0732461	0.0362712	rs76122535	4.68562e-13	ICA1L	Microalbuminuria	31511532
30300	Biochemical measures	High light scatter reticulocyte count	25073	Mean FA in anterior limb of internal capsule on FA skeleton (left)	-0.0732461	0.0362712	rs76122535	4.68562e-13	ICA1L	Body mass index	31669095
30300	Biochemical measures	High light scatter reticulocyte count	25073	Mean FA in anterior limb of internal capsule on FA skeleton (left)	-0.0732461	0.0362712	rs76122535	4.68562e-13	ICA1L	Smoking initiation (ever regular vs never regular) (MTAG)	30643251
30300	Biochemical measures	High light scatter reticulocyte count	25073	Mean FA in anterior limb of internal capsule on FA skeleton (left)	-0.0732461	0.0362712	rs76122535	4.68562e-13	ICA1L	Heel bone mineral density	30048462
30300	Biochemical measures	High light scatter reticulocyte count	25073	Mean FA in anterior limb of internal capsule on FA skeleton (left)	-0.0732461	0.0362712	rs76122535	4.68562e-13	ICA1L	White matter fractional anisotropy x age interaction (2df)	34358307
30300	Biochemical measures	High light scatter reticulocyte count	25073	Mean FA in anterior limb of internal capsule on FA skeleton (left)	-0.0732461	0.0362712	rs76122535	4.68562e-13	ICA1L	White matter microstructure (mean diusivities)	31666681
30300	Biochemical measures	High light scatter reticulocyte count	25073	Mean FA in anterior limb of internal capsule on FA skeleton (left)	-0.0732461	0.0362712	rs76122535	4.68562e-13	ICA1L	IDP dMRI TBSS ISOVF External capsule L	33875891
30300	Biochemical measures	High light scatter reticulocyte count	25073	Mean FA in anterior limb of internal capsule on FA skeleton (left)	-0.0732461	0.0362712	rs76122535	4.68562e-13	ICA1L	Urinary albumin-to-creatinine ratio	31630189
30300	Biochemical measures	High light scatter reticulocyte count	25073	Mean FA in anterior limb of internal capsule on FA skeleton (left)	-0.0732461	0.0362712	rs76122535	4.68562e-13	ICA1L	Diverticular disease	30177863
30300	Biochemical measures	High light scatter reticulocyte count	25073	Mean FA in anterior limb of internal capsule on FA skeleton (left)	-0.0732461	0.0362712	rs76122535	4.68562e-13	ICA1L	Mean platelet volume	32888494
30300	Biochemical measures	High light scatter reticulocyte count	25073	Mean FA in anterior limb of internal capsule on FA skeleton (left)	-0.0732461	0.0362712	rs76122535	4.68562e-13	ICA1L	Platelet count	32888494
30300	Biochemical measures	High light scatter reticulocyte count	25073	Mean FA in anterior limb of internal capsule on FA skeleton (left)	-0.0732461	0.0362712	rs76122535	4.68562e-13	ICA1L	Migraine and/or pulse pressure	32632093
30300	Biochemical measures	High light scatter reticulocyte count	25073	Mean FA in anterior limb of internal capsule on FA skeleton (left)	-0.0732461	0.0362712	rs76122535	4.68562e-13	ICA1L	Neuroticism	27089181
30300	Biochemical measures	High light scatter reticulocyte count	25073	Mean FA in anterior limb of internal capsule on FA skeleton (left)	-0.0732461	0.0362712	rs76122535	4.68562e-13	ICA1L	Platelet count	34594039
30300	Biochemical measures	High light scatter reticulocyte count	25073	Mean FA in anterior limb of internal capsule on FA skeleton (left)	-0.0732461	0.0362712	rs76122535	4.68562e-13	ICA1L	Heel bone mineral density	28869591
30300	Biochemical measures	High light scatter reticulocyte count	25073	Mean FA in anterior limb of internal capsule on FA skeleton (left)	-0.0732461	0.0362712	rs76122535	4.68562e-13	ICA1L	Spontaneous coronary artery dissection	32887874
30300	Biochemical measures	High light scatter reticulocyte count	25073	Mean FA in anterior limb of internal capsule on FA skeleton (left)	-0.0732461	0.0362712	rs76122535	4.68562e-13	ICA1L	White matter integrity (fractional anisotropy)	32358547
30300	Biochemical measures	High light scatter reticulocyte count	25073	Mean FA in anterior limb of internal capsule on FA skeleton (left)	-0.0732461	0.0362712	rs76122535	4.68562e-13	ICA1L	Non-lobar intracerebral hemorrhage (MTAG)	31430377
30300	Biochemical measures	High light scatter reticulocyte count	25073	Mean FA in anterior limb of internal capsule on FA skeleton (left)	-0.0732461	0.0362712	rs76122535	4.68562e-13	ICA1L	Insomnia	35835914
30300	Biochemical measures	High light scatter reticulocyte count	25073	Mean FA in anterior limb of internal capsule on FA skeleton (left)	-0.0732461	0.0362712	rs148513392	3.57835e-12	ICA1L	Alzheimer鈥檚 disease polygenic risk score (upper quantile vs lower quantile)	35589863
30300	Biochemical measures	High light scatter reticulocyte count	25073	Mean FA in anterior limb of internal capsule on FA skeleton (left)	-0.0732461	0.0362712	rs148513392	3.57835e-12	ICA1L	White matter microstructure (fractional anisotropy)	31666681
30300	Biochemical measures	High light scatter reticulocyte count	25073	Mean FA in anterior limb of internal capsule on FA skeleton (left)	-0.0732461	0.0362712	rs148513392	3.57835e-12	ICA1L	White matter microstructure (radial diusivities)	31666681
30300	Biochemical measures	High light scatter reticulocyte count	25073	Mean FA in anterior limb of internal capsule on FA skeleton (left)	-0.0732461	0.0362712	rs148513392	3.57835e-12	ICA1L	Mean platelet volume	32888493
30300	Biochemical measures	High light scatter reticulocyte count	25073	Mean FA in anterior limb of internal capsule on FA skeleton (left)	-0.0732461	0.0362712	rs148513392	3.57835e-12	ICA1L	Cholesterol, total	25961943
30300	Biochemical measures	High light scatter reticulocyte count	25073	Mean FA in anterior limb of internal capsule on FA skeleton (left)	-0.0732461	0.0362712	rs148513392	3.57835e-12	ICA1L	Platelet count	32888493
30300	Biochemical measures	High light scatter reticulocyte count	25073	Mean FA in anterior limb of internal capsule on FA skeleton (left)	-0.0732461	0.0362712	rs148513392	3.57835e-12	ICA1L	Urinary albumin-to-creatinine ratio	31511532
30300	Biochemical measures	High light scatter reticulocyte count	25073	Mean FA in anterior limb of internal capsule on FA skeleton (left)	-0.0732461	0.0362712	rs148513392	3.57835e-12	ICA1L	Urinary albumin excretion	30220432
30300	Biochemical measures	High light scatter reticulocyte count	25073	Mean FA in anterior limb of internal capsule on FA skeleton (left)	-0.0732461	0.0362712	rs148513392	3.57835e-12	ICA1L	Microalbuminuria	31511532
30300	Biochemical measures	High light scatter reticulocyte count	25073	Mean FA in anterior limb of internal capsule on FA skeleton (left)	-0.0732461	0.0362712	rs148513392	3.57835e-12	ICA1L	Body mass index	31669095
30300	Biochemical measures	High light scatter reticulocyte count	25073	Mean FA in anterior limb of internal capsule on FA skeleton (left)	-0.0732461	0.0362712	rs148513392	3.57835e-12	ICA1L	Smoking initiation (ever regular vs never regular) (MTAG)	30643251
30300	Biochemical measures	High light scatter reticulocyte count	25073	Mean FA in anterior limb of internal capsule on FA skeleton (left)	-0.0732461	0.0362712	rs148513392	3.57835e-12	ICA1L	Heel bone mineral density	30048462
30300	Biochemical measures	High light scatter reticulocyte count	25073	Mean FA in anterior limb of internal capsule on FA skeleton (left)	-0.0732461	0.0362712	rs148513392	3.57835e-12	ICA1L	White matter fractional anisotropy x age interaction (2df)	34358307
30300	Biochemical measures	High light scatter reticulocyte count	25073	Mean FA in anterior limb of internal capsule on FA skeleton (left)	-0.0732461	0.0362712	rs148513392	3.57835e-12	ICA1L	White matter microstructure (mean diusivities)	31666681
30300	Biochemical measures	High light scatter reticulocyte count	25073	Mean FA in anterior limb of internal capsule on FA skeleton (left)	-0.0732461	0.0362712	rs148513392	3.57835e-12	ICA1L	IDP dMRI TBSS ISOVF External capsule L	33875891
30300	Biochemical measures	High light scatter reticulocyte count	25073	Mean FA in anterior limb of internal capsule on FA skeleton (left)	-0.0732461	0.0362712	rs148513392	3.57835e-12	ICA1L	Urinary albumin-to-creatinine ratio	31630189
30300	Biochemical measures	High light scatter reticulocyte count	25073	Mean FA in anterior limb of internal capsule on FA skeleton (left)	-0.0732461	0.0362712	rs148513392	3.57835e-12	ICA1L	Diverticular disease	30177863
30300	Biochemical measures	High light scatter reticulocyte count	25073	Mean FA in anterior limb of internal capsule on FA skeleton (left)	-0.0732461	0.0362712	rs148513392	3.57835e-12	ICA1L	Mean platelet volume	32888494
30300	Biochemical measures	High light scatter reticulocyte count	25073	Mean FA in anterior limb of internal capsule on FA skeleton (left)	-0.0732461	0.0362712	rs148513392	3.57835e-12	ICA1L	Platelet count	32888494
30300	Biochemical measures	High light scatter reticulocyte count	25073	Mean FA in anterior limb of internal capsule on FA skeleton (left)	-0.0732461	0.0362712	rs148513392	3.57835e-12	ICA1L	Migraine and/or pulse pressure	32632093
30300	Biochemical measures	High light scatter reticulocyte count	25073	Mean FA in anterior limb of internal capsule on FA skeleton (left)	-0.0732461	0.0362712	rs148513392	3.57835e-12	ICA1L	Neuroticism	27089181
30300	Biochemical measures	High light scatter reticulocyte count	25073	Mean FA in anterior limb of internal capsule on FA skeleton (left)	-0.0732461	0.0362712	rs148513392	3.57835e-12	ICA1L	Platelet count	34594039
30300	Biochemical measures	High light scatter reticulocyte count	25073	Mean FA in anterior limb of internal capsule on FA skeleton (left)	-0.0732461	0.0362712	rs148513392	3.57835e-12	ICA1L	Heel bone mineral density	28869591
30300	Biochemical measures	High light scatter reticulocyte count	25073	Mean FA in anterior limb of internal capsule on FA skeleton (left)	-0.0732461	0.0362712	rs148513392	3.57835e-12	ICA1L	Spontaneous coronary artery dissection	32887874
30300	Biochemical measures	High light scatter reticulocyte count	25073	Mean FA in anterior limb of internal capsule on FA skeleton (left)	-0.0732461	0.0362712	rs148513392	3.57835e-12	ICA1L	White matter integrity (fractional anisotropy)	32358547
30300	Biochemical measures	High light scatter reticulocyte count	25073	Mean FA in anterior limb of internal capsule on FA skeleton (left)	-0.0732461	0.0362712	rs148513392	3.57835e-12	ICA1L	Non-lobar intracerebral hemorrhage (MTAG)	31430377
30300	Biochemical measures	High light scatter reticulocyte count	25073	Mean FA in anterior limb of internal capsule on FA skeleton (left)	-0.0732461	0.0362712	rs148513392	3.57835e-12	ICA1L	Insomnia	35835914
30210	Biochemical measures	Eosinophill percentage	25073	Mean FA in anterior limb of internal capsule on FA skeleton (left)	0.0363403	0.0440235	rs2242522	2.39126e-09	IGFLR1	Red cell distribution width	32888494
30210	Biochemical measures	Eosinophill percentage	25073	Mean FA in anterior limb of internal capsule on FA skeleton (left)	0.0363403	0.0440235	rs2242522	2.39126e-09	IGFLR1	Blood protein levels	29875488
30300	Biochemical measures	High light scatter reticulocyte count	25073	Mean FA in anterior limb of internal capsule on FA skeleton (left)	-0.0732461	0.0362712	rs2242522	2.39126e-09	IGFLR1	Red cell distribution width	32888494
30300	Biochemical measures	High light scatter reticulocyte count	25073	Mean FA in anterior limb of internal capsule on FA skeleton (left)	-0.0732461	0.0362712	rs2242522	2.39126e-09	IGFLR1	Blood protein levels	29875488
30210	Biochemical measures	Eosinophill percentage	25073	Mean FA in anterior limb of internal capsule on FA skeleton (left)	0.0363403	0.0440235	rs2242522	2.39126e-09	KMT2B	White matter microstructure (fractional anisotropy)	31666681
30210	Biochemical measures	Eosinophill percentage	25073	Mean FA in anterior limb of internal capsule on FA skeleton (left)	0.0363403	0.0440235	rs2242522	2.39126e-09	KMT2B	Eosinophil percentage of white cells	32888494
30210	Biochemical measures	Eosinophill percentage	25073	Mean FA in anterior limb of internal capsule on FA skeleton (left)	0.0363403	0.0440235	rs2242522	2.39126e-09	KMT2B	Cortical thickness	34560273
30210	Biochemical measures	Eosinophill percentage	25073	Mean FA in anterior limb of internal capsule on FA skeleton (left)	0.0363403	0.0440235	rs2242522	2.39126e-09	KMT2B	Red cell distribution width	30595370
30210	Biochemical measures	Eosinophill percentage	25073	Mean FA in anterior limb of internal capsule on FA skeleton (left)	0.0363403	0.0440235	rs2242522	2.39126e-09	KMT2B	Vertex-wise cortical thickness	34910505
30210	Biochemical measures	Eosinophill percentage	25073	Mean FA in anterior limb of internal capsule on FA skeleton (left)	0.0363403	0.0440235	rs2242522	2.39126e-09	KMT2B	wg rh intensity-contrast lingual	33875891
30300	Biochemical measures	High light scatter reticulocyte count	25073	Mean FA in anterior limb of internal capsule on FA skeleton (left)	-0.0732461	0.0362712	rs2242522	2.39126e-09	KMT2B	White matter microstructure (fractional anisotropy)	31666681
30300	Biochemical measures	High light scatter reticulocyte count	25073	Mean FA in anterior limb of internal capsule on FA skeleton (left)	-0.0732461	0.0362712	rs2242522	2.39126e-09	KMT2B	Eosinophil percentage of white cells	32888494
30300	Biochemical measures	High light scatter reticulocyte count	25073	Mean FA in anterior limb of internal capsule on FA skeleton (left)	-0.0732461	0.0362712	rs2242522	2.39126e-09	KMT2B	Cortical thickness	34560273
30300	Biochemical measures	High light scatter reticulocyte count	25073	Mean FA in anterior limb of internal capsule on FA skeleton (left)	-0.0732461	0.0362712	rs2242522	2.39126e-09	KMT2B	Red cell distribution width	30595370
30300	Biochemical measures	High light scatter reticulocyte count	25073	Mean FA in anterior limb of internal capsule on FA skeleton (left)	-0.0732461	0.0362712	rs2242522	2.39126e-09	KMT2B	Vertex-wise cortical thickness	34910505
30300	Biochemical measures	High light scatter reticulocyte count	25073	Mean FA in anterior limb of internal capsule on FA skeleton (left)	-0.0732461	0.0362712	rs2242522	2.39126e-09	KMT2B	wg rh intensity-contrast lingual	33875891
30260	Biochemical measures	Mean reticulocyte volume	25090	Mean FA in cingulum cingulate gyrus on FA skeleton (right)	-0.0180119	0.0120146	rs6887024	4.82724e-07	MAST4	Body mass index	30239722
30260	Biochemical measures	Mean reticulocyte volume	25090	Mean FA in cingulum cingulate gyrus on FA skeleton (right)	-0.0180119	0.0120146	rs6887024	4.82724e-07	MAST4	Post bronchodilator FEV1/FVC ratio	26634245
30260	Biochemical measures	Mean reticulocyte volume	25090	Mean FA in cingulum cingulate gyrus on FA skeleton (right)	-0.0180119	0.0120146	rs6887024	4.82724e-07	MAST4	Red cell distribution width	30595370
30260	Biochemical measures	Mean reticulocyte volume	25090	Mean FA in cingulum cingulate gyrus on FA skeleton (right)	-0.0180119	0.0120146	rs6887024	4.82724e-07	MAST4	Waist-hip ratio	30239722
30260	Biochemical measures	Mean reticulocyte volume	25090	Mean FA in cingulum cingulate gyrus on FA skeleton (right)	-0.0180119	0.0120146	rs6887024	4.82724e-07	MAST4	Plasma factor V levels in venous thrombosis (conditioned on rs6027)	31271701
30260	Biochemical measures	Mean reticulocyte volume	25090	Mean FA in cingulum cingulate gyrus on FA skeleton (right)	-0.0180119	0.0120146	rs6887024	4.82724e-07	MAST4	Educational attainment (MTAG)	30038396
30260	Biochemical measures	Mean reticulocyte volume	25090	Mean FA in cingulum cingulate gyrus on FA skeleton (right)	-0.0180119	0.0120146	rs6887024	4.82724e-07	MAST4	Cortical surface area	32963231
30260	Biochemical measures	Mean reticulocyte volume	25090	Mean FA in cingulum cingulate gyrus on FA skeleton (right)	-0.0180119	0.0120146	rs6887024	4.82724e-07	MAST4	Childhood body mass index	26604143
30260	Biochemical measures	Mean reticulocyte volume	25090	Mean FA in cingulum cingulate gyrus on FA skeleton (right)	-0.0180119	0.0120146	rs6887024	4.82724e-07	MAST4	Cortical surface area	32193296
30260	Biochemical measures	Mean reticulocyte volume	25090	Mean FA in cingulum cingulate gyrus on FA skeleton (right)	-0.0180119	0.0120146	rs6887024	4.82724e-07	MAST4	Diffuse plaques (SNP x SNP interaction)	32450446
30260	Biochemical measures	Mean reticulocyte volume	25090	Mean FA in cingulum cingulate gyrus on FA skeleton (right)	-0.0180119	0.0120146	rs6887024	4.82724e-07	MAST4	Generalized epilepsy	22949513
30260	Biochemical measures	Mean reticulocyte volume	25090	Mean FA in cingulum cingulate gyrus on FA skeleton (right)	-0.0180119	0.0120146	rs6887024	4.82724e-07	MAST4	General cognitive ability	29844566
30260	Biochemical measures	Mean reticulocyte volume	25090	Mean FA in cingulum cingulate gyrus on FA skeleton (right)	-0.0180119	0.0120146	rs6887024	4.82724e-07	MAST4	Platelet count	32888493
30260	Biochemical measures	Mean reticulocyte volume	25090	Mean FA in cingulum cingulate gyrus on FA skeleton (right)	-0.0180119	0.0120146	rs6887024	4.82724e-07	MAST4	Red cell distribution width	32888493
30260	Biochemical measures	Mean reticulocyte volume	25090	Mean FA in cingulum cingulate gyrus on FA skeleton (right)	-0.0180119	0.0120146	rs6887024	4.82724e-07	MAST4	Post bronchodilator FEV1	26634245
30260	Biochemical measures	Mean reticulocyte volume	25090	Mean FA in cingulum cingulate gyrus on FA skeleton (right)	-0.0180119	0.0120146	rs6887024	4.82724e-07	MAST4	Coronary artery disease	29212778
30260	Biochemical measures	Mean reticulocyte volume	25090	Mean FA in cingulum cingulate gyrus on FA skeleton (right)	-0.0180119	0.0120146	rs6887024	4.82724e-07	MAST4	Mean platelet volume	27863252
30260	Biochemical measures	Mean reticulocyte volume	25090	Mean FA in cingulum cingulate gyrus on FA skeleton (right)	-0.0180119	0.0120146	rs6887024	4.82724e-07	MAST4	TestASV_12 (Bacteroides) abundance	33462482
30260	Biochemical measures	Mean reticulocyte volume	25090	Mean FA in cingulum cingulate gyrus on FA skeleton (right)	-0.0180119	0.0120146	rs6887024	4.82724e-07	MAST4	Household income (MTAG)	31844048
30260	Biochemical measures	Mean reticulocyte volume	25090	Mean FA in cingulum cingulate gyrus on FA skeleton (right)	-0.0180119	0.0120146	rs6887024	4.82724e-07	MAST4	Cortical thickness	32193296
30260	Biochemical measures	Mean reticulocyte volume	25090	Mean FA in cingulum cingulate gyrus on FA skeleton (right)	-0.0180119	0.0120146	rs6887024	4.82724e-07	MAST4	HippSubfield rh volume Hippocampal-tail	33875891
30260	Biochemical measures	Mean reticulocyte volume	25090	Mean FA in cingulum cingulate gyrus on FA skeleton (right)	-0.0180119	0.0120146	rs6887024	4.82724e-07	MAST4	HippSubfield lh volume Hippocampal-tail	33875891
30260	Biochemical measures	Mean reticulocyte volume	25090	Mean FA in cingulum cingulate gyrus on FA skeleton (right)	-0.0180119	0.0120146	rs6887024	4.82724e-07	MAST4	Platelet count	34594039
30260	Biochemical measures	Mean reticulocyte volume	25090	Mean FA in cingulum cingulate gyrus on FA skeleton (right)	-0.0180119	0.0120146	rs6887024	4.82724e-07	MAST4	Body mass index	31669095
30260	Biochemical measures	Mean reticulocyte volume	25090	Mean FA in cingulum cingulate gyrus on FA skeleton (right)	-0.0180119	0.0120146	rs6887024	4.82724e-07	MAST4	Mean platelet volume	32888494
30260	Biochemical measures	Mean reticulocyte volume	25090	Mean FA in cingulum cingulate gyrus on FA skeleton (right)	-0.0180119	0.0120146	rs6887024	4.82724e-07	MAST4	Red cell distribution width	32888494
30260	Biochemical measures	Mean reticulocyte volume	25090	Mean FA in cingulum cingulate gyrus on FA skeleton (right)	-0.0180119	0.0120146	rs6887024	4.82724e-07	MAST4	Systolic blood pressure	30595370
30260	Biochemical measures	Mean reticulocyte volume	25090	Mean FA in cingulum cingulate gyrus on FA skeleton (right)	-0.0180119	0.0120146	rs6887024	4.82724e-07	MAST4	Electrocardiogram morphology (amplitude at temporal datapoints)	32916098
30260	Biochemical measures	Mean reticulocyte volume	25090	Mean FA in cingulum cingulate gyrus on FA skeleton (right)	-0.0180119	0.0120146	rs6887024	4.82724e-07	MAST4	Educational attainment	35361970
30260	Biochemical measures	Mean reticulocyte volume	25090	Mean FA in cingulum cingulate gyrus on FA skeleton (right)	-0.0180119	0.0120146	rs6887024	4.82724e-07	MAST4	Platelet count	27863252
30260	Biochemical measures	Mean reticulocyte volume	25090	Mean FA in cingulum cingulate gyrus on FA skeleton (right)	-0.0180119	0.0120146	rs6887024	4.82724e-07	MAST4	Interleukin-1-beta levels	27989323
30260	Biochemical measures	Mean reticulocyte volume	25090	Mean FA in cingulum cingulate gyrus on FA skeleton (right)	-0.0180119	0.0120146	rs6887024	4.82724e-07	MAST4	Metabolite levels	23823483
30260	Biochemical measures	Mean reticulocyte volume	25090	Mean FA in cingulum cingulate gyrus on FA skeleton (right)	-0.0180119	0.0120146	rs6887024	4.82724e-07	MAST4	Hippocampal tail volume	30279459
30260	Biochemical measures	Mean reticulocyte volume	25090	Mean FA in cingulum cingulate gyrus on FA skeleton (right)	-0.0180119	0.0120146	rs6887024	4.82724e-07	MAST4	Mean platelet volume	32888493
30260	Biochemical measures	Mean reticulocyte volume	25090	Mean FA in cingulum cingulate gyrus on FA skeleton (right)	-0.0180119	0.0120146	rs6887024	4.82724e-07	MAST4	Body size at age 10	32376654
30260	Biochemical measures	Mean reticulocyte volume	25090	Mean FA in cingulum cingulate gyrus on FA skeleton (right)	-0.0180119	0.0120146	rs6887024	4.82724e-07	MAST4	Adult body size	32376654
30260	Biochemical measures	Mean reticulocyte volume	25090	Mean FA in cingulum cingulate gyrus on FA skeleton (right)	-0.0180119	0.0120146	rs6887024	4.82724e-07	MAST4	Endometrioid ovarian cancer	28346442
30260	Biochemical measures	Mean reticulocyte volume	25090	Mean FA in cingulum cingulate gyrus on FA skeleton (right)	-0.0180119	0.0120146	rs6887024	4.82724e-07	MAST4	Plasma omega-6 polyunsaturated fatty acid levels (linoleic acid)	26584805
30260	Biochemical measures	Mean reticulocyte volume	25090	Mean FA in cingulum cingulate gyrus on FA skeleton (right)	-0.0180119	0.0120146	rs6887024	4.82724e-07	MAST4	Plasma omega-6 polyunsaturated fatty acid levels (dihomo-gamma-linolenic acid)	26584805
30260	Biochemical measures	Mean reticulocyte volume	25090	Mean FA in cingulum cingulate gyrus on FA skeleton (right)	-0.0180119	0.0120146	rs6887024	4.82724e-07	MAST4	Delta-6 desaturase activity	26584805
30260	Biochemical measures	Mean reticulocyte volume	25090	Mean FA in cingulum cingulate gyrus on FA skeleton (right)	-0.0180119	0.0120146	rs6887024	4.82724e-07	MAST4	Vertigo	34620984
30260	Biochemical measures	Mean reticulocyte volume	25090	Mean FA in cingulum cingulate gyrus on FA skeleton (right)	-0.0180119	0.0120146	rs6887024	4.82724e-07	MAST4	Chronic lymphocytic leukemia	34290314
30260	Biochemical measures	Mean reticulocyte volume	25090	Mean FA in cingulum cingulate gyrus on FA skeleton (right)	-0.0180119	0.0120146	rs6887024	4.82724e-07	MAST4	Bullous pemphigoid	34011352
30260	Biochemical measures	Mean reticulocyte volume	25090	Mean FA in cingulum cingulate gyrus on FA skeleton (right)	-0.0180119	0.0120146	rs6887024	4.82724e-07	MAST4	Total hippocampal volume	30279459
30260	Biochemical measures	Mean reticulocyte volume	25090	Mean FA in cingulum cingulate gyrus on FA skeleton (right)	-0.0180119	0.0120146	rs6887024	4.82724e-07	MAST4	Platelet count	32888494
30260	Biochemical measures	Mean reticulocyte volume	25090	Mean FA in cingulum cingulate gyrus on FA skeleton (right)	-0.0180119	0.0120146	rs6887024	4.82724e-07	MAST4	White matter microstructure (mode of anisotropy)	31666681
30260	Biochemical measures	Mean reticulocyte volume	25090	Mean FA in cingulum cingulate gyrus on FA skeleton (right)	-0.0180119	0.0120146	rs6887024	4.82724e-07	MAST4	Body mass index	30595370
30260	Biochemical measures	Mean reticulocyte volume	25090	Mean FA in cingulum cingulate gyrus on FA skeleton (right)	-0.0180119	0.0120146	rs6887024	4.82724e-07	MAST4	Seborrheic dermatitis	29203360
30260	Biochemical measures	Mean reticulocyte volume	25090	Mean FA in cingulum cingulate gyrus on FA skeleton (right)	-0.0180119	0.0120146	rs6887024	4.82724e-07	MAST4	Selective IgA deficiency	27723758
30260	Biochemical measures	Mean reticulocyte volume	25090	Mean FA in cingulum cingulate gyrus on FA skeleton (right)	-0.0180119	0.0120146	rs6887024	4.82724e-07	MAST4	Brain morphology (MOSTest)	32665545
30260	Biochemical measures	Mean reticulocyte volume	25090	Mean FA in cingulum cingulate gyrus on FA skeleton (right)	-0.0180119	0.0120146	rs6887024	4.82724e-07	MAST4	White matter microstructure (fractional anisotropy)	31666681
30260	Biochemical measures	Mean reticulocyte volume	25090	Mean FA in cingulum cingulate gyrus on FA skeleton (right)	-0.0180119	0.0120146	rs6887024	4.82724e-07	MAST4	Hippocampal volume	30818988
30260	Biochemical measures	Mean reticulocyte volume	25090	Mean FA in cingulum cingulate gyrus on FA skeleton (right)	-0.0180119	0.0120146	rs6887024	4.82724e-07	MAST4	Subcortical volume (MOSTest)	32665545
30260	Biochemical measures	Mean reticulocyte volume	25090	Mean FA in cingulum cingulate gyrus on FA skeleton (right)	-0.0180119	0.0120146	rs6887024	4.82724e-07	MAST4	Abdominal fat cell number	35320353
30260	Biochemical measures	Mean reticulocyte volume	25090	Mean FA in cingulum cingulate gyrus on FA skeleton (right)	-0.0180119	0.0120146	rs6887024	4.82724e-07	MAST4	Diastolic blood pressure	30224653
30260	Biochemical measures	Mean reticulocyte volume	25090	Mean FA in cingulum cingulate gyrus on FA skeleton (right)	-0.0180119	0.0120146	rs6887024	4.82724e-07	MAST4	Cognitive performance (MTAG)	30038396
30260	Biochemical measures	Mean reticulocyte volume	25090	Mean FA in cingulum cingulate gyrus on FA skeleton (right)	-0.0180119	0.0120146	rs6887024	4.82724e-07	MAST4	Systolic blood pressure	30578418
30260	Biochemical measures	Mean reticulocyte volume	25090	Mean FA in cingulum cingulate gyrus on FA skeleton (right)	-0.0180119	0.0120146	rs6887024	4.82724e-07	MAST4	Weight	34594039
30260	Biochemical measures	Mean reticulocyte volume	25090	Mean FA in cingulum cingulate gyrus on FA skeleton (right)	-0.0180119	0.0120146	rs6887024	4.82724e-07	MAST4	Idiopathic downbeat nystagmus	32157568
30260	Biochemical measures	Mean reticulocyte volume	25090	Mean FA in cingulum cingulate gyrus on FA skeleton (right)	-0.0180119	0.0120146	rs6887024	4.82724e-07	MAST4	Carotid atherosclerosis in HIV infection	20009918
30260	Biochemical measures	Mean reticulocyte volume	25090	Mean FA in cingulum cingulate gyrus on FA skeleton (right)	-0.0180119	0.0120146	rs6887024	4.82724e-07	MAST4	Waist-to-hip ratio adjusted for BMI	30239722
30260	Biochemical measures	Mean reticulocyte volume	25090	Mean FA in cingulum cingulate gyrus on FA skeleton (right)	-0.0180119	0.0120146	rs6887024	4.82724e-07	MAST4	Vertex-wise sulcal depth	34910505
30260	Biochemical measures	Mean reticulocyte volume	25090	Mean FA in cingulum cingulate gyrus on FA skeleton (right)	-0.0180119	0.0120146	rs6887024	4.82724e-07	MAST4	Plateletcrit	32888494
30260	Biochemical measures	Mean reticulocyte volume	25090	Mean FA in cingulum cingulate gyrus on FA skeleton (right)	-0.0180119	0.0120146	rs6887024	4.82724e-07	MAST4	Highest math class taken (MTAG)	30038396
30260	Biochemical measures	Mean reticulocyte volume	25090	Mean FA in cingulum cingulate gyrus on FA skeleton (right)	-0.0180119	0.0120146	rs6887024	4.82724e-07	MAST4	Educational attainment (years of education)	30038396
30260	Biochemical measures	Mean reticulocyte volume	25090	Mean FA in cingulum cingulate gyrus on FA skeleton (right)	-0.0180119	0.0120146	rs76653948	3.42701e-14	NTN1	Brain shape (segment 10)	33821002
30260	Biochemical measures	Mean reticulocyte volume	25090	Mean FA in cingulum cingulate gyrus on FA skeleton (right)	-0.0180119	0.0120146	rs76653948	3.42701e-14	NTN1	Unilateral cleft lip and palate	33817668
30260	Biochemical measures	Mean reticulocyte volume	25090	Mean FA in cingulum cingulate gyrus on FA skeleton (right)	-0.0180119	0.0120146	rs76653948	3.42701e-14	NTN1	Neuroticism conditioned on Townsend deprivation index (multi-trait conditioning and joint analysis)	33349686
30260	Biochemical measures	Mean reticulocyte volume	25090	Mean FA in cingulum cingulate gyrus on FA skeleton (right)	-0.0180119	0.0120146	rs76653948	3.42701e-14	NTN1	Alcohol consumption x experiences in childhood (felt loved by family member) interaction	34417442
30260	Biochemical measures	Mean reticulocyte volume	25090	Mean FA in cingulum cingulate gyrus on FA skeleton (right)	-0.0180119	0.0120146	rs76653948	3.42701e-14	NTN1	Appendicular lean mass	33097823
30260	Biochemical measures	Mean reticulocyte volume	25090	Mean FA in cingulum cingulate gyrus on FA skeleton (right)	-0.0180119	0.0120146	rs76653948	3.42701e-14	NTN1	Bilateral cleft lip and palate	33817668
30260	Biochemical measures	Mean reticulocyte volume	25090	Mean FA in cingulum cingulate gyrus on FA skeleton (right)	-0.0180119	0.0120146	rs76653948	3.42701e-14	NTN1	Whole brain restricted directional diffusion (multivariate analysis)	35505052
30260	Biochemical measures	Mean reticulocyte volume	25090	Mean FA in cingulum cingulate gyrus on FA skeleton (right)	-0.0180119	0.0120146	rs76653948	3.42701e-14	NTN1	Vertex-wise cortical surface area	34910505
30260	Biochemical measures	Mean reticulocyte volume	25090	Mean FA in cingulum cingulate gyrus on FA skeleton (right)	-0.0180119	0.0120146	rs76653948	3.42701e-14	NTN1	Whole brain free water diffusion (multivariate analysis)	35505052
30260	Biochemical measures	Mean reticulocyte volume	25090	Mean FA in cingulum cingulate gyrus on FA skeleton (right)	-0.0180119	0.0120146	rs76653948	3.42701e-14	NTN1	Breast cancer (prognosis)	23319801
30260	Biochemical measures	Mean reticulocyte volume	25090	Mean FA in cingulum cingulate gyrus on FA skeleton (right)	-0.0180119	0.0120146	rs76653948	3.42701e-14	NTN1	Total grey matter volume	31530798
30260	Biochemical measures	Mean reticulocyte volume	25090	Mean FA in cingulum cingulate gyrus on FA skeleton (right)	-0.0180119	0.0120146	rs76653948	3.42701e-14	NTN1	Whole brain restricted isotropic diffusion (multivariate analysis)	35505052
30260	Biochemical measures	Mean reticulocyte volume	25090	Mean FA in cingulum cingulate gyrus on FA skeleton (right)	-0.0180119	0.0120146	rs76653948	3.42701e-14	NTN1	Serum levels of protein CNTN1	35078996
30260	Biochemical measures	Mean reticulocyte volume	25090	Mean FA in cingulum cingulate gyrus on FA skeleton (right)	-0.0180119	0.0120146	rs76653948	3.42701e-14	NTN1	Metabolite levels (X-11787)	23934736
30260	Biochemical measures	Mean reticulocyte volume	25090	Mean FA in cingulum cingulate gyrus on FA skeleton (right)	-0.0180119	0.0120146	rs76653948	3.42701e-14	NTN1	Neuroticism conditioned on cognitive performance (multi-trait conditioning and joint analysis)	33349686
30260	Biochemical measures	Mean reticulocyte volume	25090	Mean FA in cingulum cingulate gyrus on FA skeleton (right)	-0.0180119	0.0120146	rs76653948	3.42701e-14	NTN1	Brain shape (segment 1)	33821002
30260	Biochemical measures	Mean reticulocyte volume	25090	Mean FA in cingulum cingulate gyrus on FA skeleton (right)	-0.0180119	0.0120146	rs76653948	3.42701e-14	NTN1	Orofacial clefts	22863734
30260	Biochemical measures	Mean reticulocyte volume	25090	Mean FA in cingulum cingulate gyrus on FA skeleton (right)	-0.0180119	0.0120146	rs76653948	3.42701e-14	NTN1	Serum levels of protein NTN1	35078996
30260	Biochemical measures	Mean reticulocyte volume	25090	Mean FA in cingulum cingulate gyrus on FA skeleton (right)	-0.0180119	0.0120146	rs76653948	3.42701e-14	NTN1	Heel bone mineral density	30595370
30260	Biochemical measures	Mean reticulocyte volume	25090	Mean FA in cingulum cingulate gyrus on FA skeleton (right)	-0.0180119	0.0120146	rs76653948	3.42701e-14	NTN1	Left unilateral cleft lip and palate	34130359
30260	Biochemical measures	Mean reticulocyte volume	25090	Mean FA in cingulum cingulate gyrus on FA skeleton (right)	-0.0180119	0.0120146	rs76653948	3.42701e-14	NTN1	Nonsyndromic cleft lip with or without cleft palate	33898419
30260	Biochemical measures	Mean reticulocyte volume	25090	Mean FA in cingulum cingulate gyrus on FA skeleton (right)	-0.0180119	0.0120146	rs76653948	3.42701e-14	NTN1	Rostral middle frontal gyrus volume	31530798
30260	Biochemical measures	Mean reticulocyte volume	25090	Mean FA in cingulum cingulate gyrus on FA skeleton (right)	-0.0180119	0.0120146	rs76653948	3.42701e-14	NTN1	Cortex volume	31530798
30260	Biochemical measures	Mean reticulocyte volume	25090	Mean FA in cingulum cingulate gyrus on FA skeleton (right)	-0.0180119	0.0120146	rs76653948	3.42701e-14	NTN1	Neuroticism conditioned on average household income before tax (multi-trait conditioning and joint analysis)	33349686
30260	Biochemical measures	Mean reticulocyte volume	25090	Mean FA in cingulum cingulate gyrus on FA skeleton (right)	-0.0180119	0.0120146	rs76653948	3.42701e-14	NTN1	Neuroticism conditioned on educational attainment (multi-trait conditioning and joint analysis)	33349686
30260	Biochemical measures	Mean reticulocyte volume	25090	Mean FA in cingulum cingulate gyrus on FA skeleton (right)	-0.0180119	0.0120146	rs76653948	3.42701e-14	NTN1	Heel bone mineral density	30048462
30260	Biochemical measures	Mean reticulocyte volume	25090	Mean FA in cingulum cingulate gyrus on FA skeleton (right)	-0.0180119	0.0120146	rs76653948	3.42701e-14	NTN1	Docosapentaenoate (n6 DPA; 22:5n6) levels in elite athletes	31882771
30260	Biochemical measures	Mean reticulocyte volume	25090	Mean FA in cingulum cingulate gyrus on FA skeleton (right)	-0.0180119	0.0120146	rs76653948	3.42701e-14	NTN1	Neuroticism conditioned on highest math class (multi-trait conditioning and joint analysis)	33349686
30260	Biochemical measures	Mean reticulocyte volume	25090	Mean FA in cingulum cingulate gyrus on FA skeleton (right)	-0.0180119	0.0120146	rs76653948	3.42701e-14	NTN1	Orofacial clefts	33137956
30260	Biochemical measures	Mean reticulocyte volume	25090	Mean FA in cingulum cingulate gyrus on FA skeleton (right)	-0.0180119	0.0120146	rs76653948	3.42701e-14	NTN1	Early-onset schizophrenia	33907183
30260	Biochemical measures	Mean reticulocyte volume	25090	Mean FA in cingulum cingulate gyrus on FA skeleton (right)	-0.0180119	0.0120146	rs76653948	3.42701e-14	NTN1	Bisphosphonate-associated atypical femoral fracture	31006051
30260	Biochemical measures	Mean reticulocyte volume	25090	Mean FA in cingulum cingulate gyrus on FA skeleton (right)	-0.0180119	0.0120146	rs76653948	3.42701e-14	NTN1	Cleft lip with or without cleft palate	28054174
30260	Biochemical measures	Mean reticulocyte volume	25090	Mean FA in cingulum cingulate gyrus on FA skeleton (right)	-0.0180119	0.0120146	rs76653948	3.42701e-14	NTN1	Predicted developmental stuttering	34861174
30260	Biochemical measures	Mean reticulocyte volume	25090	Mean FA in cingulum cingulate gyrus on FA skeleton (right)	-0.0180119	0.0120146	rs76653948	3.42701e-14	NTN1	IgG glycosylation	23382691
30260	Biochemical measures	Mean reticulocyte volume	25090	Mean FA in cingulum cingulate gyrus on FA skeleton (right)	-0.0180119	0.0120146	rs76653948	3.42701e-14	NTN1	Blood protein levels	29875488
30260	Biochemical measures	Mean reticulocyte volume	25090	Mean FA in cingulum cingulate gyrus on FA skeleton (right)	-0.0180119	0.0120146	rs76653948	3.42701e-14	NTN1	2-hydroxystearate levels in elite athletes	31882771
30260	Biochemical measures	Mean reticulocyte volume	25090	Mean FA in cingulum cingulate gyrus on FA skeleton (right)	-0.0180119	0.0120146	rs76653948	3.42701e-14	NTN1	White matter mean diffusivity x age interaction (2df)	34358307
30260	Biochemical measures	Mean reticulocyte volume	25090	Mean FA in cingulum cingulate gyrus on FA skeleton (right)	-0.0180119	0.0120146	rs76653948	3.42701e-14	NTN1	Nonsyndromic cleft lip with or without cleft palate	25775280
30260	Biochemical measures	Mean reticulocyte volume	25090	Mean FA in cingulum cingulate gyrus on FA skeleton (right)	-0.0180119	0.0120146	rs76653948	3.42701e-14	NTN1	Bipolar disorder	22925353
30260	Biochemical measures	Mean reticulocyte volume	25090	Mean FA in cingulum cingulate gyrus on FA skeleton (right)	-0.0180119	0.0120146	rs76653948	3.42701e-14	NTN1	Vertex-wise sulcal depth	34910505
30260	Biochemical measures	Mean reticulocyte volume	25090	Mean FA in cingulum cingulate gyrus on FA skeleton (right)	-0.0180119	0.0120146	rs76653948	3.42701e-14	NTN1	Orofacial clefts	28054174
30260	Biochemical measures	Mean reticulocyte volume	25090	Mean FA in cingulum cingulate gyrus on FA skeleton (right)	-0.0180119	0.0120146	rs76653948	3.42701e-14	NTN1	Cortical surface area	34560273
30260	Biochemical measures	Mean reticulocyte volume	25090	Mean FA in cingulum cingulate gyrus on FA skeleton (right)	-0.0180119	0.0120146	rs76653948	3.42701e-14	NTN1	Right unilateral cleft lip and palate	34130359
30260	Biochemical measures	Mean reticulocyte volume	25090	Mean FA in cingulum cingulate gyrus on FA skeleton (right)	-0.0180119	0.0120146	rs76653948	3.42701e-14	NTN1	Blood protein levels	30072576
30260	Biochemical measures	Mean reticulocyte volume	25090	Mean FA in cingulum cingulate gyrus on FA skeleton (right)	-0.0180119	0.0120146	rs76653948	3.42701e-14	NTN1	Cognitive ability in schizophrenia	31206164
30260	Biochemical measures	Mean reticulocyte volume	25090	Mean FA in cingulum cingulate gyrus on FA skeleton (right)	-0.0180119	0.0120146	rs76653948	3.42701e-14	NTN1	Colonoscopy-negative controls vs population controls	29228715
30260	Biochemical measures	Mean reticulocyte volume	25090	Mean FA in cingulum cingulate gyrus on FA skeleton (right)	-0.0180119	0.0120146	rs76653948	3.42701e-14	NTN1	Nonsyndromic cleft lip with cleft palate	28232668
30260	Biochemical measures	Mean reticulocyte volume	25090	Mean FA in cingulum cingulate gyrus on FA skeleton (right)	-0.0180119	0.0120146	rs76653948	3.42701e-14	NTN1	Cleft lip with or without cleft palate	32373937
30260	Biochemical measures	Mean reticulocyte volume	25090	Mean FA in cingulum cingulate gyrus on FA skeleton (right)	-0.0180119	0.0120146	rs76653948	3.42701e-14	NTN1	Neuroticism conditioned on self-rated math ability (multi-trait conditioning and joint analysis)	33349686
30260	Biochemical measures	Mean reticulocyte volume	25090	Mean FA in cingulum cingulate gyrus on FA skeleton (right)	-0.0180119	0.0120146	rs76653948	3.42701e-14	NTN1	Parkinson's disease	24842889
30260	Biochemical measures	Mean reticulocyte volume	25090	Mean FA in cingulum cingulate gyrus on FA skeleton (right)	-0.0180119	0.0120146	rs76653948	3.42701e-14	NTN1	IDP dMRI TBSS FA Cingulum cingulate gyrus R	33875891
30260	Biochemical measures	Mean reticulocyte volume	25090	Mean FA in cingulum cingulate gyrus on FA skeleton (right)	-0.0180119	0.0120146	rs76653948	3.42701e-14	NTN1	IDP dMRI ProbtrackX FA cgc r	33875891
30260	Biochemical measures	Mean reticulocyte volume	25090	Mean FA in cingulum cingulate gyrus on FA skeleton (right)	-0.0180119	0.0120146	rs76653948	3.42701e-14	NTN1	Neuroticism	27067015
30260	Biochemical measures	Mean reticulocyte volume	25090	Mean FA in cingulum cingulate gyrus on FA skeleton (right)	-0.0180119	0.0120146	rs76653948	3.42701e-14	NTN1	IDP dMRI TBSS MO Pontine crossing tract	33875891
30260	Biochemical measures	Mean reticulocyte volume	25090	Mean FA in cingulum cingulate gyrus on FA skeleton (right)	-0.0180119	0.0120146	rs76653948	3.42701e-14	NTN1	Reaction time	29844566
30260	Biochemical measures	Mean reticulocyte volume	25090	Mean FA in cingulum cingulate gyrus on FA skeleton (right)	-0.0180119	0.0120146	rs76653948	3.42701e-14	NTN1	Cerebral amyloid deposition in APOEe4 non-carriers (PET imaging)	26252872
30260	Biochemical measures	Mean reticulocyte volume	25090	Mean FA in cingulum cingulate gyrus on FA skeleton (right)	-0.0180119	0.0120146	rs76653948	3.42701e-14	NTN1	Antidepressant treatment resistance (> 2 drugs prescribed)	30700811
30260	Biochemical measures	Mean reticulocyte volume	25090	Mean FA in cingulum cingulate gyrus on FA skeleton (right)	-0.0180119	0.0120146	rs76653948	3.42701e-14	NTN1	Percentage gas trapping	26030696
30260	Biochemical measures	Mean reticulocyte volume	25090	Mean FA in cingulum cingulate gyrus on FA skeleton (right)	-0.0180119	0.0120146	rs76653948	3.42701e-14	NTN1	Dementia and core Alzheimer's disease neuropathologic changes	25188341
30260	Biochemical measures	Mean reticulocyte volume	25090	Mean FA in cingulum cingulate gyrus on FA skeleton (right)	-0.0180119	0.0120146	rs76653948	3.42701e-14	NTN1	IDP dMRI TBSS L1 Cingulum cingulate gyrus R	33875891
30260	Biochemical measures	Mean reticulocyte volume	25090	Mean FA in cingulum cingulate gyrus on FA skeleton (right)	-0.0180119	0.0120146	rs76653948	3.42701e-14	NTN1	Heel bone mineral density	30598549
30260	Biochemical measures	Mean reticulocyte volume	25090	Mean FA in cingulum cingulate gyrus on FA skeleton (right)	-0.0180119	0.0120146	rs76653948	3.42701e-14	NTN1	Sensitivity to environmental stress and adversity	31972866
30260	Biochemical measures	Mean reticulocyte volume	25090	Mean FA in cingulum cingulate gyrus on FA skeleton (right)	-0.0180119	0.0120146	rs76653948	3.42701e-14	NTN1	Feeling hurt	29500382
30260	Biochemical measures	Mean reticulocyte volume	25090	Mean FA in cingulum cingulate gyrus on FA skeleton (right)	-0.0180119	0.0120146	rs76653948	3.42701e-14	NTN1	Total PHF-tau (SNP x SNP interaction)	32450446
30260	Biochemical measures	Mean reticulocyte volume	25090	Mean FA in cingulum cingulate gyrus on FA skeleton (right)	-0.0180119	0.0120146	rs76653948	3.42701e-14	NTN1	White matter microstructure (fractional anisotropy)	31666681
30260	Biochemical measures	Mean reticulocyte volume	25090	Mean FA in cingulum cingulate gyrus on FA skeleton (right)	-0.0180119	0.0120146	rs76653948	3.42701e-14	NTN1	Lobe attachment (rater-scored or self-reported)	29198719
30260	Biochemical measures	Mean reticulocyte volume	25090	Mean FA in cingulum cingulate gyrus on FA skeleton (right)	-0.0180119	0.0120146	rs76653948	3.42701e-14	NTN1	3-hydroxypropylmercapturic acid levels in smokers	26053186
30260	Biochemical measures	Mean reticulocyte volume	25090	Mean FA in cingulum cingulate gyrus on FA skeleton (right)	-0.0180119	0.0120146	rs76653948	3.42701e-14	NTN1	IDP dMRI ProbtrackX L1 cgc r	33875891
30260	Biochemical measures	Mean reticulocyte volume	25090	Mean FA in cingulum cingulate gyrus on FA skeleton (right)	-0.0180119	0.0120146	rs76653948	3.42701e-14	NTN1	Response to serotonin-norepinephrine reuptake inhibitors (responders vs non-responders)	33106475
30260	Biochemical measures	Mean reticulocyte volume	25090	Mean FA in cingulum cingulate gyrus on FA skeleton (right)	-0.0180119	0.0120146	rs76653948	3.42701e-14	NTN1	Brain morphology (MOSTest)	32665545
30260	Biochemical measures	Mean reticulocyte volume	25090	Mean FA in cingulum cingulate gyrus on FA skeleton (right)	-0.0180119	0.0120146	rs76653948	3.42701e-14	NTN1	Heel bone mineral density	28869591
30260	Biochemical measures	Mean reticulocyte volume	25090	Mean FA in cingulum cingulate gyrus on FA skeleton (right)	-0.0180119	0.0120146	rs34094467	1.37023e-10	NTN1	Brain shape (segment 10)	33821002
30260	Biochemical measures	Mean reticulocyte volume	25090	Mean FA in cingulum cingulate gyrus on FA skeleton (right)	-0.0180119	0.0120146	rs34094467	1.37023e-10	NTN1	Unilateral cleft lip and palate	33817668
30260	Biochemical measures	Mean reticulocyte volume	25090	Mean FA in cingulum cingulate gyrus on FA skeleton (right)	-0.0180119	0.0120146	rs34094467	1.37023e-10	NTN1	Neuroticism conditioned on Townsend deprivation index (multi-trait conditioning and joint analysis)	33349686
30260	Biochemical measures	Mean reticulocyte volume	25090	Mean FA in cingulum cingulate gyrus on FA skeleton (right)	-0.0180119	0.0120146	rs34094467	1.37023e-10	NTN1	Alcohol consumption x experiences in childhood (felt loved by family member) interaction	34417442
30260	Biochemical measures	Mean reticulocyte volume	25090	Mean FA in cingulum cingulate gyrus on FA skeleton (right)	-0.0180119	0.0120146	rs34094467	1.37023e-10	NTN1	Appendicular lean mass	33097823
30260	Biochemical measures	Mean reticulocyte volume	25090	Mean FA in cingulum cingulate gyrus on FA skeleton (right)	-0.0180119	0.0120146	rs34094467	1.37023e-10	NTN1	Bilateral cleft lip and palate	33817668
30260	Biochemical measures	Mean reticulocyte volume	25090	Mean FA in cingulum cingulate gyrus on FA skeleton (right)	-0.0180119	0.0120146	rs34094467	1.37023e-10	NTN1	Whole brain restricted directional diffusion (multivariate analysis)	35505052
30260	Biochemical measures	Mean reticulocyte volume	25090	Mean FA in cingulum cingulate gyrus on FA skeleton (right)	-0.0180119	0.0120146	rs34094467	1.37023e-10	NTN1	Vertex-wise cortical surface area	34910505
30260	Biochemical measures	Mean reticulocyte volume	25090	Mean FA in cingulum cingulate gyrus on FA skeleton (right)	-0.0180119	0.0120146	rs34094467	1.37023e-10	NTN1	Whole brain free water diffusion (multivariate analysis)	35505052
30260	Biochemical measures	Mean reticulocyte volume	25090	Mean FA in cingulum cingulate gyrus on FA skeleton (right)	-0.0180119	0.0120146	rs34094467	1.37023e-10	NTN1	Breast cancer (prognosis)	23319801
30260	Biochemical measures	Mean reticulocyte volume	25090	Mean FA in cingulum cingulate gyrus on FA skeleton (right)	-0.0180119	0.0120146	rs34094467	1.37023e-10	NTN1	Total grey matter volume	31530798
30260	Biochemical measures	Mean reticulocyte volume	25090	Mean FA in cingulum cingulate gyrus on FA skeleton (right)	-0.0180119	0.0120146	rs34094467	1.37023e-10	NTN1	Whole brain restricted isotropic diffusion (multivariate analysis)	35505052
30260	Biochemical measures	Mean reticulocyte volume	25090	Mean FA in cingulum cingulate gyrus on FA skeleton (right)	-0.0180119	0.0120146	rs34094467	1.37023e-10	NTN1	Serum levels of protein CNTN1	35078996
30260	Biochemical measures	Mean reticulocyte volume	25090	Mean FA in cingulum cingulate gyrus on FA skeleton (right)	-0.0180119	0.0120146	rs34094467	1.37023e-10	NTN1	Metabolite levels (X-11787)	23934736
30260	Biochemical measures	Mean reticulocyte volume	25090	Mean FA in cingulum cingulate gyrus on FA skeleton (right)	-0.0180119	0.0120146	rs34094467	1.37023e-10	NTN1	Neuroticism conditioned on cognitive performance (multi-trait conditioning and joint analysis)	33349686
30260	Biochemical measures	Mean reticulocyte volume	25090	Mean FA in cingulum cingulate gyrus on FA skeleton (right)	-0.0180119	0.0120146	rs34094467	1.37023e-10	NTN1	Brain shape (segment 1)	33821002
30260	Biochemical measures	Mean reticulocyte volume	25090	Mean FA in cingulum cingulate gyrus on FA skeleton (right)	-0.0180119	0.0120146	rs34094467	1.37023e-10	NTN1	Orofacial clefts	22863734
30260	Biochemical measures	Mean reticulocyte volume	25090	Mean FA in cingulum cingulate gyrus on FA skeleton (right)	-0.0180119	0.0120146	rs34094467	1.37023e-10	NTN1	Serum levels of protein NTN1	35078996
30260	Biochemical measures	Mean reticulocyte volume	25090	Mean FA in cingulum cingulate gyrus on FA skeleton (right)	-0.0180119	0.0120146	rs34094467	1.37023e-10	NTN1	Heel bone mineral density	30595370
30260	Biochemical measures	Mean reticulocyte volume	25090	Mean FA in cingulum cingulate gyrus on FA skeleton (right)	-0.0180119	0.0120146	rs34094467	1.37023e-10	NTN1	Left unilateral cleft lip and palate	34130359
30260	Biochemical measures	Mean reticulocyte volume	25090	Mean FA in cingulum cingulate gyrus on FA skeleton (right)	-0.0180119	0.0120146	rs34094467	1.37023e-10	NTN1	Nonsyndromic cleft lip with or without cleft palate	33898419
30260	Biochemical measures	Mean reticulocyte volume	25090	Mean FA in cingulum cingulate gyrus on FA skeleton (right)	-0.0180119	0.0120146	rs34094467	1.37023e-10	NTN1	Rostral middle frontal gyrus volume	31530798
30260	Biochemical measures	Mean reticulocyte volume	25090	Mean FA in cingulum cingulate gyrus on FA skeleton (right)	-0.0180119	0.0120146	rs34094467	1.37023e-10	NTN1	Cortex volume	31530798
30260	Biochemical measures	Mean reticulocyte volume	25090	Mean FA in cingulum cingulate gyrus on FA skeleton (right)	-0.0180119	0.0120146	rs34094467	1.37023e-10	NTN1	Neuroticism conditioned on average household income before tax (multi-trait conditioning and joint analysis)	33349686
30260	Biochemical measures	Mean reticulocyte volume	25090	Mean FA in cingulum cingulate gyrus on FA skeleton (right)	-0.0180119	0.0120146	rs34094467	1.37023e-10	NTN1	Neuroticism conditioned on educational attainment (multi-trait conditioning and joint analysis)	33349686
30260	Biochemical measures	Mean reticulocyte volume	25090	Mean FA in cingulum cingulate gyrus on FA skeleton (right)	-0.0180119	0.0120146	rs34094467	1.37023e-10	NTN1	Heel bone mineral density	30048462
30260	Biochemical measures	Mean reticulocyte volume	25090	Mean FA in cingulum cingulate gyrus on FA skeleton (right)	-0.0180119	0.0120146	rs34094467	1.37023e-10	NTN1	Docosapentaenoate (n6 DPA; 22:5n6) levels in elite athletes	31882771
30260	Biochemical measures	Mean reticulocyte volume	25090	Mean FA in cingulum cingulate gyrus on FA skeleton (right)	-0.0180119	0.0120146	rs34094467	1.37023e-10	NTN1	Neuroticism conditioned on highest math class (multi-trait conditioning and joint analysis)	33349686
30260	Biochemical measures	Mean reticulocyte volume	25090	Mean FA in cingulum cingulate gyrus on FA skeleton (right)	-0.0180119	0.0120146	rs34094467	1.37023e-10	NTN1	Orofacial clefts	33137956
30260	Biochemical measures	Mean reticulocyte volume	25090	Mean FA in cingulum cingulate gyrus on FA skeleton (right)	-0.0180119	0.0120146	rs34094467	1.37023e-10	NTN1	Early-onset schizophrenia	33907183
30260	Biochemical measures	Mean reticulocyte volume	25090	Mean FA in cingulum cingulate gyrus on FA skeleton (right)	-0.0180119	0.0120146	rs34094467	1.37023e-10	NTN1	Bisphosphonate-associated atypical femoral fracture	31006051
30260	Biochemical measures	Mean reticulocyte volume	25090	Mean FA in cingulum cingulate gyrus on FA skeleton (right)	-0.0180119	0.0120146	rs34094467	1.37023e-10	NTN1	Cleft lip with or without cleft palate	28054174
30260	Biochemical measures	Mean reticulocyte volume	25090	Mean FA in cingulum cingulate gyrus on FA skeleton (right)	-0.0180119	0.0120146	rs34094467	1.37023e-10	NTN1	Predicted developmental stuttering	34861174
30260	Biochemical measures	Mean reticulocyte volume	25090	Mean FA in cingulum cingulate gyrus on FA skeleton (right)	-0.0180119	0.0120146	rs34094467	1.37023e-10	NTN1	IgG glycosylation	23382691
30260	Biochemical measures	Mean reticulocyte volume	25090	Mean FA in cingulum cingulate gyrus on FA skeleton (right)	-0.0180119	0.0120146	rs34094467	1.37023e-10	NTN1	Blood protein levels	29875488
30260	Biochemical measures	Mean reticulocyte volume	25090	Mean FA in cingulum cingulate gyrus on FA skeleton (right)	-0.0180119	0.0120146	rs34094467	1.37023e-10	NTN1	2-hydroxystearate levels in elite athletes	31882771
30260	Biochemical measures	Mean reticulocyte volume	25090	Mean FA in cingulum cingulate gyrus on FA skeleton (right)	-0.0180119	0.0120146	rs34094467	1.37023e-10	NTN1	White matter mean diffusivity x age interaction (2df)	34358307
30260	Biochemical measures	Mean reticulocyte volume	25090	Mean FA in cingulum cingulate gyrus on FA skeleton (right)	-0.0180119	0.0120146	rs34094467	1.37023e-10	NTN1	Nonsyndromic cleft lip with or without cleft palate	25775280
30260	Biochemical measures	Mean reticulocyte volume	25090	Mean FA in cingulum cingulate gyrus on FA skeleton (right)	-0.0180119	0.0120146	rs34094467	1.37023e-10	NTN1	Bipolar disorder	22925353
30260	Biochemical measures	Mean reticulocyte volume	25090	Mean FA in cingulum cingulate gyrus on FA skeleton (right)	-0.0180119	0.0120146	rs34094467	1.37023e-10	NTN1	Vertex-wise sulcal depth	34910505
30260	Biochemical measures	Mean reticulocyte volume	25090	Mean FA in cingulum cingulate gyrus on FA skeleton (right)	-0.0180119	0.0120146	rs34094467	1.37023e-10	NTN1	Orofacial clefts	28054174
30260	Biochemical measures	Mean reticulocyte volume	25090	Mean FA in cingulum cingulate gyrus on FA skeleton (right)	-0.0180119	0.0120146	rs34094467	1.37023e-10	NTN1	Cortical surface area	34560273
30260	Biochemical measures	Mean reticulocyte volume	25090	Mean FA in cingulum cingulate gyrus on FA skeleton (right)	-0.0180119	0.0120146	rs34094467	1.37023e-10	NTN1	Right unilateral cleft lip and palate	34130359
30260	Biochemical measures	Mean reticulocyte volume	25090	Mean FA in cingulum cingulate gyrus on FA skeleton (right)	-0.0180119	0.0120146	rs34094467	1.37023e-10	NTN1	Blood protein levels	30072576
30260	Biochemical measures	Mean reticulocyte volume	25090	Mean FA in cingulum cingulate gyrus on FA skeleton (right)	-0.0180119	0.0120146	rs34094467	1.37023e-10	NTN1	Cognitive ability in schizophrenia	31206164
30260	Biochemical measures	Mean reticulocyte volume	25090	Mean FA in cingulum cingulate gyrus on FA skeleton (right)	-0.0180119	0.0120146	rs34094467	1.37023e-10	NTN1	Colonoscopy-negative controls vs population controls	29228715
30260	Biochemical measures	Mean reticulocyte volume	25090	Mean FA in cingulum cingulate gyrus on FA skeleton (right)	-0.0180119	0.0120146	rs34094467	1.37023e-10	NTN1	Nonsyndromic cleft lip with cleft palate	28232668
30260	Biochemical measures	Mean reticulocyte volume	25090	Mean FA in cingulum cingulate gyrus on FA skeleton (right)	-0.0180119	0.0120146	rs34094467	1.37023e-10	NTN1	Cleft lip with or without cleft palate	32373937
30260	Biochemical measures	Mean reticulocyte volume	25090	Mean FA in cingulum cingulate gyrus on FA skeleton (right)	-0.0180119	0.0120146	rs34094467	1.37023e-10	NTN1	Neuroticism conditioned on self-rated math ability (multi-trait conditioning and joint analysis)	33349686
30260	Biochemical measures	Mean reticulocyte volume	25090	Mean FA in cingulum cingulate gyrus on FA skeleton (right)	-0.0180119	0.0120146	rs34094467	1.37023e-10	NTN1	Parkinson's disease	24842889
30260	Biochemical measures	Mean reticulocyte volume	25090	Mean FA in cingulum cingulate gyrus on FA skeleton (right)	-0.0180119	0.0120146	rs34094467	1.37023e-10	NTN1	IDP dMRI TBSS FA Cingulum cingulate gyrus R	33875891
30260	Biochemical measures	Mean reticulocyte volume	25090	Mean FA in cingulum cingulate gyrus on FA skeleton (right)	-0.0180119	0.0120146	rs34094467	1.37023e-10	NTN1	IDP dMRI ProbtrackX FA cgc r	33875891
30260	Biochemical measures	Mean reticulocyte volume	25090	Mean FA in cingulum cingulate gyrus on FA skeleton (right)	-0.0180119	0.0120146	rs34094467	1.37023e-10	NTN1	Neuroticism	27067015
30260	Biochemical measures	Mean reticulocyte volume	25090	Mean FA in cingulum cingulate gyrus on FA skeleton (right)	-0.0180119	0.0120146	rs34094467	1.37023e-10	NTN1	IDP dMRI TBSS MO Pontine crossing tract	33875891
30260	Biochemical measures	Mean reticulocyte volume	25090	Mean FA in cingulum cingulate gyrus on FA skeleton (right)	-0.0180119	0.0120146	rs34094467	1.37023e-10	NTN1	Reaction time	29844566
30260	Biochemical measures	Mean reticulocyte volume	25090	Mean FA in cingulum cingulate gyrus on FA skeleton (right)	-0.0180119	0.0120146	rs34094467	1.37023e-10	NTN1	Cerebral amyloid deposition in APOEe4 non-carriers (PET imaging)	26252872
30260	Biochemical measures	Mean reticulocyte volume	25090	Mean FA in cingulum cingulate gyrus on FA skeleton (right)	-0.0180119	0.0120146	rs34094467	1.37023e-10	NTN1	Antidepressant treatment resistance (> 2 drugs prescribed)	30700811
30260	Biochemical measures	Mean reticulocyte volume	25090	Mean FA in cingulum cingulate gyrus on FA skeleton (right)	-0.0180119	0.0120146	rs34094467	1.37023e-10	NTN1	Percentage gas trapping	26030696
30260	Biochemical measures	Mean reticulocyte volume	25090	Mean FA in cingulum cingulate gyrus on FA skeleton (right)	-0.0180119	0.0120146	rs34094467	1.37023e-10	NTN1	Dementia and core Alzheimer's disease neuropathologic changes	25188341
30260	Biochemical measures	Mean reticulocyte volume	25090	Mean FA in cingulum cingulate gyrus on FA skeleton (right)	-0.0180119	0.0120146	rs34094467	1.37023e-10	NTN1	IDP dMRI TBSS L1 Cingulum cingulate gyrus R	33875891
30260	Biochemical measures	Mean reticulocyte volume	25090	Mean FA in cingulum cingulate gyrus on FA skeleton (right)	-0.0180119	0.0120146	rs34094467	1.37023e-10	NTN1	Heel bone mineral density	30598549
30260	Biochemical measures	Mean reticulocyte volume	25090	Mean FA in cingulum cingulate gyrus on FA skeleton (right)	-0.0180119	0.0120146	rs34094467	1.37023e-10	NTN1	Sensitivity to environmental stress and adversity	31972866
30260	Biochemical measures	Mean reticulocyte volume	25090	Mean FA in cingulum cingulate gyrus on FA skeleton (right)	-0.0180119	0.0120146	rs34094467	1.37023e-10	NTN1	Feeling hurt	29500382
30260	Biochemical measures	Mean reticulocyte volume	25090	Mean FA in cingulum cingulate gyrus on FA skeleton (right)	-0.0180119	0.0120146	rs34094467	1.37023e-10	NTN1	Total PHF-tau (SNP x SNP interaction)	32450446
30260	Biochemical measures	Mean reticulocyte volume	25090	Mean FA in cingulum cingulate gyrus on FA skeleton (right)	-0.0180119	0.0120146	rs34094467	1.37023e-10	NTN1	White matter microstructure (fractional anisotropy)	31666681
30260	Biochemical measures	Mean reticulocyte volume	25090	Mean FA in cingulum cingulate gyrus on FA skeleton (right)	-0.0180119	0.0120146	rs34094467	1.37023e-10	NTN1	Lobe attachment (rater-scored or self-reported)	29198719
30260	Biochemical measures	Mean reticulocyte volume	25090	Mean FA in cingulum cingulate gyrus on FA skeleton (right)	-0.0180119	0.0120146	rs34094467	1.37023e-10	NTN1	3-hydroxypropylmercapturic acid levels in smokers	26053186
30260	Biochemical measures	Mean reticulocyte volume	25090	Mean FA in cingulum cingulate gyrus on FA skeleton (right)	-0.0180119	0.0120146	rs34094467	1.37023e-10	NTN1	IDP dMRI ProbtrackX L1 cgc r	33875891
30260	Biochemical measures	Mean reticulocyte volume	25090	Mean FA in cingulum cingulate gyrus on FA skeleton (right)	-0.0180119	0.0120146	rs34094467	1.37023e-10	NTN1	Response to serotonin-norepinephrine reuptake inhibitors (responders vs non-responders)	33106475
30260	Biochemical measures	Mean reticulocyte volume	25090	Mean FA in cingulum cingulate gyrus on FA skeleton (right)	-0.0180119	0.0120146	rs34094467	1.37023e-10	NTN1	Brain morphology (MOSTest)	32665545
30260	Biochemical measures	Mean reticulocyte volume	25090	Mean FA in cingulum cingulate gyrus on FA skeleton (right)	-0.0180119	0.0120146	rs34094467	1.37023e-10	NTN1	Heel bone mineral density	28869591
30210	Biochemical measures	Eosinophill percentage	25073	Mean FA in anterior limb of internal capsule on FA skeleton (left)	0.0363403	0.0440235	rs12146713	1.72565e-05	NUAK1	Vertex-wise cortical surface area	34910505
30210	Biochemical measures	Eosinophill percentage	25073	Mean FA in anterior limb of internal capsule on FA skeleton (left)	0.0363403	0.0440235	rs12146713	1.72565e-05	NUAK1	Vertex-wise sulcal depth	34910505
30210	Biochemical measures	Eosinophill percentage	25073	Mean FA in anterior limb of internal capsule on FA skeleton (left)	0.0363403	0.0440235	rs12146713	1.72565e-05	NUAK1	IDP dMRI TBSS MO Anterior corona radiata R	33875891
30210	Biochemical measures	Eosinophill percentage	25073	Mean FA in anterior limb of internal capsule on FA skeleton (left)	0.0363403	0.0440235	rs12146713	1.72565e-05	NUAK1	Vertex-wise cortical thickness	34910505
30210	Biochemical measures	Eosinophill percentage	25073	Mean FA in anterior limb of internal capsule on FA skeleton (left)	0.0363403	0.0440235	rs12146713	1.72565e-05	NUAK1	IDP dMRI ProbtrackX FA str r	33875891
30210	Biochemical measures	Eosinophill percentage	25073	Mean FA in anterior limb of internal capsule on FA skeleton (left)	0.0363403	0.0440235	rs12146713	1.72565e-05	NUAK1	IDP dMRI TBSS MO Retrolenticular part of internal capsule R	33875891
30210	Biochemical measures	Eosinophill percentage	25073	Mean FA in anterior limb of internal capsule on FA skeleton (left)	0.0363403	0.0440235	rs12146713	1.72565e-05	NUAK1	White matter microstructure (mode of anisotropy)	31666681
30210	Biochemical measures	Eosinophill percentage	25073	Mean FA in anterior limb of internal capsule on FA skeleton (left)	0.0363403	0.0440235	rs12146713	1.72565e-05	NUAK1	Gamma glutamyl transpeptidase	34594039
30210	Biochemical measures	Eosinophill percentage	25073	Mean FA in anterior limb of internal capsule on FA skeleton (left)	0.0363403	0.0440235	rs12146713	1.72565e-05	NUAK1	Gamma glutamyl transferase levels	33462484
30210	Biochemical measures	Eosinophill percentage	25073	Mean FA in anterior limb of internal capsule on FA skeleton (left)	0.0363403	0.0440235	rs12146713	1.72565e-05	NUAK1	Brain shape (segment 7)	33821002
30210	Biochemical measures	Eosinophill percentage	25073	Mean FA in anterior limb of internal capsule on FA skeleton (left)	0.0363403	0.0440235	rs12146713	1.72565e-05	NUAK1	Serum levels of protein SMIM13	35078996
30210	Biochemical measures	Eosinophill percentage	25073	Mean FA in anterior limb of internal capsule on FA skeleton (left)	0.0363403	0.0440235	rs12146713	1.72565e-05	NUAK1	Total PHF-tau (SNP x SNP interaction)	32450446
30210	Biochemical measures	Eosinophill percentage	25073	Mean FA in anterior limb of internal capsule on FA skeleton (left)	0.0363403	0.0440235	rs12146713	1.72565e-05	NUAK1	White matter microstructure (fractional anisotropy)	31666681
30210	Biochemical measures	Eosinophill percentage	25073	Mean FA in anterior limb of internal capsule on FA skeleton (left)	0.0363403	0.0440235	rs12146713	1.72565e-05	NUAK1	Medial thalamic nuclei volume	34006833
30210	Biochemical measures	Eosinophill percentage	25073	Mean FA in anterior limb of internal capsule on FA skeleton (left)	0.0363403	0.0440235	rs12146713	1.72565e-05	NUAK1	Whole brain free water diffusion (multivariate analysis)	35505052
30210	Biochemical measures	Eosinophill percentage	25073	Mean FA in anterior limb of internal capsule on FA skeleton (left)	0.0363403	0.0440235	rs12146713	1.72565e-05	NUAK1	IDP dMRI TBSS MO Fornix	33875891
30210	Biochemical measures	Eosinophill percentage	25073	Mean FA in anterior limb of internal capsule on FA skeleton (left)	0.0363403	0.0440235	rs12146713	1.72565e-05	NUAK1	IDP dMRI ProbtrackX FA str l	33875891
30210	Biochemical measures	Eosinophill percentage	25073	Mean FA in anterior limb of internal capsule on FA skeleton (left)	0.0363403	0.0440235	rs12146713	1.72565e-05	NUAK1	QC T1-to-standard linear alignment discrepancy	33875891
30210	Biochemical measures	Eosinophill percentage	25073	Mean FA in anterior limb of internal capsule on FA skeleton (left)	0.0363403	0.0440235	rs12146713	1.72565e-05	NUAK1	aseg lh volume Lateral-Ventricle	33875891
30210	Biochemical measures	Eosinophill percentage	25073	Mean FA in anterior limb of internal capsule on FA skeleton (left)	0.0363403	0.0440235	rs12146713	1.72565e-05	NUAK1	aseg lh volume Inf-Lat-Vent	33875891
30210	Biochemical measures	Eosinophill percentage	25073	Mean FA in anterior limb of internal capsule on FA skeleton (left)	0.0363403	0.0440235	rs12146713	1.72565e-05	NUAK1	Height	30595370
30210	Biochemical measures	Eosinophill percentage	25073	Mean FA in anterior limb of internal capsule on FA skeleton (left)	0.0363403	0.0440235	rs12146713	1.72565e-05	NUAK1	Brain region volumes	31676860
30210	Biochemical measures	Eosinophill percentage	25073	Mean FA in anterior limb of internal capsule on FA skeleton (left)	0.0363403	0.0440235	rs12146713	1.72565e-05	NUAK1	Cortical surface area	34560273
30210	Biochemical measures	Eosinophill percentage	25073	Mean FA in anterior limb of internal capsule on FA skeleton (left)	0.0363403	0.0440235	rs12146713	1.72565e-05	NUAK1	IDP dMRI TBSS L3 Fornix	33875891
30210	Biochemical measures	Eosinophill percentage	25073	Mean FA in anterior limb of internal capsule on FA skeleton (left)	0.0363403	0.0440235	rs12146713	1.72565e-05	NUAK1	Cortical thickness	34560273
30210	Biochemical measures	Eosinophill percentage	25073	Mean FA in anterior limb of internal capsule on FA skeleton (left)	0.0363403	0.0440235	rs12146713	1.72565e-05	NUAK1	White matter microstructure (axial diusivities)	31666681
30210	Biochemical measures	Eosinophill percentage	25073	Mean FA in anterior limb of internal capsule on FA skeleton (left)	0.0363403	0.0440235	rs12146713	1.72565e-05	NUAK1	Non-tuberculous mycobacterial pulmonary disease	33115937
30210	Biochemical measures	Eosinophill percentage	25073	Mean FA in anterior limb of internal capsule on FA skeleton (left)	0.0363403	0.0440235	rs12146713	1.72565e-05	NUAK1	IDP dMRI TBSS L2 Fornix	33875891
30210	Biochemical measures	Eosinophill percentage	25073	Mean FA in anterior limb of internal capsule on FA skeleton (left)	0.0363403	0.0440235	rs12146713	1.72565e-05	NUAK1	aseg global volume VentricleChoroid	33875891
30210	Biochemical measures	Eosinophill percentage	25073	Mean FA in anterior limb of internal capsule on FA skeleton (left)	0.0363403	0.0440235	rs12146713	1.72565e-05	NUAK1	aseg global volume 3rd-Ventricle	33875891
30210	Biochemical measures	Eosinophill percentage	25073	Mean FA in anterior limb of internal capsule on FA skeleton (left)	0.0363403	0.0440235	rs12146713	1.72565e-05	NUAK1	IDP dMRI TBSS MD Fornix	33875891
30210	Biochemical measures	Eosinophill percentage	25073	Mean FA in anterior limb of internal capsule on FA skeleton (left)	0.0363403	0.0440235	rs12146713	1.72565e-05	NUAK1	Whole brain restricted isotropic diffusion (multivariate analysis)	35505052
30210	Biochemical measures	Eosinophill percentage	25073	Mean FA in anterior limb of internal capsule on FA skeleton (left)	0.0363403	0.0440235	rs12146713	1.72565e-05	NUAK1	White matter microstructure (radial diusivities)	31666681
30210	Biochemical measures	Eosinophill percentage	25073	Mean FA in anterior limb of internal capsule on FA skeleton (left)	0.0363403	0.0440235	rs12146713	1.72565e-05	NUAK1	IDP dMRI ProbtrackX OD str r	33875891
30210	Biochemical measures	Eosinophill percentage	25073	Mean FA in anterior limb of internal capsule on FA skeleton (left)	0.0363403	0.0440235	rs12146713	1.72565e-05	NUAK1	IDP dMRI TBSS ISOVF Fornix	33875891
30210	Biochemical measures	Eosinophill percentage	25073	Mean FA in anterior limb of internal capsule on FA skeleton (left)	0.0363403	0.0440235	rs12146713	1.72565e-05	NUAK1	Core binding factor acute myeloid leukemia	27903959
30210	Biochemical measures	Eosinophill percentage	25073	Mean FA in anterior limb of internal capsule on FA skeleton (left)	0.0363403	0.0440235	rs12146713	1.72565e-05	NUAK1	IDP dMRI TBSS OD Posterior limb of internal capsule R	33875891
30210	Biochemical measures	Eosinophill percentage	25073	Mean FA in anterior limb of internal capsule on FA skeleton (left)	0.0363403	0.0440235	rs12146713	1.72565e-05	NUAK1	IDP dMRI TBSS OD Fornix	33875891
30210	Biochemical measures	Eosinophill percentage	25073	Mean FA in anterior limb of internal capsule on FA skeleton (left)	0.0363403	0.0440235	rs12146713	1.72565e-05	NUAK1	Attention function in attention deficit hyperactive disorder	26174813
30210	Biochemical measures	Eosinophill percentage	25073	Mean FA in anterior limb of internal capsule on FA skeleton (left)	0.0363403	0.0440235	rs12146713	1.72565e-05	NUAK1	Whole brain restricted directional diffusion (multivariate analysis)	35505052
30210	Biochemical measures	Eosinophill percentage	25073	Mean FA in anterior limb of internal capsule on FA skeleton (left)	0.0363403	0.0440235	rs12146713	1.72565e-05	NUAK1	IDP dMRI TBSS MO Body of corpus callosum	33875891
30210	Biochemical measures	Eosinophill percentage	25073	Mean FA in anterior limb of internal capsule on FA skeleton (left)	0.0363403	0.0440235	rs12146713	1.72565e-05	NUAK1	Subcortical volume (MOSTest)	32665545
30210	Biochemical measures	Eosinophill percentage	25073	Mean FA in anterior limb of internal capsule on FA skeleton (left)	0.0363403	0.0440235	rs12146713	1.72565e-05	NUAK1	IDP T1 SIENAX CSF normalised volume	33875891
30210	Biochemical measures	Eosinophill percentage	25073	Mean FA in anterior limb of internal capsule on FA skeleton (left)	0.0363403	0.0440235	rs12146713	1.72565e-05	NUAK1	Lateral ventricular volume in normal aging	30258056
30210	Biochemical measures	Eosinophill percentage	25073	Mean FA in anterior limb of internal capsule on FA skeleton (left)	0.0363403	0.0440235	rs12146713	1.72565e-05	NUAK1	Subcortical volume (min-P)	32665545
30210	Biochemical measures	Eosinophill percentage	25073	Mean FA in anterior limb of internal capsule on FA skeleton (left)	0.0363403	0.0440235	rs12146713	1.72565e-05	NUAK1	White matter microstructure (mean diusivities)	31666681
30210	Biochemical measures	Eosinophill percentage	25073	Mean FA in anterior limb of internal capsule on FA skeleton (left)	0.0363403	0.0440235	rs12146713	1.72565e-05	NUAK1	IDP dMRI ProbtrackX OD str l	33875891
30210	Biochemical measures	Eosinophill percentage	25073	Mean FA in anterior limb of internal capsule on FA skeleton (left)	0.0363403	0.0440235	rs12146713	1.72565e-05	NUAK1	IDP T1 SIENAX CSF unnormalised volume	33875891
30210	Biochemical measures	Eosinophill percentage	25073	Mean FA in anterior limb of internal capsule on FA skeleton (left)	0.0363403	0.0440235	rs12146713	1.72565e-05	NUAK1	Cortical surface area (MOSTest)	32665545
30210	Biochemical measures	Eosinophill percentage	25073	Mean FA in anterior limb of internal capsule on FA skeleton (left)	0.0363403	0.0440235	rs12146713	1.72565e-05	NUAK1	Brain morphology (MOSTest)	32665545
30210	Biochemical measures	Eosinophill percentage	25073	Mean FA in anterior limb of internal capsule on FA skeleton (left)	0.0363403	0.0440235	rs12146713	1.72565e-05	NUAK1	IDP dMRI TBSS L2 Anterior limb of internal capsule R	33875891
30210	Biochemical measures	Eosinophill percentage	25073	Mean FA in anterior limb of internal capsule on FA skeleton (left)	0.0363403	0.0440235	rs12146713	1.72565e-05	NUAK1	aseg lh intensity Lateral-Ventricle	33875891
30210	Biochemical measures	Eosinophill percentage	25073	Mean FA in anterior limb of internal capsule on FA skeleton (left)	0.0363403	0.0440235	rs12146713	1.72565e-05	NUAK1	Brain morphology (min-P)	32665545
30210	Biochemical measures	Eosinophill percentage	25073	Mean FA in anterior limb of internal capsule on FA skeleton (left)	0.0363403	0.0440235	rs12146713	1.72565e-05	NUAK1	IDP dMRI TBSS FA Posterior limb of internal capsule L	33875891
30210	Biochemical measures	Eosinophill percentage	25073	Mean FA in anterior limb of internal capsule on FA skeleton (left)	0.0363403	0.0440235	rs12146713	1.72565e-05	NUAK1	aseg rh volume Lateral-Ventricle	33875891
30210	Biochemical measures	Eosinophill percentage	25073	Mean FA in anterior limb of internal capsule on FA skeleton (left)	0.0363403	0.0440235	rs12146713	1.72565e-05	NUAK1	IDP dMRI TBSS L2 Posterior limb of internal capsule R	33875891
30210	Biochemical measures	Eosinophill percentage	25073	Mean FA in anterior limb of internal capsule on FA skeleton (left)	0.0363403	0.0440235	rs12146713	1.72565e-05	NUAK1	IDP dMRI TBSS FA Fornix	33875891
30210	Biochemical measures	Eosinophill percentage	25073	Mean FA in anterior limb of internal capsule on FA skeleton (left)	0.0363403	0.0440235	rs12146713	1.72565e-05	NUAK1	aseg lh intensity Inf-Lat-Vent	33875891
30210	Biochemical measures	Eosinophill percentage	25073	Mean FA in anterior limb of internal capsule on FA skeleton (left)	0.0363403	0.0440235	rs12146713	1.72565e-05	NUAK1	aseg rh intensity Lateral-Ventricle	33875891
30210	Biochemical measures	Eosinophill percentage	25073	Mean FA in anterior limb of internal capsule on FA skeleton (left)	0.0363403	0.0440235	rs12146713	1.72565e-05	NUAK1	IDP dMRI TBSS FA Posterior limb of internal capsule R	33875891
30300	Biochemical measures	High light scatter reticulocyte count	25073	Mean FA in anterior limb of internal capsule on FA skeleton (left)	-0.0732461	0.0362712	rs12146713	1.72565e-05	NUAK1	Vertex-wise cortical surface area	34910505
30300	Biochemical measures	High light scatter reticulocyte count	25073	Mean FA in anterior limb of internal capsule on FA skeleton (left)	-0.0732461	0.0362712	rs12146713	1.72565e-05	NUAK1	Vertex-wise sulcal depth	34910505
30300	Biochemical measures	High light scatter reticulocyte count	25073	Mean FA in anterior limb of internal capsule on FA skeleton (left)	-0.0732461	0.0362712	rs12146713	1.72565e-05	NUAK1	IDP dMRI TBSS MO Anterior corona radiata R	33875891
30300	Biochemical measures	High light scatter reticulocyte count	25073	Mean FA in anterior limb of internal capsule on FA skeleton (left)	-0.0732461	0.0362712	rs12146713	1.72565e-05	NUAK1	Vertex-wise cortical thickness	34910505
30300	Biochemical measures	High light scatter reticulocyte count	25073	Mean FA in anterior limb of internal capsule on FA skeleton (left)	-0.0732461	0.0362712	rs12146713	1.72565e-05	NUAK1	IDP dMRI ProbtrackX FA str r	33875891
30300	Biochemical measures	High light scatter reticulocyte count	25073	Mean FA in anterior limb of internal capsule on FA skeleton (left)	-0.0732461	0.0362712	rs12146713	1.72565e-05	NUAK1	IDP dMRI TBSS MO Retrolenticular part of internal capsule R	33875891
30300	Biochemical measures	High light scatter reticulocyte count	25073	Mean FA in anterior limb of internal capsule on FA skeleton (left)	-0.0732461	0.0362712	rs12146713	1.72565e-05	NUAK1	White matter microstructure (mode of anisotropy)	31666681
30300	Biochemical measures	High light scatter reticulocyte count	25073	Mean FA in anterior limb of internal capsule on FA skeleton (left)	-0.0732461	0.0362712	rs12146713	1.72565e-05	NUAK1	Gamma glutamyl transpeptidase	34594039
30300	Biochemical measures	High light scatter reticulocyte count	25073	Mean FA in anterior limb of internal capsule on FA skeleton (left)	-0.0732461	0.0362712	rs12146713	1.72565e-05	NUAK1	Gamma glutamyl transferase levels	33462484
30300	Biochemical measures	High light scatter reticulocyte count	25073	Mean FA in anterior limb of internal capsule on FA skeleton (left)	-0.0732461	0.0362712	rs12146713	1.72565e-05	NUAK1	Brain shape (segment 7)	33821002
30300	Biochemical measures	High light scatter reticulocyte count	25073	Mean FA in anterior limb of internal capsule on FA skeleton (left)	-0.0732461	0.0362712	rs12146713	1.72565e-05	NUAK1	Serum levels of protein SMIM13	35078996
30300	Biochemical measures	High light scatter reticulocyte count	25073	Mean FA in anterior limb of internal capsule on FA skeleton (left)	-0.0732461	0.0362712	rs12146713	1.72565e-05	NUAK1	Total PHF-tau (SNP x SNP interaction)	32450446
30300	Biochemical measures	High light scatter reticulocyte count	25073	Mean FA in anterior limb of internal capsule on FA skeleton (left)	-0.0732461	0.0362712	rs12146713	1.72565e-05	NUAK1	White matter microstructure (fractional anisotropy)	31666681
30300	Biochemical measures	High light scatter reticulocyte count	25073	Mean FA in anterior limb of internal capsule on FA skeleton (left)	-0.0732461	0.0362712	rs12146713	1.72565e-05	NUAK1	Medial thalamic nuclei volume	34006833
30300	Biochemical measures	High light scatter reticulocyte count	25073	Mean FA in anterior limb of internal capsule on FA skeleton (left)	-0.0732461	0.0362712	rs12146713	1.72565e-05	NUAK1	Whole brain free water diffusion (multivariate analysis)	35505052
30300	Biochemical measures	High light scatter reticulocyte count	25073	Mean FA in anterior limb of internal capsule on FA skeleton (left)	-0.0732461	0.0362712	rs12146713	1.72565e-05	NUAK1	IDP dMRI TBSS MO Fornix	33875891
30300	Biochemical measures	High light scatter reticulocyte count	25073	Mean FA in anterior limb of internal capsule on FA skeleton (left)	-0.0732461	0.0362712	rs12146713	1.72565e-05	NUAK1	IDP dMRI ProbtrackX FA str l	33875891
30300	Biochemical measures	High light scatter reticulocyte count	25073	Mean FA in anterior limb of internal capsule on FA skeleton (left)	-0.0732461	0.0362712	rs12146713	1.72565e-05	NUAK1	QC T1-to-standard linear alignment discrepancy	33875891
30300	Biochemical measures	High light scatter reticulocyte count	25073	Mean FA in anterior limb of internal capsule on FA skeleton (left)	-0.0732461	0.0362712	rs12146713	1.72565e-05	NUAK1	aseg lh volume Lateral-Ventricle	33875891
30300	Biochemical measures	High light scatter reticulocyte count	25073	Mean FA in anterior limb of internal capsule on FA skeleton (left)	-0.0732461	0.0362712	rs12146713	1.72565e-05	NUAK1	aseg lh volume Inf-Lat-Vent	33875891
30300	Biochemical measures	High light scatter reticulocyte count	25073	Mean FA in anterior limb of internal capsule on FA skeleton (left)	-0.0732461	0.0362712	rs12146713	1.72565e-05	NUAK1	Height	30595370
30300	Biochemical measures	High light scatter reticulocyte count	25073	Mean FA in anterior limb of internal capsule on FA skeleton (left)	-0.0732461	0.0362712	rs12146713	1.72565e-05	NUAK1	Brain region volumes	31676860
30300	Biochemical measures	High light scatter reticulocyte count	25073	Mean FA in anterior limb of internal capsule on FA skeleton (left)	-0.0732461	0.0362712	rs12146713	1.72565e-05	NUAK1	Cortical surface area	34560273
30300	Biochemical measures	High light scatter reticulocyte count	25073	Mean FA in anterior limb of internal capsule on FA skeleton (left)	-0.0732461	0.0362712	rs12146713	1.72565e-05	NUAK1	IDP dMRI TBSS L3 Fornix	33875891
30300	Biochemical measures	High light scatter reticulocyte count	25073	Mean FA in anterior limb of internal capsule on FA skeleton (left)	-0.0732461	0.0362712	rs12146713	1.72565e-05	NUAK1	Cortical thickness	34560273
30300	Biochemical measures	High light scatter reticulocyte count	25073	Mean FA in anterior limb of internal capsule on FA skeleton (left)	-0.0732461	0.0362712	rs12146713	1.72565e-05	NUAK1	White matter microstructure (axial diusivities)	31666681
30300	Biochemical measures	High light scatter reticulocyte count	25073	Mean FA in anterior limb of internal capsule on FA skeleton (left)	-0.0732461	0.0362712	rs12146713	1.72565e-05	NUAK1	Non-tuberculous mycobacterial pulmonary disease	33115937
30300	Biochemical measures	High light scatter reticulocyte count	25073	Mean FA in anterior limb of internal capsule on FA skeleton (left)	-0.0732461	0.0362712	rs12146713	1.72565e-05	NUAK1	IDP dMRI TBSS L2 Fornix	33875891
30300	Biochemical measures	High light scatter reticulocyte count	25073	Mean FA in anterior limb of internal capsule on FA skeleton (left)	-0.0732461	0.0362712	rs12146713	1.72565e-05	NUAK1	aseg global volume VentricleChoroid	33875891
30300	Biochemical measures	High light scatter reticulocyte count	25073	Mean FA in anterior limb of internal capsule on FA skeleton (left)	-0.0732461	0.0362712	rs12146713	1.72565e-05	NUAK1	aseg global volume 3rd-Ventricle	33875891
30300	Biochemical measures	High light scatter reticulocyte count	25073	Mean FA in anterior limb of internal capsule on FA skeleton (left)	-0.0732461	0.0362712	rs12146713	1.72565e-05	NUAK1	IDP dMRI TBSS MD Fornix	33875891
30300	Biochemical measures	High light scatter reticulocyte count	25073	Mean FA in anterior limb of internal capsule on FA skeleton (left)	-0.0732461	0.0362712	rs12146713	1.72565e-05	NUAK1	Whole brain restricted isotropic diffusion (multivariate analysis)	35505052
30300	Biochemical measures	High light scatter reticulocyte count	25073	Mean FA in anterior limb of internal capsule on FA skeleton (left)	-0.0732461	0.0362712	rs12146713	1.72565e-05	NUAK1	White matter microstructure (radial diusivities)	31666681
30300	Biochemical measures	High light scatter reticulocyte count	25073	Mean FA in anterior limb of internal capsule on FA skeleton (left)	-0.0732461	0.0362712	rs12146713	1.72565e-05	NUAK1	IDP dMRI ProbtrackX OD str r	33875891
30300	Biochemical measures	High light scatter reticulocyte count	25073	Mean FA in anterior limb of internal capsule on FA skeleton (left)	-0.0732461	0.0362712	rs12146713	1.72565e-05	NUAK1	IDP dMRI TBSS ISOVF Fornix	33875891
30300	Biochemical measures	High light scatter reticulocyte count	25073	Mean FA in anterior limb of internal capsule on FA skeleton (left)	-0.0732461	0.0362712	rs12146713	1.72565e-05	NUAK1	Core binding factor acute myeloid leukemia	27903959
30300	Biochemical measures	High light scatter reticulocyte count	25073	Mean FA in anterior limb of internal capsule on FA skeleton (left)	-0.0732461	0.0362712	rs12146713	1.72565e-05	NUAK1	IDP dMRI TBSS OD Posterior limb of internal capsule R	33875891
30300	Biochemical measures	High light scatter reticulocyte count	25073	Mean FA in anterior limb of internal capsule on FA skeleton (left)	-0.0732461	0.0362712	rs12146713	1.72565e-05	NUAK1	IDP dMRI TBSS OD Fornix	33875891
30300	Biochemical measures	High light scatter reticulocyte count	25073	Mean FA in anterior limb of internal capsule on FA skeleton (left)	-0.0732461	0.0362712	rs12146713	1.72565e-05	NUAK1	Attention function in attention deficit hyperactive disorder	26174813
30300	Biochemical measures	High light scatter reticulocyte count	25073	Mean FA in anterior limb of internal capsule on FA skeleton (left)	-0.0732461	0.0362712	rs12146713	1.72565e-05	NUAK1	Whole brain restricted directional diffusion (multivariate analysis)	35505052
30300	Biochemical measures	High light scatter reticulocyte count	25073	Mean FA in anterior limb of internal capsule on FA skeleton (left)	-0.0732461	0.0362712	rs12146713	1.72565e-05	NUAK1	IDP dMRI TBSS MO Body of corpus callosum	33875891
30300	Biochemical measures	High light scatter reticulocyte count	25073	Mean FA in anterior limb of internal capsule on FA skeleton (left)	-0.0732461	0.0362712	rs12146713	1.72565e-05	NUAK1	Subcortical volume (MOSTest)	32665545
30300	Biochemical measures	High light scatter reticulocyte count	25073	Mean FA in anterior limb of internal capsule on FA skeleton (left)	-0.0732461	0.0362712	rs12146713	1.72565e-05	NUAK1	IDP T1 SIENAX CSF normalised volume	33875891
30300	Biochemical measures	High light scatter reticulocyte count	25073	Mean FA in anterior limb of internal capsule on FA skeleton (left)	-0.0732461	0.0362712	rs12146713	1.72565e-05	NUAK1	Lateral ventricular volume in normal aging	30258056
30300	Biochemical measures	High light scatter reticulocyte count	25073	Mean FA in anterior limb of internal capsule on FA skeleton (left)	-0.0732461	0.0362712	rs12146713	1.72565e-05	NUAK1	Subcortical volume (min-P)	32665545
30300	Biochemical measures	High light scatter reticulocyte count	25073	Mean FA in anterior limb of internal capsule on FA skeleton (left)	-0.0732461	0.0362712	rs12146713	1.72565e-05	NUAK1	White matter microstructure (mean diusivities)	31666681
30300	Biochemical measures	High light scatter reticulocyte count	25073	Mean FA in anterior limb of internal capsule on FA skeleton (left)	-0.0732461	0.0362712	rs12146713	1.72565e-05	NUAK1	IDP dMRI ProbtrackX OD str l	33875891
30300	Biochemical measures	High light scatter reticulocyte count	25073	Mean FA in anterior limb of internal capsule on FA skeleton (left)	-0.0732461	0.0362712	rs12146713	1.72565e-05	NUAK1	IDP T1 SIENAX CSF unnormalised volume	33875891
30300	Biochemical measures	High light scatter reticulocyte count	25073	Mean FA in anterior limb of internal capsule on FA skeleton (left)	-0.0732461	0.0362712	rs12146713	1.72565e-05	NUAK1	Cortical surface area (MOSTest)	32665545
30300	Biochemical measures	High light scatter reticulocyte count	25073	Mean FA in anterior limb of internal capsule on FA skeleton (left)	-0.0732461	0.0362712	rs12146713	1.72565e-05	NUAK1	Brain morphology (MOSTest)	32665545
30300	Biochemical measures	High light scatter reticulocyte count	25073	Mean FA in anterior limb of internal capsule on FA skeleton (left)	-0.0732461	0.0362712	rs12146713	1.72565e-05	NUAK1	IDP dMRI TBSS L2 Anterior limb of internal capsule R	33875891
30300	Biochemical measures	High light scatter reticulocyte count	25073	Mean FA in anterior limb of internal capsule on FA skeleton (left)	-0.0732461	0.0362712	rs12146713	1.72565e-05	NUAK1	aseg lh intensity Lateral-Ventricle	33875891
30300	Biochemical measures	High light scatter reticulocyte count	25073	Mean FA in anterior limb of internal capsule on FA skeleton (left)	-0.0732461	0.0362712	rs12146713	1.72565e-05	NUAK1	Brain morphology (min-P)	32665545
30300	Biochemical measures	High light scatter reticulocyte count	25073	Mean FA in anterior limb of internal capsule on FA skeleton (left)	-0.0732461	0.0362712	rs12146713	1.72565e-05	NUAK1	IDP dMRI TBSS FA Posterior limb of internal capsule L	33875891
30300	Biochemical measures	High light scatter reticulocyte count	25073	Mean FA in anterior limb of internal capsule on FA skeleton (left)	-0.0732461	0.0362712	rs12146713	1.72565e-05	NUAK1	aseg rh volume Lateral-Ventricle	33875891
30300	Biochemical measures	High light scatter reticulocyte count	25073	Mean FA in anterior limb of internal capsule on FA skeleton (left)	-0.0732461	0.0362712	rs12146713	1.72565e-05	NUAK1	IDP dMRI TBSS L2 Posterior limb of internal capsule R	33875891
30300	Biochemical measures	High light scatter reticulocyte count	25073	Mean FA in anterior limb of internal capsule on FA skeleton (left)	-0.0732461	0.0362712	rs12146713	1.72565e-05	NUAK1	IDP dMRI TBSS FA Fornix	33875891
30300	Biochemical measures	High light scatter reticulocyte count	25073	Mean FA in anterior limb of internal capsule on FA skeleton (left)	-0.0732461	0.0362712	rs12146713	1.72565e-05	NUAK1	aseg lh intensity Inf-Lat-Vent	33875891
30300	Biochemical measures	High light scatter reticulocyte count	25073	Mean FA in anterior limb of internal capsule on FA skeleton (left)	-0.0732461	0.0362712	rs12146713	1.72565e-05	NUAK1	aseg rh intensity Lateral-Ventricle	33875891
30300	Biochemical measures	High light scatter reticulocyte count	25073	Mean FA in anterior limb of internal capsule on FA skeleton (left)	-0.0732461	0.0362712	rs12146713	1.72565e-05	NUAK1	IDP dMRI TBSS FA Posterior limb of internal capsule R	33875891
30300	Biochemical measures	High light scatter reticulocyte count	25073	Mean FA in anterior limb of internal capsule on FA skeleton (left)	-0.0732461	0.0362712	rs2242522	2.39126e-09	PSENEN	Highest math class taken (MTAG)	30038396
30210	Biochemical measures	Eosinophill percentage	25073	Mean FA in anterior limb of internal capsule on FA skeleton (left)	0.0363403	0.0440235	rs2242522	2.39126e-09	PSENEN	Highest math class taken (MTAG)	30038396
30210	Biochemical measures	Eosinophill percentage	25073	Mean FA in anterior limb of internal capsule on FA skeleton (left)	0.0363403	0.0440235	rs7590302	1.14171e-06	SMARCAL1	White matter integrity (fractional anisotropy)	32358547
30210	Biochemical measures	Eosinophill percentage	25073	Mean FA in anterior limb of internal capsule on FA skeleton (left)	0.0363403	0.0440235	rs7590302	1.14171e-06	SMARCAL1	HDL cholesterol levels x short total sleep time interaction (2df test)	31719535
30210	Biochemical measures	Eosinophill percentage	25073	Mean FA in anterior limb of internal capsule on FA skeleton (left)	0.0363403	0.0440235	rs7590302	1.14171e-06	SMARCAL1	White matter microstructure (mean diusivities)	31666681
30210	Biochemical measures	Eosinophill percentage	25073	Mean FA in anterior limb of internal capsule on FA skeleton (left)	0.0363403	0.0440235	rs7590302	1.14171e-06	SMARCAL1	White matter microstructure (fractional anisotropy)	31666681
30210	Biochemical measures	Eosinophill percentage	25073	Mean FA in anterior limb of internal capsule on FA skeleton (left)	0.0363403	0.0440235	rs7590302	1.14171e-06	SMARCAL1	Cortical thickness	32963231
30210	Biochemical measures	Eosinophill percentage	25073	Mean FA in anterior limb of internal capsule on FA skeleton (left)	0.0363403	0.0440235	rs7590302	1.14171e-06	SMARCAL1	White matter microstructure (radial diusivities)	31666681
30210	Biochemical measures	Eosinophill percentage	25073	Mean FA in anterior limb of internal capsule on FA skeleton (left)	0.0363403	0.0440235	rs7590302	1.14171e-06	SMARCAL1	Extremely high intelligence	29520040
30210	Biochemical measures	Eosinophill percentage	25073	Mean FA in anterior limb of internal capsule on FA skeleton (left)	0.0363403	0.0440235	rs7590302	1.14171e-06	SMARCAL1	Protein quantitative trait loci (liver)	32778093
30260	Biochemical measures	Mean reticulocyte volume	25090	Mean FA in cingulum cingulate gyrus on FA skeleton (right)	-0.0180119	0.0120146	rs7590302	3.69287e-06	SMARCAL1	White matter integrity (fractional anisotropy)	32358547
30260	Biochemical measures	Mean reticulocyte volume	25090	Mean FA in cingulum cingulate gyrus on FA skeleton (right)	-0.0180119	0.0120146	rs7590302	3.69287e-06	SMARCAL1	HDL cholesterol levels x short total sleep time interaction (2df test)	31719535
30260	Biochemical measures	Mean reticulocyte volume	25090	Mean FA in cingulum cingulate gyrus on FA skeleton (right)	-0.0180119	0.0120146	rs7590302	3.69287e-06	SMARCAL1	White matter microstructure (mean diusivities)	31666681
30260	Biochemical measures	Mean reticulocyte volume	25090	Mean FA in cingulum cingulate gyrus on FA skeleton (right)	-0.0180119	0.0120146	rs7590302	3.69287e-06	SMARCAL1	White matter microstructure (fractional anisotropy)	31666681
30260	Biochemical measures	Mean reticulocyte volume	25090	Mean FA in cingulum cingulate gyrus on FA skeleton (right)	-0.0180119	0.0120146	rs7590302	3.69287e-06	SMARCAL1	Cortical thickness	32963231
30260	Biochemical measures	Mean reticulocyte volume	25090	Mean FA in cingulum cingulate gyrus on FA skeleton (right)	-0.0180119	0.0120146	rs7590302	3.69287e-06	SMARCAL1	White matter microstructure (radial diusivities)	31666681
30260	Biochemical measures	Mean reticulocyte volume	25090	Mean FA in cingulum cingulate gyrus on FA skeleton (right)	-0.0180119	0.0120146	rs7590302	3.69287e-06	SMARCAL1	Extremely high intelligence	29520040
30260	Biochemical measures	Mean reticulocyte volume	25090	Mean FA in cingulum cingulate gyrus on FA skeleton (right)	-0.0180119	0.0120146	rs7590302	3.69287e-06	SMARCAL1	Protein quantitative trait loci (liver)	32778093
30300	Biochemical measures	High light scatter reticulocyte count	25073	Mean FA in anterior limb of internal capsule on FA skeleton (left)	-0.0732461	0.0362712	rs7590302	1.14171e-06	SMARCAL1	White matter integrity (fractional anisotropy)	32358547
30300	Biochemical measures	High light scatter reticulocyte count	25073	Mean FA in anterior limb of internal capsule on FA skeleton (left)	-0.0732461	0.0362712	rs7590302	1.14171e-06	SMARCAL1	HDL cholesterol levels x short total sleep time interaction (2df test)	31719535
30300	Biochemical measures	High light scatter reticulocyte count	25073	Mean FA in anterior limb of internal capsule on FA skeleton (left)	-0.0732461	0.0362712	rs7590302	1.14171e-06	SMARCAL1	White matter microstructure (mean diusivities)	31666681
30300	Biochemical measures	High light scatter reticulocyte count	25073	Mean FA in anterior limb of internal capsule on FA skeleton (left)	-0.0732461	0.0362712	rs7590302	1.14171e-06	SMARCAL1	White matter microstructure (fractional anisotropy)	31666681
30300	Biochemical measures	High light scatter reticulocyte count	25073	Mean FA in anterior limb of internal capsule on FA skeleton (left)	-0.0732461	0.0362712	rs7590302	1.14171e-06	SMARCAL1	Cortical thickness	32963231
30300	Biochemical measures	High light scatter reticulocyte count	25073	Mean FA in anterior limb of internal capsule on FA skeleton (left)	-0.0732461	0.0362712	rs7590302	1.14171e-06	SMARCAL1	White matter microstructure (radial diusivities)	31666681
30300	Biochemical measures	High light scatter reticulocyte count	25073	Mean FA in anterior limb of internal capsule on FA skeleton (left)	-0.0732461	0.0362712	rs7590302	1.14171e-06	SMARCAL1	Extremely high intelligence	29520040
30300	Biochemical measures	High light scatter reticulocyte count	25073	Mean FA in anterior limb of internal capsule on FA skeleton (left)	-0.0732461	0.0362712	rs7590302	1.14171e-06	SMARCAL1	Protein quantitative trait loci (liver)	32778093
30300	Biochemical measures	High light scatter reticulocyte count	25073	Mean FA in anterior limb of internal capsule on FA skeleton (left)	-0.0732461	0.0362712	rs17719345	1.07155e-07	SPIRE2	Cystatin C levels	33462484
30300	Biochemical measures	High light scatter reticulocyte count	25073	Mean FA in anterior limb of internal capsule on FA skeleton (left)	-0.0732461	0.0362712	rs17719345	1.07155e-07	SPIRE2	Estimated glomerular filtration rate	33462484
30300	Biochemical measures	High light scatter reticulocyte count	25073	Mean FA in anterior limb of internal capsule on FA skeleton (left)	-0.0732461	0.0362712	rs17719345	1.07155e-07	SPIRE2	Immature fraction of reticulocytes	32888494
30300	Biochemical measures	High light scatter reticulocyte count	25073	Mean FA in anterior limb of internal capsule on FA skeleton (left)	-0.0732461	0.0362712	rs17719345	1.07155e-07	SPIRE2	High light scatter reticulocyte count	32888494
30300	Biochemical measures	High light scatter reticulocyte count	25073	Mean FA in anterior limb of internal capsule on FA skeleton (left)	-0.0732461	0.0362712	rs17719345	1.07155e-07	SPIRE2	Hair color	30595370
30300	Biochemical measures	High light scatter reticulocyte count	25073	Mean FA in anterior limb of internal capsule on FA skeleton (left)	-0.0732461	0.0362712	rs17719345	1.07155e-07	SPIRE2	Self-reported math ability	30038396
30300	Biochemical measures	High light scatter reticulocyte count	25073	Mean FA in anterior limb of internal capsule on FA skeleton (left)	-0.0732461	0.0362712	rs17719345	1.07155e-07	SPIRE2	Vertex-wise cortical thickness	34910505
30300	Biochemical measures	High light scatter reticulocyte count	25073	Mean FA in anterior limb of internal capsule on FA skeleton (left)	-0.0732461	0.0362712	rs17719345	1.07155e-07	SPIRE2	High light scatter reticulocyte percentage of red cells	32888494
30300	Biochemical measures	High light scatter reticulocyte count	25073	Mean FA in anterior limb of internal capsule on FA skeleton (left)	-0.0732461	0.0362712	rs17719345	1.07155e-07	SPIRE2	Creatinine levels	33462484
30300	Biochemical measures	High light scatter reticulocyte count	25073	Mean FA in anterior limb of internal capsule on FA skeleton (left)	-0.0732461	0.0362712	rs17719345	1.07155e-07	SPIRE2	Low tan response	29739929
30300	Biochemical measures	High light scatter reticulocyte count	25073	Mean FA in anterior limb of internal capsule on FA skeleton (left)	-0.0732461	0.0362712	rs17719345	1.07155e-07	SPIRE2	Vertex-wise cortical surface area	34910505
30300	Biochemical measures	High light scatter reticulocyte count	25073	Mean FA in anterior limb of internal capsule on FA skeleton (left)	-0.0732461	0.0362712	rs17719345	1.07155e-07	SPIRE2	Blond vs. brown/black hair color	30531825
30300	Biochemical measures	High light scatter reticulocyte count	25073	Mean FA in anterior limb of internal capsule on FA skeleton (left)	-0.0732461	0.0362712	rs17719345	1.07155e-07	SPIRE2	IDP dMRI TBSS MO Retrolenticular part of internal capsule R	33875891
30300	Biochemical measures	High light scatter reticulocyte count	25073	Mean FA in anterior limb of internal capsule on FA skeleton (left)	-0.0732461	0.0362712	rs17719345	1.07155e-07	SPIRE2	Reticulocyte count	32888494
30300	Biochemical measures	High light scatter reticulocyte count	25073	Mean FA in anterior limb of internal capsule on FA skeleton (left)	-0.0732461	0.0362712	rs17719345	1.07155e-07	SPIRE2	Age-related hearing impairment (high frequency)	31645637
30300	Biochemical measures	High light scatter reticulocyte count	25073	Mean FA in anterior limb of internal capsule on FA skeleton (left)	-0.0732461	0.0362712	rs17719345	1.07155e-07	SPIRE2	White matter microstructure (fractional anisotropy)	31666681
30300	Biochemical measures	High light scatter reticulocyte count	25073	Mean FA in anterior limb of internal capsule on FA skeleton (left)	-0.0732461	0.0362712	rs17719345	1.07155e-07	SPIRE2	Hair colour (natural, before greying): Red (UKB data field 1747_2)	34737426
30300	Biochemical measures	High light scatter reticulocyte count	25073	Mean FA in anterior limb of internal capsule on FA skeleton (left)	-0.0732461	0.0362712	rs17719345	1.07155e-07	SPIRE2	Reticulocyte fraction of red cells	32888494
30300	Biochemical measures	High light scatter reticulocyte count	25073	Mean FA in anterior limb of internal capsule on FA skeleton (left)	-0.0732461	0.0362712	rs17719345	1.07155e-07	SPIRE2	Basal cell carcinoma	33549134
30300	Biochemical measures	High light scatter reticulocyte count	25073	Mean FA in anterior limb of internal capsule on FA skeleton (left)	-0.0732461	0.0362712	rs17719345	1.07155e-07	SPIRE2	High light scatter reticulocyte count	27863252
30300	Biochemical measures	High light scatter reticulocyte count	25073	Mean FA in anterior limb of internal capsule on FA skeleton (left)	-0.0732461	0.0362712	rs17719345	1.07155e-07	SPIRE2	Mean reticulocyte volume	32888494
30300	Biochemical measures	High light scatter reticulocyte count	25073	Mean FA in anterior limb of internal capsule on FA skeleton (left)	-0.0732461	0.0362712	rs17719345	1.07155e-07	SPIRE2	Cortical surface area	34560273
30300	Biochemical measures	High light scatter reticulocyte count	25073	Mean FA in anterior limb of internal capsule on FA skeleton (left)	-0.0732461	0.0362712	rs17719345	1.07155e-07	SPIRE2	Left鈥搑ight brain asymmetry	33723403
30300	Biochemical measures	High light scatter reticulocyte count	25073	Mean FA in anterior limb of internal capsule on FA skeleton (left)	-0.0732461	0.0362712	rs17719345	1.07155e-07	SPIRE2	Reticulocyte count	27863252
30300	Biochemical measures	High light scatter reticulocyte count	25073	Mean FA in anterior limb of internal capsule on FA skeleton (left)	-0.0732461	0.0362712	rs17719345	1.07155e-07	SPIRE2	Vertex-wise sulcal depth	34910505
30300	Biochemical measures	High light scatter reticulocyte count	25073	Mean FA in anterior limb of internal capsule on FA skeleton (left)	-0.0732461	0.0362712	rs17719345	1.07155e-07	SPIRE2	Whole brain restricted directional diffusion (multivariate analysis)	35505052
30300	Biochemical measures	High light scatter reticulocyte count	25073	Mean FA in anterior limb of internal capsule on FA skeleton (left)	-0.0732461	0.0362712	rs17719345	1.07155e-07	SPIRE2	Estimated glomerular filtration rate (creatinine)	35710981
30300	Biochemical measures	High light scatter reticulocyte count	25073	Mean FA in anterior limb of internal capsule on FA skeleton (left)	-0.0732461	0.0362712	rs17719345	1.07155e-07	SPIRE2	Red vs. brown/black hair color	30531825
30300	Biochemical measures	High light scatter reticulocyte count	25073	Mean FA in anterior limb of internal capsule on FA skeleton (left)	-0.0732461	0.0362712	rs17719345	1.07155e-07	SPIRE2	High light scatter reticulocyte percentage of red cells	27863252
30300	Biochemical measures	High light scatter reticulocyte count	25073	Mean FA in anterior limb of internal capsule on FA skeleton (left)	-0.0732461	0.0362712	rs17719345	1.07155e-07	SPIRE2	Heel bone mineral density	30595370
30300	Biochemical measures	High light scatter reticulocyte count	25073	Mean FA in anterior limb of internal capsule on FA skeleton (left)	-0.0732461	0.0362712	rs17719345	1.07155e-07	SPIRE2	Longevity	31484785
30300	Biochemical measures	High light scatter reticulocyte count	25073	Mean FA in anterior limb of internal capsule on FA skeleton (left)	-0.0732461	0.0362712	rs17719345	1.07155e-07	SPIRE2	Neuroblastoma or malignant cutaneous melanoma	31605138
30300	Biochemical measures	High light scatter reticulocyte count	25073	Mean FA in anterior limb of internal capsule on FA skeleton (left)	-0.0732461	0.0362712	rs17719345	1.07155e-07	SPIRE2	Diastolic blood pressure	35879408
30300	Biochemical measures	High light scatter reticulocyte count	25073	Mean FA in anterior limb of internal capsule on FA skeleton (left)	-0.0732461	0.0362712	rs17719345	1.07155e-07	SPIRE2	Brown vs. black hair color	30531825
30300	Biochemical measures	High light scatter reticulocyte count	25073	Mean FA in anterior limb of internal capsule on FA skeleton (left)	-0.0732461	0.0362712	rs17719345	1.07155e-07	SPIRE2	Reticulocyte fraction of red cells	27863252
30300	Biochemical measures	High light scatter reticulocyte count	25073	Mean FA in anterior limb of internal capsule on FA skeleton (left)	-0.0732461	0.0362712	rs17719345	1.07155e-07	SPIRE2	White matter microstructure (radial diusivities)	31666681
30300	Biochemical measures	High light scatter reticulocyte count	25073	Mean FA in anterior limb of internal capsule on FA skeleton (left)	-0.0732461	0.0362712	rs17719345	1.07155e-07	SPIRE2	Skin aging (microtopography measurement)	28502801
30210	Biochemical measures	Eosinophill percentage	25073	Mean FA in anterior limb of internal capsule on FA skeleton (left)	0.0363403	0.0440235	rs17719345	1.07155e-07	SPIRE2	Cystatin C levels	33462484
30210	Biochemical measures	Eosinophill percentage	25073	Mean FA in anterior limb of internal capsule on FA skeleton (left)	0.0363403	0.0440235	rs17719345	1.07155e-07	SPIRE2	Estimated glomerular filtration rate	33462484
30210	Biochemical measures	Eosinophill percentage	25073	Mean FA in anterior limb of internal capsule on FA skeleton (left)	0.0363403	0.0440235	rs17719345	1.07155e-07	SPIRE2	Immature fraction of reticulocytes	32888494
30210	Biochemical measures	Eosinophill percentage	25073	Mean FA in anterior limb of internal capsule on FA skeleton (left)	0.0363403	0.0440235	rs17719345	1.07155e-07	SPIRE2	High light scatter reticulocyte count	32888494
30210	Biochemical measures	Eosinophill percentage	25073	Mean FA in anterior limb of internal capsule on FA skeleton (left)	0.0363403	0.0440235	rs17719345	1.07155e-07	SPIRE2	Hair color	30595370
30210	Biochemical measures	Eosinophill percentage	25073	Mean FA in anterior limb of internal capsule on FA skeleton (left)	0.0363403	0.0440235	rs17719345	1.07155e-07	SPIRE2	Self-reported math ability	30038396
30210	Biochemical measures	Eosinophill percentage	25073	Mean FA in anterior limb of internal capsule on FA skeleton (left)	0.0363403	0.0440235	rs17719345	1.07155e-07	SPIRE2	Vertex-wise cortical thickness	34910505
30210	Biochemical measures	Eosinophill percentage	25073	Mean FA in anterior limb of internal capsule on FA skeleton (left)	0.0363403	0.0440235	rs17719345	1.07155e-07	SPIRE2	High light scatter reticulocyte percentage of red cells	32888494
30210	Biochemical measures	Eosinophill percentage	25073	Mean FA in anterior limb of internal capsule on FA skeleton (left)	0.0363403	0.0440235	rs17719345	1.07155e-07	SPIRE2	Creatinine levels	33462484
30210	Biochemical measures	Eosinophill percentage	25073	Mean FA in anterior limb of internal capsule on FA skeleton (left)	0.0363403	0.0440235	rs17719345	1.07155e-07	SPIRE2	Low tan response	29739929
30210	Biochemical measures	Eosinophill percentage	25073	Mean FA in anterior limb of internal capsule on FA skeleton (left)	0.0363403	0.0440235	rs17719345	1.07155e-07	SPIRE2	Vertex-wise cortical surface area	34910505
30210	Biochemical measures	Eosinophill percentage	25073	Mean FA in anterior limb of internal capsule on FA skeleton (left)	0.0363403	0.0440235	rs17719345	1.07155e-07	SPIRE2	Blond vs. brown/black hair color	30531825
30210	Biochemical measures	Eosinophill percentage	25073	Mean FA in anterior limb of internal capsule on FA skeleton (left)	0.0363403	0.0440235	rs17719345	1.07155e-07	SPIRE2	IDP dMRI TBSS MO Retrolenticular part of internal capsule R	33875891
30210	Biochemical measures	Eosinophill percentage	25073	Mean FA in anterior limb of internal capsule on FA skeleton (left)	0.0363403	0.0440235	rs17719345	1.07155e-07	SPIRE2	Reticulocyte count	32888494
30210	Biochemical measures	Eosinophill percentage	25073	Mean FA in anterior limb of internal capsule on FA skeleton (left)	0.0363403	0.0440235	rs17719345	1.07155e-07	SPIRE2	Age-related hearing impairment (high frequency)	31645637
30210	Biochemical measures	Eosinophill percentage	25073	Mean FA in anterior limb of internal capsule on FA skeleton (left)	0.0363403	0.0440235	rs17719345	1.07155e-07	SPIRE2	White matter microstructure (fractional anisotropy)	31666681
30210	Biochemical measures	Eosinophill percentage	25073	Mean FA in anterior limb of internal capsule on FA skeleton (left)	0.0363403	0.0440235	rs17719345	1.07155e-07	SPIRE2	Hair colour (natural, before greying): Red (UKB data field 1747_2)	34737426
30210	Biochemical measures	Eosinophill percentage	25073	Mean FA in anterior limb of internal capsule on FA skeleton (left)	0.0363403	0.0440235	rs17719345	1.07155e-07	SPIRE2	Reticulocyte fraction of red cells	32888494
30210	Biochemical measures	Eosinophill percentage	25073	Mean FA in anterior limb of internal capsule on FA skeleton (left)	0.0363403	0.0440235	rs17719345	1.07155e-07	SPIRE2	Basal cell carcinoma	33549134
30210	Biochemical measures	Eosinophill percentage	25073	Mean FA in anterior limb of internal capsule on FA skeleton (left)	0.0363403	0.0440235	rs17719345	1.07155e-07	SPIRE2	High light scatter reticulocyte count	27863252
30210	Biochemical measures	Eosinophill percentage	25073	Mean FA in anterior limb of internal capsule on FA skeleton (left)	0.0363403	0.0440235	rs17719345	1.07155e-07	SPIRE2	Mean reticulocyte volume	32888494
30210	Biochemical measures	Eosinophill percentage	25073	Mean FA in anterior limb of internal capsule on FA skeleton (left)	0.0363403	0.0440235	rs17719345	1.07155e-07	SPIRE2	Cortical surface area	34560273
30210	Biochemical measures	Eosinophill percentage	25073	Mean FA in anterior limb of internal capsule on FA skeleton (left)	0.0363403	0.0440235	rs17719345	1.07155e-07	SPIRE2	Left鈥搑ight brain asymmetry	33723403
30210	Biochemical measures	Eosinophill percentage	25073	Mean FA in anterior limb of internal capsule on FA skeleton (left)	0.0363403	0.0440235	rs17719345	1.07155e-07	SPIRE2	Reticulocyte count	27863252
30210	Biochemical measures	Eosinophill percentage	25073	Mean FA in anterior limb of internal capsule on FA skeleton (left)	0.0363403	0.0440235	rs17719345	1.07155e-07	SPIRE2	Vertex-wise sulcal depth	34910505
30210	Biochemical measures	Eosinophill percentage	25073	Mean FA in anterior limb of internal capsule on FA skeleton (left)	0.0363403	0.0440235	rs17719345	1.07155e-07	SPIRE2	Whole brain restricted directional diffusion (multivariate analysis)	35505052
30210	Biochemical measures	Eosinophill percentage	25073	Mean FA in anterior limb of internal capsule on FA skeleton (left)	0.0363403	0.0440235	rs17719345	1.07155e-07	SPIRE2	Estimated glomerular filtration rate (creatinine)	35710981
30210	Biochemical measures	Eosinophill percentage	25073	Mean FA in anterior limb of internal capsule on FA skeleton (left)	0.0363403	0.0440235	rs17719345	1.07155e-07	SPIRE2	Red vs. brown/black hair color	30531825
30210	Biochemical measures	Eosinophill percentage	25073	Mean FA in anterior limb of internal capsule on FA skeleton (left)	0.0363403	0.0440235	rs17719345	1.07155e-07	SPIRE2	High light scatter reticulocyte percentage of red cells	27863252
30210	Biochemical measures	Eosinophill percentage	25073	Mean FA in anterior limb of internal capsule on FA skeleton (left)	0.0363403	0.0440235	rs17719345	1.07155e-07	SPIRE2	Heel bone mineral density	30595370
30210	Biochemical measures	Eosinophill percentage	25073	Mean FA in anterior limb of internal capsule on FA skeleton (left)	0.0363403	0.0440235	rs17719345	1.07155e-07	SPIRE2	Longevity	31484785
30210	Biochemical measures	Eosinophill percentage	25073	Mean FA in anterior limb of internal capsule on FA skeleton (left)	0.0363403	0.0440235	rs17719345	1.07155e-07	SPIRE2	Neuroblastoma or malignant cutaneous melanoma	31605138
30210	Biochemical measures	Eosinophill percentage	25073	Mean FA in anterior limb of internal capsule on FA skeleton (left)	0.0363403	0.0440235	rs17719345	1.07155e-07	SPIRE2	Diastolic blood pressure	35879408
30210	Biochemical measures	Eosinophill percentage	25073	Mean FA in anterior limb of internal capsule on FA skeleton (left)	0.0363403	0.0440235	rs17719345	1.07155e-07	SPIRE2	Brown vs. black hair color	30531825
30210	Biochemical measures	Eosinophill percentage	25073	Mean FA in anterior limb of internal capsule on FA skeleton (left)	0.0363403	0.0440235	rs17719345	1.07155e-07	SPIRE2	Reticulocyte fraction of red cells	27863252
30210	Biochemical measures	Eosinophill percentage	25073	Mean FA in anterior limb of internal capsule on FA skeleton (left)	0.0363403	0.0440235	rs17719345	1.07155e-07	SPIRE2	White matter microstructure (radial diusivities)	31666681
30210	Biochemical measures	Eosinophill percentage	25073	Mean FA in anterior limb of internal capsule on FA skeleton (left)	0.0363403	0.0440235	rs17719345	1.07155e-07	SPIRE2	Skin aging (microtopography measurement)	28502801
30260	Biochemical measures	Mean reticulocyte volume	25090	Mean FA in cingulum cingulate gyrus on FA skeleton (right)	-0.0180119	0.0120146	rs17719345	3.5513e-08	SPIRE2	Cystatin C levels	33462484
30260	Biochemical measures	Mean reticulocyte volume	25090	Mean FA in cingulum cingulate gyrus on FA skeleton (right)	-0.0180119	0.0120146	rs17719345	3.5513e-08	SPIRE2	Estimated glomerular filtration rate	33462484
30260	Biochemical measures	Mean reticulocyte volume	25090	Mean FA in cingulum cingulate gyrus on FA skeleton (right)	-0.0180119	0.0120146	rs17719345	3.5513e-08	SPIRE2	Immature fraction of reticulocytes	32888494
30260	Biochemical measures	Mean reticulocyte volume	25090	Mean FA in cingulum cingulate gyrus on FA skeleton (right)	-0.0180119	0.0120146	rs17719345	3.5513e-08	SPIRE2	High light scatter reticulocyte count	32888494
30260	Biochemical measures	Mean reticulocyte volume	25090	Mean FA in cingulum cingulate gyrus on FA skeleton (right)	-0.0180119	0.0120146	rs17719345	3.5513e-08	SPIRE2	Hair color	30595370
30260	Biochemical measures	Mean reticulocyte volume	25090	Mean FA in cingulum cingulate gyrus on FA skeleton (right)	-0.0180119	0.0120146	rs17719345	3.5513e-08	SPIRE2	Self-reported math ability	30038396
30260	Biochemical measures	Mean reticulocyte volume	25090	Mean FA in cingulum cingulate gyrus on FA skeleton (right)	-0.0180119	0.0120146	rs17719345	3.5513e-08	SPIRE2	Vertex-wise cortical thickness	34910505
30260	Biochemical measures	Mean reticulocyte volume	25090	Mean FA in cingulum cingulate gyrus on FA skeleton (right)	-0.0180119	0.0120146	rs17719345	3.5513e-08	SPIRE2	High light scatter reticulocyte percentage of red cells	32888494
30260	Biochemical measures	Mean reticulocyte volume	25090	Mean FA in cingulum cingulate gyrus on FA skeleton (right)	-0.0180119	0.0120146	rs17719345	3.5513e-08	SPIRE2	Creatinine levels	33462484
30260	Biochemical measures	Mean reticulocyte volume	25090	Mean FA in cingulum cingulate gyrus on FA skeleton (right)	-0.0180119	0.0120146	rs17719345	3.5513e-08	SPIRE2	Low tan response	29739929
30260	Biochemical measures	Mean reticulocyte volume	25090	Mean FA in cingulum cingulate gyrus on FA skeleton (right)	-0.0180119	0.0120146	rs17719345	3.5513e-08	SPIRE2	Vertex-wise cortical surface area	34910505
30260	Biochemical measures	Mean reticulocyte volume	25090	Mean FA in cingulum cingulate gyrus on FA skeleton (right)	-0.0180119	0.0120146	rs17719345	3.5513e-08	SPIRE2	Blond vs. brown/black hair color	30531825
30260	Biochemical measures	Mean reticulocyte volume	25090	Mean FA in cingulum cingulate gyrus on FA skeleton (right)	-0.0180119	0.0120146	rs17719345	3.5513e-08	SPIRE2	IDP dMRI TBSS MO Retrolenticular part of internal capsule R	33875891
30260	Biochemical measures	Mean reticulocyte volume	25090	Mean FA in cingulum cingulate gyrus on FA skeleton (right)	-0.0180119	0.0120146	rs17719345	3.5513e-08	SPIRE2	Reticulocyte count	32888494
30260	Biochemical measures	Mean reticulocyte volume	25090	Mean FA in cingulum cingulate gyrus on FA skeleton (right)	-0.0180119	0.0120146	rs17719345	3.5513e-08	SPIRE2	Age-related hearing impairment (high frequency)	31645637
30260	Biochemical measures	Mean reticulocyte volume	25090	Mean FA in cingulum cingulate gyrus on FA skeleton (right)	-0.0180119	0.0120146	rs17719345	3.5513e-08	SPIRE2	White matter microstructure (fractional anisotropy)	31666681
30260	Biochemical measures	Mean reticulocyte volume	25090	Mean FA in cingulum cingulate gyrus on FA skeleton (right)	-0.0180119	0.0120146	rs17719345	3.5513e-08	SPIRE2	Hair colour (natural, before greying): Red (UKB data field 1747_2)	34737426
30260	Biochemical measures	Mean reticulocyte volume	25090	Mean FA in cingulum cingulate gyrus on FA skeleton (right)	-0.0180119	0.0120146	rs17719345	3.5513e-08	SPIRE2	Reticulocyte fraction of red cells	32888494
30260	Biochemical measures	Mean reticulocyte volume	25090	Mean FA in cingulum cingulate gyrus on FA skeleton (right)	-0.0180119	0.0120146	rs17719345	3.5513e-08	SPIRE2	Basal cell carcinoma	33549134
30260	Biochemical measures	Mean reticulocyte volume	25090	Mean FA in cingulum cingulate gyrus on FA skeleton (right)	-0.0180119	0.0120146	rs17719345	3.5513e-08	SPIRE2	High light scatter reticulocyte count	27863252
30260	Biochemical measures	Mean reticulocyte volume	25090	Mean FA in cingulum cingulate gyrus on FA skeleton (right)	-0.0180119	0.0120146	rs17719345	3.5513e-08	SPIRE2	Mean reticulocyte volume	32888494
30260	Biochemical measures	Mean reticulocyte volume	25090	Mean FA in cingulum cingulate gyrus on FA skeleton (right)	-0.0180119	0.0120146	rs17719345	3.5513e-08	SPIRE2	Cortical surface area	34560273
30260	Biochemical measures	Mean reticulocyte volume	25090	Mean FA in cingulum cingulate gyrus on FA skeleton (right)	-0.0180119	0.0120146	rs17719345	3.5513e-08	SPIRE2	Left鈥搑ight brain asymmetry	33723403
30260	Biochemical measures	Mean reticulocyte volume	25090	Mean FA in cingulum cingulate gyrus on FA skeleton (right)	-0.0180119	0.0120146	rs17719345	3.5513e-08	SPIRE2	Reticulocyte count	27863252
30260	Biochemical measures	Mean reticulocyte volume	25090	Mean FA in cingulum cingulate gyrus on FA skeleton (right)	-0.0180119	0.0120146	rs17719345	3.5513e-08	SPIRE2	Vertex-wise sulcal depth	34910505
30260	Biochemical measures	Mean reticulocyte volume	25090	Mean FA in cingulum cingulate gyrus on FA skeleton (right)	-0.0180119	0.0120146	rs17719345	3.5513e-08	SPIRE2	Whole brain restricted directional diffusion (multivariate analysis)	35505052
30260	Biochemical measures	Mean reticulocyte volume	25090	Mean FA in cingulum cingulate gyrus on FA skeleton (right)	-0.0180119	0.0120146	rs17719345	3.5513e-08	SPIRE2	Estimated glomerular filtration rate (creatinine)	35710981
30260	Biochemical measures	Mean reticulocyte volume	25090	Mean FA in cingulum cingulate gyrus on FA skeleton (right)	-0.0180119	0.0120146	rs17719345	3.5513e-08	SPIRE2	Red vs. brown/black hair color	30531825
30260	Biochemical measures	Mean reticulocyte volume	25090	Mean FA in cingulum cingulate gyrus on FA skeleton (right)	-0.0180119	0.0120146	rs17719345	3.5513e-08	SPIRE2	High light scatter reticulocyte percentage of red cells	27863252
30260	Biochemical measures	Mean reticulocyte volume	25090	Mean FA in cingulum cingulate gyrus on FA skeleton (right)	-0.0180119	0.0120146	rs17719345	3.5513e-08	SPIRE2	Heel bone mineral density	30595370
30260	Biochemical measures	Mean reticulocyte volume	25090	Mean FA in cingulum cingulate gyrus on FA skeleton (right)	-0.0180119	0.0120146	rs17719345	3.5513e-08	SPIRE2	Longevity	31484785
30260	Biochemical measures	Mean reticulocyte volume	25090	Mean FA in cingulum cingulate gyrus on FA skeleton (right)	-0.0180119	0.0120146	rs17719345	3.5513e-08	SPIRE2	Neuroblastoma or malignant cutaneous melanoma	31605138
30260	Biochemical measures	Mean reticulocyte volume	25090	Mean FA in cingulum cingulate gyrus on FA skeleton (right)	-0.0180119	0.0120146	rs17719345	3.5513e-08	SPIRE2	Diastolic blood pressure	35879408
30260	Biochemical measures	Mean reticulocyte volume	25090	Mean FA in cingulum cingulate gyrus on FA skeleton (right)	-0.0180119	0.0120146	rs17719345	3.5513e-08	SPIRE2	Brown vs. black hair color	30531825
30260	Biochemical measures	Mean reticulocyte volume	25090	Mean FA in cingulum cingulate gyrus on FA skeleton (right)	-0.0180119	0.0120146	rs17719345	3.5513e-08	SPIRE2	Reticulocyte fraction of red cells	27863252
30260	Biochemical measures	Mean reticulocyte volume	25090	Mean FA in cingulum cingulate gyrus on FA skeleton (right)	-0.0180119	0.0120146	rs17719345	3.5513e-08	SPIRE2	White matter microstructure (radial diusivities)	31666681
30260	Biochemical measures	Mean reticulocyte volume	25090	Mean FA in cingulum cingulate gyrus on FA skeleton (right)	-0.0180119	0.0120146	rs17719345	3.5513e-08	SPIRE2	Skin aging (microtopography measurement)	28502801
30260	Biochemical measures	Mean reticulocyte volume	25090	Mean FA in cingulum cingulate gyrus on FA skeleton (right)	-0.0180119	0.0120146	rs76653948	3.42701e-14	STX8	Gut microbiota (bacterial taxa, hurdle binary method)	32572223
30260	Biochemical measures	Mean reticulocyte volume	25090	Mean FA in cingulum cingulate gyrus on FA skeleton (right)	-0.0180119	0.0120146	rs76653948	3.42701e-14	STX8	Blood protein levels	30072576
30260	Biochemical measures	Mean reticulocyte volume	25090	Mean FA in cingulum cingulate gyrus on FA skeleton (right)	-0.0180119	0.0120146	rs76653948	3.42701e-14	STX8	Diabetic kidney disease	26305897
30260	Biochemical measures	Mean reticulocyte volume	25090	Mean FA in cingulum cingulate gyrus on FA skeleton (right)	-0.0180119	0.0120146	rs76653948	3.42701e-14	STX8	antipsychotic drug dosage in schizophrenia or schizoaffective disorder	26821981
30260	Biochemical measures	Mean reticulocyte volume	25090	Mean FA in cingulum cingulate gyrus on FA skeleton (right)	-0.0180119	0.0120146	rs76653948	3.42701e-14	STX8	HDL cholesterol change in response to fenofibrate in statin-treated type 2 diabetes	28736931
30260	Biochemical measures	Mean reticulocyte volume	25090	Mean FA in cingulum cingulate gyrus on FA skeleton (right)	-0.0180119	0.0120146	rs76653948	3.42701e-14	STX8	Serum levels of protein STX8	35078996
30260	Biochemical measures	Mean reticulocyte volume	25090	Mean FA in cingulum cingulate gyrus on FA skeleton (right)	-0.0180119	0.0120146	rs76653948	3.42701e-14	STX8	White matter microstructure (mode of anisotropy)	31666681
30260	Biochemical measures	Mean reticulocyte volume	25090	Mean FA in cingulum cingulate gyrus on FA skeleton (right)	-0.0180119	0.0120146	rs76653948	3.42701e-14	STX8	Cortical thickness	34560273
30260	Biochemical measures	Mean reticulocyte volume	25090	Mean FA in cingulum cingulate gyrus on FA skeleton (right)	-0.0180119	0.0120146	rs76653948	3.42701e-14	STX8	White matter microstructure (fractional anisotropy)	31666681
30260	Biochemical measures	Mean reticulocyte volume	25090	Mean FA in cingulum cingulate gyrus on FA skeleton (right)	-0.0180119	0.0120146	rs76653948	3.42701e-14	STX8	Hyperopia	33830181
30260	Biochemical measures	Mean reticulocyte volume	25090	Mean FA in cingulum cingulate gyrus on FA skeleton (right)	-0.0180119	0.0120146	rs76653948	3.42701e-14	STX8	Cortical surface area	34560273
30260	Biochemical measures	Mean reticulocyte volume	25090	Mean FA in cingulum cingulate gyrus on FA skeleton (right)	-0.0180119	0.0120146	rs76653948	3.42701e-14	STX8	Borderline personality disorder	28632202
30260	Biochemical measures	Mean reticulocyte volume	25090	Mean FA in cingulum cingulate gyrus on FA skeleton (right)	-0.0180119	0.0120146	rs76653948	3.42701e-14	STX8	Height	30595370
30260	Biochemical measures	Mean reticulocyte volume	25090	Mean FA in cingulum cingulate gyrus on FA skeleton (right)	-0.0180119	0.0120146	rs76653948	3.42701e-14	STX8	IDP dMRI ProbtrackX L1 cgc r	33875891
30260	Biochemical measures	Mean reticulocyte volume	25090	Mean FA in cingulum cingulate gyrus on FA skeleton (right)	-0.0180119	0.0120146	rs76653948	3.42701e-14	STX8	Obstructive sleep apnea trait (apnea hypopnea index)	29077507
30260	Biochemical measures	Mean reticulocyte volume	25090	Mean FA in cingulum cingulate gyrus on FA skeleton (right)	-0.0180119	0.0120146	rs76653948	3.42701e-14	STX8	Vertex-wise sulcal depth	34910505
30260	Biochemical measures	Mean reticulocyte volume	25090	Mean FA in cingulum cingulate gyrus on FA skeleton (right)	-0.0180119	0.0120146	rs76653948	3.42701e-14	STX8	IDP dMRI TBSS L1 Cingulum cingulate gyrus R	33875891
30260	Biochemical measures	Mean reticulocyte volume	25090	Mean FA in cingulum cingulate gyrus on FA skeleton (right)	-0.0180119	0.0120146	rs76653948	3.42701e-14	STX8	Protein quantitative trait loci (liver)	32778093
30260	Biochemical measures	Mean reticulocyte volume	25090	Mean FA in cingulum cingulate gyrus on FA skeleton (right)	-0.0180119	0.0120146	rs76653948	3.42701e-14	STX8	IDP dMRI ProbtrackX FA cgc r	33875891
30260	Biochemical measures	Mean reticulocyte volume	25090	Mean FA in cingulum cingulate gyrus on FA skeleton (right)	-0.0180119	0.0120146	rs76653948	3.42701e-14	STX8	Vertex-wise cortical surface area	34910505
30260	Biochemical measures	Mean reticulocyte volume	25090	Mean FA in cingulum cingulate gyrus on FA skeleton (right)	-0.0180119	0.0120146	rs76653948	3.42701e-14	STX8	Serum uric acid levels	34594039
30260	Biochemical measures	Mean reticulocyte volume	25090	Mean FA in cingulum cingulate gyrus on FA skeleton (right)	-0.0180119	0.0120146	rs76653948	3.42701e-14	STX8	Hydroxyisovaleroyl carnitine levels (Metabolon platform)	27073872
30260	Biochemical measures	Mean reticulocyte volume	25090	Mean FA in cingulum cingulate gyrus on FA skeleton (right)	-0.0180119	0.0120146	rs76653948	3.42701e-14	STX8	Blautia A sp900066145 abundance in stool	35115689
30260	Biochemical measures	Mean reticulocyte volume	25090	Mean FA in cingulum cingulate gyrus on FA skeleton (right)	-0.0180119	0.0120146	rs76653948	3.42701e-14	STX8	Vertex-wise cortical thickness	34910505
30210	Biochemical measures	Eosinophill percentage	25073	Mean FA in anterior limb of internal capsule on FA skeleton (left)	0.0363403	0.0440235	rs2242522	2.39126e-09	U2AF1L4
30300	Biochemical measures	High light scatter reticulocyte count	25073	Mean FA in anterior limb of internal capsule on FA skeleton (left)	-0.0732461	0.0362712	rs2242522	2.39126e-09	U2AF1L4
30300	Biochemical measures	High light scatter reticulocyte count	25073	Mean FA in anterior limb of internal capsule on FA skeleton (left)	-0.0732461	0.0362712	rs12653308	1.00142e-05	VCAN	White matter microstructure (fractional anisotropy)	31666681
30300	Biochemical measures	High light scatter reticulocyte count	25073	Mean FA in anterior limb of internal capsule on FA skeleton (left)	-0.0732461	0.0362712	rs12653308	1.00142e-05	VCAN	Monocyte count	34226706
30300	Biochemical measures	High light scatter reticulocyte count	25073	Mean FA in anterior limb of internal capsule on FA skeleton (left)	-0.0732461	0.0362712	rs12653308	1.00142e-05	VCAN	Brain shape (segment 2)	33821002
30300	Biochemical measures	High light scatter reticulocyte count	25073	Mean FA in anterior limb of internal capsule on FA skeleton (left)	-0.0732461	0.0362712	rs12653308	1.00142e-05	VCAN	Appendicular lean mass	33097823
30300	Biochemical measures	High light scatter reticulocyte count	25073	Mean FA in anterior limb of internal capsule on FA skeleton (left)	-0.0732461	0.0362712	rs12653308	1.00142e-05	VCAN	Cortical surface area	34560273
30300	Biochemical measures	High light scatter reticulocyte count	25073	Mean FA in anterior limb of internal capsule on FA skeleton (left)	-0.0732461	0.0362712	rs12653308	1.00142e-05	VCAN	White matter microstructure (radial diusivities)	31666681
30300	Biochemical measures	High light scatter reticulocyte count	25073	Mean FA in anterior limb of internal capsule on FA skeleton (left)	-0.0732461	0.0362712	rs12653308	1.00142e-05	VCAN	Periventricular white matter hyperintensities	32517579
30300	Biochemical measures	High light scatter reticulocyte count	25073	Mean FA in anterior limb of internal capsule on FA skeleton (left)	-0.0732461	0.0362712	rs12653308	1.00142e-05	VCAN	Cortical volume	32963231
30300	Biochemical measures	High light scatter reticulocyte count	25073	Mean FA in anterior limb of internal capsule on FA skeleton (left)	-0.0732461	0.0362712	rs12653308	1.00142e-05	VCAN	White matter microstructure (axial diusivities)	31666681
30300	Biochemical measures	High light scatter reticulocyte count	25073	Mean FA in anterior limb of internal capsule on FA skeleton (left)	-0.0732461	0.0362712	rs12653308	1.00142e-05	VCAN	White matter microstructure (mean diusivities)	31666681
30300	Biochemical measures	High light scatter reticulocyte count	25073	Mean FA in anterior limb of internal capsule on FA skeleton (left)	-0.0732461	0.0362712	rs12653308	1.00142e-05	VCAN	IDP dMRI TBSS L1 Anterior corona radiata R	33875891
30300	Biochemical measures	High light scatter reticulocyte count	25073	Mean FA in anterior limb of internal capsule on FA skeleton (left)	-0.0732461	0.0362712	rs12653308	1.00142e-05	VCAN	IDP dMRI TBSS L1 Superior corona radiata R	33875891
30300	Biochemical measures	High light scatter reticulocyte count	25073	Mean FA in anterior limb of internal capsule on FA skeleton (left)	-0.0732461	0.0362712	rs12653308	1.00142e-05	VCAN	IDP dMRI ProbtrackX MD unc r	33875891
30300	Biochemical measures	High light scatter reticulocyte count	25073	Mean FA in anterior limb of internal capsule on FA skeleton (left)	-0.0732461	0.0362712	rs12653308	1.00142e-05	VCAN	IDP dMRI ProbtrackX L1 atr l	33875891
30300	Biochemical measures	High light scatter reticulocyte count	25073	Mean FA in anterior limb of internal capsule on FA skeleton (left)	-0.0732461	0.0362712	rs12653308	1.00142e-05	VCAN	IDP dMRI ProbtrackX L1 atr r	33875891
30300	Biochemical measures	High light scatter reticulocyte count	25073	Mean FA in anterior limb of internal capsule on FA skeleton (left)	-0.0732461	0.0362712	rs12653308	1.00142e-05	VCAN	IDP dMRI ProbtrackX L1 cgh l	33875891
30300	Biochemical measures	High light scatter reticulocyte count	25073	Mean FA in anterior limb of internal capsule on FA skeleton (left)	-0.0732461	0.0362712	rs12653308	1.00142e-05	VCAN	IDP dMRI TBSS L3 Uncinate fasciculus L	33875891
30300	Biochemical measures	High light scatter reticulocyte count	25073	Mean FA in anterior limb of internal capsule on FA skeleton (left)	-0.0732461	0.0362712	rs12653308	1.00142e-05	VCAN	IDP dMRI ProbtrackX MD ar l	33875891
30300	Biochemical measures	High light scatter reticulocyte count	25073	Mean FA in anterior limb of internal capsule on FA skeleton (left)	-0.0732461	0.0362712	rs12653308	1.00142e-05	VCAN	IDP dMRI ProbtrackX MD ar r	33875891
30300	Biochemical measures	High light scatter reticulocyte count	25073	Mean FA in anterior limb of internal capsule on FA skeleton (left)	-0.0732461	0.0362712	rs12653308	1.00142e-05	VCAN	IDP dMRI ProbtrackX MD atr l	33875891
30300	Biochemical measures	High light scatter reticulocyte count	25073	Mean FA in anterior limb of internal capsule on FA skeleton (left)	-0.0732461	0.0362712	rs12653308	1.00142e-05	VCAN	IDP dMRI ProbtrackX MD atr r	33875891
30300	Biochemical measures	High light scatter reticulocyte count	25073	Mean FA in anterior limb of internal capsule on FA skeleton (left)	-0.0732461	0.0362712	rs12653308	1.00142e-05	VCAN	IDP dMRI ProbtrackX MD cgh l	33875891
30300	Biochemical measures	High light scatter reticulocyte count	25073	Mean FA in anterior limb of internal capsule on FA skeleton (left)	-0.0732461	0.0362712	rs12653308	1.00142e-05	VCAN	IDP dMRI ProbtrackX MD cst r	33875891
30300	Biochemical measures	High light scatter reticulocyte count	25073	Mean FA in anterior limb of internal capsule on FA skeleton (left)	-0.0732461	0.0362712	rs12653308	1.00142e-05	VCAN	IDP dMRI ProbtrackX MD fmi	33875891
30300	Biochemical measures	High light scatter reticulocyte count	25073	Mean FA in anterior limb of internal capsule on FA skeleton (left)	-0.0732461	0.0362712	rs12653308	1.00142e-05	VCAN	IDP dMRI ProbtrackX MD ifo l	33875891
30300	Biochemical measures	High light scatter reticulocyte count	25073	Mean FA in anterior limb of internal capsule on FA skeleton (left)	-0.0732461	0.0362712	rs12653308	1.00142e-05	VCAN	IDP dMRI ProbtrackX MD ifo r	33875891
30300	Biochemical measures	High light scatter reticulocyte count	25073	Mean FA in anterior limb of internal capsule on FA skeleton (left)	-0.0732461	0.0362712	rs12653308	1.00142e-05	VCAN	IDP dMRI ProbtrackX MD ilf l	33875891
30300	Biochemical measures	High light scatter reticulocyte count	25073	Mean FA in anterior limb of internal capsule on FA skeleton (left)	-0.0732461	0.0362712	rs12653308	1.00142e-05	VCAN	IDP dMRI ProbtrackX MD ilf r	33875891
30300	Biochemical measures	High light scatter reticulocyte count	25073	Mean FA in anterior limb of internal capsule on FA skeleton (left)	-0.0732461	0.0362712	rs12653308	1.00142e-05	VCAN	IDP dMRI ProbtrackX MD ptr l	33875891
30300	Biochemical measures	High light scatter reticulocyte count	25073	Mean FA in anterior limb of internal capsule on FA skeleton (left)	-0.0732461	0.0362712	rs12653308	1.00142e-05	VCAN	IDP dMRI ProbtrackX MD ptr r	33875891
30300	Biochemical measures	High light scatter reticulocyte count	25073	Mean FA in anterior limb of internal capsule on FA skeleton (left)	-0.0732461	0.0362712	rs12653308	1.00142e-05	VCAN	IDP dMRI ProbtrackX MD slf l	33875891
30300	Biochemical measures	High light scatter reticulocyte count	25073	Mean FA in anterior limb of internal capsule on FA skeleton (left)	-0.0732461	0.0362712	rs12653308	1.00142e-05	VCAN	IDP dMRI ProbtrackX MD slf r	33875891
30300	Biochemical measures	High light scatter reticulocyte count	25073	Mean FA in anterior limb of internal capsule on FA skeleton (left)	-0.0732461	0.0362712	rs12653308	1.00142e-05	VCAN	IDP dMRI ProbtrackX MD str r	33875891
30300	Biochemical measures	High light scatter reticulocyte count	25073	Mean FA in anterior limb of internal capsule on FA skeleton (left)	-0.0732461	0.0362712	rs12653308	1.00142e-05	VCAN	IDP dMRI ProbtrackX MD unc l	33875891
30300	Biochemical measures	High light scatter reticulocyte count	25073	Mean FA in anterior limb of internal capsule on FA skeleton (left)	-0.0732461	0.0362712	rs12653308	1.00142e-05	VCAN	IDP dMRI ProbtrackX L3 str r	33875891
30300	Biochemical measures	High light scatter reticulocyte count	25073	Mean FA in anterior limb of internal capsule on FA skeleton (left)	-0.0732461	0.0362712	rs12653308	1.00142e-05	VCAN	IDP dMRI ProbtrackX L3 unc l	33875891
30300	Biochemical measures	High light scatter reticulocyte count	25073	Mean FA in anterior limb of internal capsule on FA skeleton (left)	-0.0732461	0.0362712	rs12653308	1.00142e-05	VCAN	IDP dMRI TBSS ICVF Genu of corpus callosum	33875891
30300	Biochemical measures	High light scatter reticulocyte count	25073	Mean FA in anterior limb of internal capsule on FA skeleton (left)	-0.0732461	0.0362712	rs12653308	1.00142e-05	VCAN	IDP dMRI TBSS ICVF Body of corpus callosum	33875891
30300	Biochemical measures	High light scatter reticulocyte count	25073	Mean FA in anterior limb of internal capsule on FA skeleton (left)	-0.0732461	0.0362712	rs12653308	1.00142e-05	VCAN	IDP dMRI ProbtrackX L2 ilf l	33875891
30300	Biochemical measures	High light scatter reticulocyte count	25073	Mean FA in anterior limb of internal capsule on FA skeleton (left)	-0.0732461	0.0362712	rs12653308	1.00142e-05	VCAN	IDP dMRI ProbtrackX L2 ilf r	33875891
30300	Biochemical measures	High light scatter reticulocyte count	25073	Mean FA in anterior limb of internal capsule on FA skeleton (left)	-0.0732461	0.0362712	rs12653308	1.00142e-05	VCAN	IDP dMRI ProbtrackX L2 ptr l	33875891
30300	Biochemical measures	High light scatter reticulocyte count	25073	Mean FA in anterior limb of internal capsule on FA skeleton (left)	-0.0732461	0.0362712	rs12653308	1.00142e-05	VCAN	IDP dMRI ProbtrackX L2 ptr r	33875891
30300	Biochemical measures	High light scatter reticulocyte count	25073	Mean FA in anterior limb of internal capsule on FA skeleton (left)	-0.0732461	0.0362712	rs12653308	1.00142e-05	VCAN	IDP dMRI ProbtrackX L2 slf l	33875891
30300	Biochemical measures	High light scatter reticulocyte count	25073	Mean FA in anterior limb of internal capsule on FA skeleton (left)	-0.0732461	0.0362712	rs12653308	1.00142e-05	VCAN	IDP dMRI ProbtrackX L2 slf r	33875891
30300	Biochemical measures	High light scatter reticulocyte count	25073	Mean FA in anterior limb of internal capsule on FA skeleton (left)	-0.0732461	0.0362712	rs12653308	1.00142e-05	VCAN	IDP dMRI ProbtrackX L2 str r	33875891
30300	Biochemical measures	High light scatter reticulocyte count	25073	Mean FA in anterior limb of internal capsule on FA skeleton (left)	-0.0732461	0.0362712	rs12653308	1.00142e-05	VCAN	IDP dMRI ProbtrackX L2 unc l	33875891
30300	Biochemical measures	High light scatter reticulocyte count	25073	Mean FA in anterior limb of internal capsule on FA skeleton (left)	-0.0732461	0.0362712	rs12653308	1.00142e-05	VCAN	IDP dMRI ProbtrackX L2 unc r	33875891
30300	Biochemical measures	High light scatter reticulocyte count	25073	Mean FA in anterior limb of internal capsule on FA skeleton (left)	-0.0732461	0.0362712	rs12653308	1.00142e-05	VCAN	IDP dMRI ProbtrackX L3 ar l	33875891
30300	Biochemical measures	High light scatter reticulocyte count	25073	Mean FA in anterior limb of internal capsule on FA skeleton (left)	-0.0732461	0.0362712	rs12653308	1.00142e-05	VCAN	IDP dMRI ProbtrackX L3 ar r	33875891
30300	Biochemical measures	High light scatter reticulocyte count	25073	Mean FA in anterior limb of internal capsule on FA skeleton (left)	-0.0732461	0.0362712	rs12653308	1.00142e-05	VCAN	IDP dMRI ProbtrackX L3 atr r	33875891
30300	Biochemical measures	High light scatter reticulocyte count	25073	Mean FA in anterior limb of internal capsule on FA skeleton (left)	-0.0732461	0.0362712	rs12653308	1.00142e-05	VCAN	IDP dMRI ProbtrackX L3 cgc r	33875891
30300	Biochemical measures	High light scatter reticulocyte count	25073	Mean FA in anterior limb of internal capsule on FA skeleton (left)	-0.0732461	0.0362712	rs12653308	1.00142e-05	VCAN	IDP dMRI ProbtrackX L3 fmi	33875891
30300	Biochemical measures	High light scatter reticulocyte count	25073	Mean FA in anterior limb of internal capsule on FA skeleton (left)	-0.0732461	0.0362712	rs12653308	1.00142e-05	VCAN	IDP dMRI ProbtrackX L3 ifo r	33875891
30300	Biochemical measures	High light scatter reticulocyte count	25073	Mean FA in anterior limb of internal capsule on FA skeleton (left)	-0.0732461	0.0362712	rs12653308	1.00142e-05	VCAN	IDP dMRI ProbtrackX L3 ilf l	33875891
30300	Biochemical measures	High light scatter reticulocyte count	25073	Mean FA in anterior limb of internal capsule on FA skeleton (left)	-0.0732461	0.0362712	rs12653308	1.00142e-05	VCAN	IDP dMRI ProbtrackX L3 ilf r	33875891
30300	Biochemical measures	High light scatter reticulocyte count	25073	Mean FA in anterior limb of internal capsule on FA skeleton (left)	-0.0732461	0.0362712	rs12653308	1.00142e-05	VCAN	IDP dMRI ProbtrackX L3 ptr r	33875891
30300	Biochemical measures	High light scatter reticulocyte count	25073	Mean FA in anterior limb of internal capsule on FA skeleton (left)	-0.0732461	0.0362712	rs12653308	1.00142e-05	VCAN	IDP dMRI ProbtrackX L3 slf l	33875891
30300	Biochemical measures	High light scatter reticulocyte count	25073	Mean FA in anterior limb of internal capsule on FA skeleton (left)	-0.0732461	0.0362712	rs12653308	1.00142e-05	VCAN	IDP dMRI ProbtrackX L3 slf r	33875891
30300	Biochemical measures	High light scatter reticulocyte count	25073	Mean FA in anterior limb of internal capsule on FA skeleton (left)	-0.0732461	0.0362712	rs12653308	1.00142e-05	VCAN	IDP dMRI TBSS ICVF Anterior corona radiata R	33875891
30300	Biochemical measures	High light scatter reticulocyte count	25073	Mean FA in anterior limb of internal capsule on FA skeleton (left)	-0.0732461	0.0362712	rs12653308	1.00142e-05	VCAN	IDP dMRI TBSS ICVF Anterior corona radiata L	33875891
30300	Biochemical measures	High light scatter reticulocyte count	25073	Mean FA in anterior limb of internal capsule on FA skeleton (left)	-0.0732461	0.0362712	rs12653308	1.00142e-05	VCAN	IDP dMRI TBSS ICVF Posterior corona radiata L	33875891
30300	Biochemical measures	High light scatter reticulocyte count	25073	Mean FA in anterior limb of internal capsule on FA skeleton (left)	-0.0732461	0.0362712	rs12653308	1.00142e-05	VCAN	IDP dMRI TBSS ICVF Posterior thalamic radiation R	33875891
30300	Biochemical measures	High light scatter reticulocyte count	25073	Mean FA in anterior limb of internal capsule on FA skeleton (left)	-0.0732461	0.0362712	rs12653308	1.00142e-05	VCAN	IDP dMRI TBSS ICVF Sagittal stratum L	33875891
30300	Biochemical measures	High light scatter reticulocyte count	25073	Mean FA in anterior limb of internal capsule on FA skeleton (left)	-0.0732461	0.0362712	rs12653308	1.00142e-05	VCAN	IDP dMRI TBSS ICVF External capsule R	33875891
30300	Biochemical measures	High light scatter reticulocyte count	25073	Mean FA in anterior limb of internal capsule on FA skeleton (left)	-0.0732461	0.0362712	rs12653308	1.00142e-05	VCAN	IDP dMRI ProbtrackX ICVF ifo r	33875891
30300	Biochemical measures	High light scatter reticulocyte count	25073	Mean FA in anterior limb of internal capsule on FA skeleton (left)	-0.0732461	0.0362712	rs12653308	1.00142e-05	VCAN	IDP dMRI ProbtrackX ICVF ml l	33875891
30300	Biochemical measures	High light scatter reticulocyte count	25073	Mean FA in anterior limb of internal capsule on FA skeleton (left)	-0.0732461	0.0362712	rs12653308	1.00142e-05	VCAN	IDP dMRI ProbtrackX ICVF ml r	33875891
30300	Biochemical measures	High light scatter reticulocyte count	25073	Mean FA in anterior limb of internal capsule on FA skeleton (left)	-0.0732461	0.0362712	rs12653308	1.00142e-05	VCAN	IDP dMRI ProbtrackX ICVF cgc l	33875891
30300	Biochemical measures	High light scatter reticulocyte count	25073	Mean FA in anterior limb of internal capsule on FA skeleton (left)	-0.0732461	0.0362712	rs12653308	1.00142e-05	VCAN	IDP dMRI ProbtrackX ICVF cgc r	33875891
30300	Biochemical measures	High light scatter reticulocyte count	25073	Mean FA in anterior limb of internal capsule on FA skeleton (left)	-0.0732461	0.0362712	rs12653308	1.00142e-05	VCAN	IDP dMRI ProbtrackX ICVF cgh l	33875891
30300	Biochemical measures	High light scatter reticulocyte count	25073	Mean FA in anterior limb of internal capsule on FA skeleton (left)	-0.0732461	0.0362712	rs12653308	1.00142e-05	VCAN	IDP dMRI ProbtrackX ICVF cgh r	33875891
30300	Biochemical measures	High light scatter reticulocyte count	25073	Mean FA in anterior limb of internal capsule on FA skeleton (left)	-0.0732461	0.0362712	rs12653308	1.00142e-05	VCAN	IDP dMRI TBSS OD Posterior corona radiata L	33875891
30300	Biochemical measures	High light scatter reticulocyte count	25073	Mean FA in anterior limb of internal capsule on FA skeleton (left)	-0.0732461	0.0362712	rs12653308	1.00142e-05	VCAN	IDP dMRI ProbtrackX ICVF unc l	33875891
30300	Biochemical measures	High light scatter reticulocyte count	25073	Mean FA in anterior limb of internal capsule on FA skeleton (left)	-0.0732461	0.0362712	rs12653308	1.00142e-05	VCAN	IDP dMRI TBSS OD Genu of corpus callosum	33875891
30300	Biochemical measures	High light scatter reticulocyte count	25073	Mean FA in anterior limb of internal capsule on FA skeleton (left)	-0.0732461	0.0362712	rs12653308	1.00142e-05	VCAN	IDP dMRI TBSS MD Posterior thalamic radiation R	33875891
30300	Biochemical measures	High light scatter reticulocyte count	25073	Mean FA in anterior limb of internal capsule on FA skeleton (left)	-0.0732461	0.0362712	rs12653308	1.00142e-05	VCAN	IDP dMRI TBSS MD Sagittal stratum R	33875891
30300	Biochemical measures	High light scatter reticulocyte count	25073	Mean FA in anterior limb of internal capsule on FA skeleton (left)	-0.0732461	0.0362712	rs12653308	1.00142e-05	VCAN	IDP dMRI TBSS MD External capsule R	33875891
30300	Biochemical measures	High light scatter reticulocyte count	25073	Mean FA in anterior limb of internal capsule on FA skeleton (left)	-0.0732461	0.0362712	rs12653308	1.00142e-05	VCAN	IDP dMRI TBSS MD External capsule L	33875891
30300	Biochemical measures	High light scatter reticulocyte count	25073	Mean FA in anterior limb of internal capsule on FA skeleton (left)	-0.0732461	0.0362712	rs12653308	1.00142e-05	VCAN	IDP dMRI TBSS MD Posterior limb of internal capsule L	33875891
30300	Biochemical measures	High light scatter reticulocyte count	25073	Mean FA in anterior limb of internal capsule on FA skeleton (left)	-0.0732461	0.0362712	rs12653308	1.00142e-05	VCAN	IDP dMRI TBSS MD Retrolenticular part of internal capsule R	33875891
30300	Biochemical measures	High light scatter reticulocyte count	25073	Mean FA in anterior limb of internal capsule on FA skeleton (left)	-0.0732461	0.0362712	rs12653308	1.00142e-05	VCAN	IDP dMRI TBSS MD Retrolenticular part of internal capsule L	33875891
30300	Biochemical measures	High light scatter reticulocyte count	25073	Mean FA in anterior limb of internal capsule on FA skeleton (left)	-0.0732461	0.0362712	rs12653308	1.00142e-05	VCAN	IDP dMRI TBSS MD Anterior corona radiata R	33875891
30300	Biochemical measures	High light scatter reticulocyte count	25073	Mean FA in anterior limb of internal capsule on FA skeleton (left)	-0.0732461	0.0362712	rs12653308	1.00142e-05	VCAN	IDP dMRI TBSS MD Superior corona radiata R	33875891
30300	Biochemical measures	High light scatter reticulocyte count	25073	Mean FA in anterior limb of internal capsule on FA skeleton (left)	-0.0732461	0.0362712	rs12653308	1.00142e-05	VCAN	IDP dMRI TBSS MD Superior corona radiata L	33875891
30300	Biochemical measures	High light scatter reticulocyte count	25073	Mean FA in anterior limb of internal capsule on FA skeleton (left)	-0.0732461	0.0362712	rs12653308	1.00142e-05	VCAN	IDP dMRI TBSS MD Posterior corona radiata R	33875891
30300	Biochemical measures	High light scatter reticulocyte count	25073	Mean FA in anterior limb of internal capsule on FA skeleton (left)	-0.0732461	0.0362712	rs12653308	1.00142e-05	VCAN	IDP dMRI TBSS MD Posterior corona radiata L	33875891
30300	Biochemical measures	High light scatter reticulocyte count	25073	Mean FA in anterior limb of internal capsule on FA skeleton (left)	-0.0732461	0.0362712	rs12653308	1.00142e-05	VCAN	IDP dMRI TBSS MD Inferior cerebellar peduncle L	33875891
30300	Biochemical measures	High light scatter reticulocyte count	25073	Mean FA in anterior limb of internal capsule on FA skeleton (left)	-0.0732461	0.0362712	rs12653308	1.00142e-05	VCAN	IDP dMRI TBSS MD Anterior limb of internal capsule L	33875891
30300	Biochemical measures	High light scatter reticulocyte count	25073	Mean FA in anterior limb of internal capsule on FA skeleton (left)	-0.0732461	0.0362712	rs12653308	1.00142e-05	VCAN	IDP dMRI TBSS MD Posterior limb of internal capsule R	33875891
30300	Biochemical measures	High light scatter reticulocyte count	25073	Mean FA in anterior limb of internal capsule on FA skeleton (left)	-0.0732461	0.0362712	rs12653308	1.00142e-05	VCAN	IDP dMRI TBSS MD Cingulum hippocampus R	33875891
30300	Biochemical measures	High light scatter reticulocyte count	25073	Mean FA in anterior limb of internal capsule on FA skeleton (left)	-0.0732461	0.0362712	rs12653308	1.00142e-05	VCAN	IDP dMRI TBSS MD Cingulum hippocampus L	33875891
30300	Biochemical measures	High light scatter reticulocyte count	25073	Mean FA in anterior limb of internal capsule on FA skeleton (left)	-0.0732461	0.0362712	rs12653308	1.00142e-05	VCAN	IDP dMRI TBSS MD Superior longitudinal fasciculus R	33875891
30300	Biochemical measures	High light scatter reticulocyte count	25073	Mean FA in anterior limb of internal capsule on FA skeleton (left)	-0.0732461	0.0362712	rs12653308	1.00142e-05	VCAN	Laryngeal squamous cell carcinoma	25194280
30300	Biochemical measures	High light scatter reticulocyte count	25073	Mean FA in anterior limb of internal capsule on FA skeleton (left)	-0.0732461	0.0362712	rs12653308	1.00142e-05	VCAN	Diisocyanate-induced asthma	25918132
30300	Biochemical measures	High light scatter reticulocyte count	25073	Mean FA in anterior limb of internal capsule on FA skeleton (left)	-0.0732461	0.0362712	rs12653308	1.00142e-05	VCAN	Vertical cup-disc ratio	28073927
30300	Biochemical measures	High light scatter reticulocyte count	25073	Mean FA in anterior limb of internal capsule on FA skeleton (left)	-0.0732461	0.0362712	rs12653308	1.00142e-05	VCAN	IDP dMRI TBSS L1 Posterior corona radiata R	33875891
30300	Biochemical measures	High light scatter reticulocyte count	25073	Mean FA in anterior limb of internal capsule on FA skeleton (left)	-0.0732461	0.0362712	rs12653308	1.00142e-05	VCAN	IDP dMRI TBSS L1 Posterior corona radiata L	33875891
30300	Biochemical measures	High light scatter reticulocyte count	25073	Mean FA in anterior limb of internal capsule on FA skeleton (left)	-0.0732461	0.0362712	rs12653308	1.00142e-05	VCAN	IDP dMRI TBSS L1 Sagittal stratum R	33875891
30300	Biochemical measures	High light scatter reticulocyte count	25073	Mean FA in anterior limb of internal capsule on FA skeleton (left)	-0.0732461	0.0362712	rs12653308	1.00142e-05	VCAN	IDP dMRI TBSS L1 External capsule L	33875891
30300	Biochemical measures	High light scatter reticulocyte count	25073	Mean FA in anterior limb of internal capsule on FA skeleton (left)	-0.0732461	0.0362712	rs12653308	1.00142e-05	VCAN	IDP dMRI TBSS L1 Cingulum hippocampus L	33875891
30300	Biochemical measures	High light scatter reticulocyte count	25073	Mean FA in anterior limb of internal capsule on FA skeleton (left)	-0.0732461	0.0362712	rs12653308	1.00142e-05	VCAN	IDP dMRI TBSS L1 Superior longitudinal fasciculus R	33875891
30300	Biochemical measures	High light scatter reticulocyte count	25073	Mean FA in anterior limb of internal capsule on FA skeleton (left)	-0.0732461	0.0362712	rs12653308	1.00142e-05	VCAN	IDP dMRI TBSS L1 Superior longitudinal fasciculus L	33875891
30300	Biochemical measures	High light scatter reticulocyte count	25073	Mean FA in anterior limb of internal capsule on FA skeleton (left)	-0.0732461	0.0362712	rs12653308	1.00142e-05	VCAN	IDP dMRI TBSS L2 Middle cerebellar peduncle	33875891
30300	Biochemical measures	High light scatter reticulocyte count	25073	Mean FA in anterior limb of internal capsule on FA skeleton (left)	-0.0732461	0.0362712	rs12653308	1.00142e-05	VCAN	IDP dMRI TBSS L2 Genu of corpus callosum	33875891
30300	Biochemical measures	High light scatter reticulocyte count	25073	Mean FA in anterior limb of internal capsule on FA skeleton (left)	-0.0732461	0.0362712	rs12653308	1.00142e-05	VCAN	IDP dMRI TBSS L2 Body of corpus callosum	33875891
30300	Biochemical measures	High light scatter reticulocyte count	25073	Mean FA in anterior limb of internal capsule on FA skeleton (left)	-0.0732461	0.0362712	rs12653308	1.00142e-05	VCAN	IDP dMRI TBSS L2 Splenium of corpus callosum	33875891
30300	Biochemical measures	High light scatter reticulocyte count	25073	Mean FA in anterior limb of internal capsule on FA skeleton (left)	-0.0732461	0.0362712	rs12653308	1.00142e-05	VCAN	IDP dMRI TBSS L1 Inferior cerebellar peduncle L	33875891
30300	Biochemical measures	High light scatter reticulocyte count	25073	Mean FA in anterior limb of internal capsule on FA skeleton (left)	-0.0732461	0.0362712	rs12653308	1.00142e-05	VCAN	IDP dMRI TBSS L1 Retrolenticular part of internal capsule R	33875891
30300	Biochemical measures	High light scatter reticulocyte count	25073	Mean FA in anterior limb of internal capsule on FA skeleton (left)	-0.0732461	0.0362712	rs12653308	1.00142e-05	VCAN	IDP dMRI TBSS L1 Retrolenticular part of internal capsule L	33875891
30300	Biochemical measures	High light scatter reticulocyte count	25073	Mean FA in anterior limb of internal capsule on FA skeleton (left)	-0.0732461	0.0362712	rs12653308	1.00142e-05	VCAN	IDP dMRI ProbtrackX L1 slf r	33875891
30300	Biochemical measures	High light scatter reticulocyte count	25073	Mean FA in anterior limb of internal capsule on FA skeleton (left)	-0.0732461	0.0362712	rs12653308	1.00142e-05	VCAN	IDP dMRI ProbtrackX L1 unc l	33875891
30300	Biochemical measures	High light scatter reticulocyte count	25073	Mean FA in anterior limb of internal capsule on FA skeleton (left)	-0.0732461	0.0362712	rs12653308	1.00142e-05	VCAN	IDP dMRI ProbtrackX L1 unc r	33875891
30300	Biochemical measures	High light scatter reticulocyte count	25073	Mean FA in anterior limb of internal capsule on FA skeleton (left)	-0.0732461	0.0362712	rs12653308	1.00142e-05	VCAN	IDP dMRI TBSS ICVF Superior corona radiata L	33875891
30300	Biochemical measures	High light scatter reticulocyte count	25073	Mean FA in anterior limb of internal capsule on FA skeleton (left)	-0.0732461	0.0362712	rs12653308	1.00142e-05	VCAN	IDP dMRI TBSS ICVF Posterior corona radiata R	33875891
30300	Biochemical measures	High light scatter reticulocyte count	25073	Mean FA in anterior limb of internal capsule on FA skeleton (left)	-0.0732461	0.0362712	rs12653308	1.00142e-05	VCAN	IDP dMRI TBSS ICVF Uncinate fasciculus L	33875891
30300	Biochemical measures	High light scatter reticulocyte count	25073	Mean FA in anterior limb of internal capsule on FA skeleton (left)	-0.0732461	0.0362712	rs12653308	1.00142e-05	VCAN	IDP dMRI TBSS ICVF Tapetum L	33875891
30300	Biochemical measures	High light scatter reticulocyte count	25073	Mean FA in anterior limb of internal capsule on FA skeleton (left)	-0.0732461	0.0362712	rs12653308	1.00142e-05	VCAN	IDP dMRI ProbtrackX ICVF ar l	33875891
30300	Biochemical measures	High light scatter reticulocyte count	25073	Mean FA in anterior limb of internal capsule on FA skeleton (left)	-0.0732461	0.0362712	rs12653308	1.00142e-05	VCAN	IDP dMRI ProbtrackX ICVF atr l	33875891
30300	Biochemical measures	High light scatter reticulocyte count	25073	Mean FA in anterior limb of internal capsule on FA skeleton (left)	-0.0732461	0.0362712	rs12653308	1.00142e-05	VCAN	IDP dMRI TBSS ICVF Superior fronto-occipital fasciculus R	33875891
30300	Biochemical measures	High light scatter reticulocyte count	25073	Mean FA in anterior limb of internal capsule on FA skeleton (left)	-0.0732461	0.0362712	rs12653308	1.00142e-05	VCAN	IDP dMRI TBSS ICVF Superior fronto-occipital fasciculus L	33875891
30300	Biochemical measures	High light scatter reticulocyte count	25073	Mean FA in anterior limb of internal capsule on FA skeleton (left)	-0.0732461	0.0362712	rs12653308	1.00142e-05	VCAN	IDP dMRI TBSS ICVF Uncinate fasciculus R	33875891
30300	Biochemical measures	High light scatter reticulocyte count	25073	Mean FA in anterior limb of internal capsule on FA skeleton (left)	-0.0732461	0.0362712	rs12653308	1.00142e-05	VCAN	IDP dMRI ProbtrackX OD fmi	33875891
30300	Biochemical measures	High light scatter reticulocyte count	25073	Mean FA in anterior limb of internal capsule on FA skeleton (left)	-0.0732461	0.0362712	rs12653308	1.00142e-05	VCAN	IDP dMRI ProbtrackX OD ilf r	33875891
30300	Biochemical measures	High light scatter reticulocyte count	25073	Mean FA in anterior limb of internal capsule on FA skeleton (left)	-0.0732461	0.0362712	rs12653308	1.00142e-05	VCAN	IDP dMRI TBSS ISOVF Anterior corona radiata R	33875891
30300	Biochemical measures	High light scatter reticulocyte count	25073	Mean FA in anterior limb of internal capsule on FA skeleton (left)	-0.0732461	0.0362712	rs12653308	1.00142e-05	VCAN	IDP dMRI TBSS ISOVF Anterior corona radiata L	33875891
30300	Biochemical measures	High light scatter reticulocyte count	25073	Mean FA in anterior limb of internal capsule on FA skeleton (left)	-0.0732461	0.0362712	rs12653308	1.00142e-05	VCAN	IDP dMRI TBSS ISOVF Posterior thalamic radiation R	33875891
30300	Biochemical measures	High light scatter reticulocyte count	25073	Mean FA in anterior limb of internal capsule on FA skeleton (left)	-0.0732461	0.0362712	rs12653308	1.00142e-05	VCAN	IDP dMRI ProbtrackX ISOVF ifo r	33875891
30300	Biochemical measures	High light scatter reticulocyte count	25073	Mean FA in anterior limb of internal capsule on FA skeleton (left)	-0.0732461	0.0362712	rs12653308	1.00142e-05	VCAN	IDP dMRI ProbtrackX ISOVF ilf l	33875891
30300	Biochemical measures	High light scatter reticulocyte count	25073	Mean FA in anterior limb of internal capsule on FA skeleton (left)	-0.0732461	0.0362712	rs12653308	1.00142e-05	VCAN	wg lh intensity-contrast cuneus	33875891
30300	Biochemical measures	High light scatter reticulocyte count	25073	Mean FA in anterior limb of internal capsule on FA skeleton (left)	-0.0732461	0.0362712	rs12653308	1.00142e-05	VCAN	wg lh intensity-contrast entorhinal	33875891
30300	Biochemical measures	High light scatter reticulocyte count	25073	Mean FA in anterior limb of internal capsule on FA skeleton (left)	-0.0732461	0.0362712	rs12653308	1.00142e-05	VCAN	wg lh intensity-contrast fusiform	33875891
30300	Biochemical measures	High light scatter reticulocyte count	25073	Mean FA in anterior limb of internal capsule on FA skeleton (left)	-0.0732461	0.0362712	rs12653308	1.00142e-05	VCAN	wg lh intensity-contrast inferiorparietal	33875891
30300	Biochemical measures	High light scatter reticulocyte count	25073	Mean FA in anterior limb of internal capsule on FA skeleton (left)	-0.0732461	0.0362712	rs12653308	1.00142e-05	VCAN	wg lh intensity-contrast bankssts	33875891
30300	Biochemical measures	High light scatter reticulocyte count	25073	Mean FA in anterior limb of internal capsule on FA skeleton (left)	-0.0732461	0.0362712	rs12653308	1.00142e-05	VCAN	wg lh intensity-contrast caudalmiddlefrontal	33875891
30300	Biochemical measures	High light scatter reticulocyte count	25073	Mean FA in anterior limb of internal capsule on FA skeleton (left)	-0.0732461	0.0362712	rs12653308	1.00142e-05	VCAN	wg lh intensity-contrast lateralorbitofrontal	33875891
30300	Biochemical measures	High light scatter reticulocyte count	25073	Mean FA in anterior limb of internal capsule on FA skeleton (left)	-0.0732461	0.0362712	rs12653308	1.00142e-05	VCAN	wg lh intensity-contrast lingual	33875891
30300	Biochemical measures	High light scatter reticulocyte count	25073	Mean FA in anterior limb of internal capsule on FA skeleton (left)	-0.0732461	0.0362712	rs12653308	1.00142e-05	VCAN	wg lh intensity-contrast middletemporal	33875891
30300	Biochemical measures	High light scatter reticulocyte count	25073	Mean FA in anterior limb of internal capsule on FA skeleton (left)	-0.0732461	0.0362712	rs12653308	1.00142e-05	VCAN	wg lh intensity-contrast inferiortemporal	33875891
30300	Biochemical measures	High light scatter reticulocyte count	25073	Mean FA in anterior limb of internal capsule on FA skeleton (left)	-0.0732461	0.0362712	rs12653308	1.00142e-05	VCAN	wg lh intensity-contrast isthmuscingulate	33875891
30300	Biochemical measures	High light scatter reticulocyte count	25073	Mean FA in anterior limb of internal capsule on FA skeleton (left)	-0.0732461	0.0362712	rs12653308	1.00142e-05	VCAN	wg lh intensity-contrast lateraloccipital	33875891
30300	Biochemical measures	High light scatter reticulocyte count	25073	Mean FA in anterior limb of internal capsule on FA skeleton (left)	-0.0732461	0.0362712	rs12653308	1.00142e-05	VCAN	wg lh intensity-contrast parahippocampal	33875891
30300	Biochemical measures	High light scatter reticulocyte count	25073	Mean FA in anterior limb of internal capsule on FA skeleton (left)	-0.0732461	0.0362712	rs12653308	1.00142e-05	VCAN	wg lh intensity-contrast paracentral	33875891
30300	Biochemical measures	High light scatter reticulocyte count	25073	Mean FA in anterior limb of internal capsule on FA skeleton (left)	-0.0732461	0.0362712	rs12653308	1.00142e-05	VCAN	wg lh intensity-contrast parsopercularis	33875891
30300	Biochemical measures	High light scatter reticulocyte count	25073	Mean FA in anterior limb of internal capsule on FA skeleton (left)	-0.0732461	0.0362712	rs12653308	1.00142e-05	VCAN	wg lh intensity-contrast parsorbitalis	33875891
30300	Biochemical measures	High light scatter reticulocyte count	25073	Mean FA in anterior limb of internal capsule on FA skeleton (left)	-0.0732461	0.0362712	rs12653308	1.00142e-05	VCAN	wg lh intensity-contrast parstriangularis	33875891
30300	Biochemical measures	High light scatter reticulocyte count	25073	Mean FA in anterior limb of internal capsule on FA skeleton (left)	-0.0732461	0.0362712	rs12653308	1.00142e-05	VCAN	wg lh intensity-contrast pericalcarine	33875891
30300	Biochemical measures	High light scatter reticulocyte count	25073	Mean FA in anterior limb of internal capsule on FA skeleton (left)	-0.0732461	0.0362712	rs12653308	1.00142e-05	VCAN	wg lh intensity-contrast postcentral	33875891
30300	Biochemical measures	High light scatter reticulocyte count	25073	Mean FA in anterior limb of internal capsule on FA skeleton (left)	-0.0732461	0.0362712	rs12653308	1.00142e-05	VCAN	wg lh intensity-contrast posteriorcingulate	33875891
30300	Biochemical measures	High light scatter reticulocyte count	25073	Mean FA in anterior limb of internal capsule on FA skeleton (left)	-0.0732461	0.0362712	rs12653308	1.00142e-05	VCAN	wg lh intensity-contrast precentral	33875891
30300	Biochemical measures	High light scatter reticulocyte count	25073	Mean FA in anterior limb of internal capsule on FA skeleton (left)	-0.0732461	0.0362712	rs12653308	1.00142e-05	VCAN	wg lh intensity-contrast precuneus	33875891
30300	Biochemical measures	High light scatter reticulocyte count	25073	Mean FA in anterior limb of internal capsule on FA skeleton (left)	-0.0732461	0.0362712	rs12653308	1.00142e-05	VCAN	wg lh intensity-contrast rostralanteriorcingulate	33875891
30300	Biochemical measures	High light scatter reticulocyte count	25073	Mean FA in anterior limb of internal capsule on FA skeleton (left)	-0.0732461	0.0362712	rs12653308	1.00142e-05	VCAN	wg lh intensity-contrast rostralmiddlefrontal	33875891
30300	Biochemical measures	High light scatter reticulocyte count	25073	Mean FA in anterior limb of internal capsule on FA skeleton (left)	-0.0732461	0.0362712	rs12653308	1.00142e-05	VCAN	wg lh intensity-contrast superiorfrontal	33875891
30300	Biochemical measures	High light scatter reticulocyte count	25073	Mean FA in anterior limb of internal capsule on FA skeleton (left)	-0.0732461	0.0362712	rs12653308	1.00142e-05	VCAN	wg lh intensity-contrast transversetemporal	33875891
30300	Biochemical measures	High light scatter reticulocyte count	25073	Mean FA in anterior limb of internal capsule on FA skeleton (left)	-0.0732461	0.0362712	rs12653308	1.00142e-05	VCAN	wg lh intensity-contrast insula	33875891
30300	Biochemical measures	High light scatter reticulocyte count	25073	Mean FA in anterior limb of internal capsule on FA skeleton (left)	-0.0732461	0.0362712	rs12653308	1.00142e-05	VCAN	wg rh intensity-contrast caudalmiddlefrontal	33875891
30300	Biochemical measures	High light scatter reticulocyte count	25073	Mean FA in anterior limb of internal capsule on FA skeleton (left)	-0.0732461	0.0362712	rs12653308	1.00142e-05	VCAN	wg lh intensity-contrast superiorparietal	33875891
30300	Biochemical measures	High light scatter reticulocyte count	25073	Mean FA in anterior limb of internal capsule on FA skeleton (left)	-0.0732461	0.0362712	rs12653308	1.00142e-05	VCAN	wg lh intensity-contrast superiortemporal	33875891
30300	Biochemical measures	High light scatter reticulocyte count	25073	Mean FA in anterior limb of internal capsule on FA skeleton (left)	-0.0732461	0.0362712	rs12653308	1.00142e-05	VCAN	wg lh intensity-contrast supramarginal	33875891
30300	Biochemical measures	High light scatter reticulocyte count	25073	Mean FA in anterior limb of internal capsule on FA skeleton (left)	-0.0732461	0.0362712	rs12653308	1.00142e-05	VCAN	wg rh intensity-contrast isthmuscingulate	33875891
30300	Biochemical measures	High light scatter reticulocyte count	25073	Mean FA in anterior limb of internal capsule on FA skeleton (left)	-0.0732461	0.0362712	rs12653308	1.00142e-05	VCAN	wg rh intensity-contrast lateraloccipital	33875891
30300	Biochemical measures	High light scatter reticulocyte count	25073	Mean FA in anterior limb of internal capsule on FA skeleton (left)	-0.0732461	0.0362712	rs12653308	1.00142e-05	VCAN	wg rh intensity-contrast lateralorbitofrontal	33875891
30300	Biochemical measures	High light scatter reticulocyte count	25073	Mean FA in anterior limb of internal capsule on FA skeleton (left)	-0.0732461	0.0362712	rs12653308	1.00142e-05	VCAN	wg rh intensity-contrast lingual	33875891
30300	Biochemical measures	High light scatter reticulocyte count	25073	Mean FA in anterior limb of internal capsule on FA skeleton (left)	-0.0732461	0.0362712	rs12653308	1.00142e-05	VCAN	wg rh intensity-contrast cuneus	33875891
30300	Biochemical measures	High light scatter reticulocyte count	25073	Mean FA in anterior limb of internal capsule on FA skeleton (left)	-0.0732461	0.0362712	rs12653308	1.00142e-05	VCAN	wg rh intensity-contrast entorhinal	33875891
30300	Biochemical measures	High light scatter reticulocyte count	25073	Mean FA in anterior limb of internal capsule on FA skeleton (left)	-0.0732461	0.0362712	rs12653308	1.00142e-05	VCAN	wg rh intensity-contrast fusiform	33875891
30300	Biochemical measures	High light scatter reticulocyte count	25073	Mean FA in anterior limb of internal capsule on FA skeleton (left)	-0.0732461	0.0362712	rs12653308	1.00142e-05	VCAN	wg rh intensity-contrast inferiorparietal	33875891
30300	Biochemical measures	High light scatter reticulocyte count	25073	Mean FA in anterior limb of internal capsule on FA skeleton (left)	-0.0732461	0.0362712	rs12653308	1.00142e-05	VCAN	wg rh intensity-contrast inferiortemporal	33875891
30300	Biochemical measures	High light scatter reticulocyte count	25073	Mean FA in anterior limb of internal capsule on FA skeleton (left)	-0.0732461	0.0362712	rs12653308	1.00142e-05	VCAN	wg rh intensity-contrast parsopercularis	33875891
30300	Biochemical measures	High light scatter reticulocyte count	25073	Mean FA in anterior limb of internal capsule on FA skeleton (left)	-0.0732461	0.0362712	rs12653308	1.00142e-05	VCAN	wg rh intensity-contrast parstriangularis	33875891
30300	Biochemical measures	High light scatter reticulocyte count	25073	Mean FA in anterior limb of internal capsule on FA skeleton (left)	-0.0732461	0.0362712	rs12653308	1.00142e-05	VCAN	wg rh intensity-contrast pericalcarine	33875891
30300	Biochemical measures	High light scatter reticulocyte count	25073	Mean FA in anterior limb of internal capsule on FA skeleton (left)	-0.0732461	0.0362712	rs12653308	1.00142e-05	VCAN	wg rh intensity-contrast postcentral	33875891
30300	Biochemical measures	High light scatter reticulocyte count	25073	Mean FA in anterior limb of internal capsule on FA skeleton (left)	-0.0732461	0.0362712	rs12653308	1.00142e-05	VCAN	wg rh intensity-contrast middletemporal	33875891
30300	Biochemical measures	High light scatter reticulocyte count	25073	Mean FA in anterior limb of internal capsule on FA skeleton (left)	-0.0732461	0.0362712	rs12653308	1.00142e-05	VCAN	wg rh intensity-contrast parahippocampal	33875891
30300	Biochemical measures	High light scatter reticulocyte count	25073	Mean FA in anterior limb of internal capsule on FA skeleton (left)	-0.0732461	0.0362712	rs12653308	1.00142e-05	VCAN	wg rh intensity-contrast paracentral	33875891
30300	Biochemical measures	High light scatter reticulocyte count	25073	Mean FA in anterior limb of internal capsule on FA skeleton (left)	-0.0732461	0.0362712	rs12653308	1.00142e-05	VCAN	IDP dMRI TBSS L2 Cingulum cingulate gyrus R	33875891
30300	Biochemical measures	High light scatter reticulocyte count	25073	Mean FA in anterior limb of internal capsule on FA skeleton (left)	-0.0732461	0.0362712	rs12653308	1.00142e-05	VCAN	IDP dMRI TBSS L2 Cingulum hippocampus L	33875891
30300	Biochemical measures	High light scatter reticulocyte count	25073	Mean FA in anterior limb of internal capsule on FA skeleton (left)	-0.0732461	0.0362712	rs12653308	1.00142e-05	VCAN	IDP dMRI TBSS L2 Superior longitudinal fasciculus R	33875891
30300	Biochemical measures	High light scatter reticulocyte count	25073	Mean FA in anterior limb of internal capsule on FA skeleton (left)	-0.0732461	0.0362712	rs12653308	1.00142e-05	VCAN	IDP dMRI TBSS L2 Superior corona radiata L	33875891
30300	Biochemical measures	High light scatter reticulocyte count	25073	Mean FA in anterior limb of internal capsule on FA skeleton (left)	-0.0732461	0.0362712	rs12653308	1.00142e-05	VCAN	IDP dMRI TBSS L2 Posterior corona radiata L	33875891
30300	Biochemical measures	High light scatter reticulocyte count	25073	Mean FA in anterior limb of internal capsule on FA skeleton (left)	-0.0732461	0.0362712	rs12653308	1.00142e-05	VCAN	IDP dMRI TBSS L2 Sagittal stratum R	33875891
30300	Biochemical measures	High light scatter reticulocyte count	25073	Mean FA in anterior limb of internal capsule on FA skeleton (left)	-0.0732461	0.0362712	rs12653308	1.00142e-05	VCAN	IDP dMRI TBSS L2 Sagittal stratum L	33875891
30300	Biochemical measures	High light scatter reticulocyte count	25073	Mean FA in anterior limb of internal capsule on FA skeleton (left)	-0.0732461	0.0362712	rs12653308	1.00142e-05	VCAN	IDP dMRI TBSS L2 External capsule L	33875891
30300	Biochemical measures	High light scatter reticulocyte count	25073	Mean FA in anterior limb of internal capsule on FA skeleton (left)	-0.0732461	0.0362712	rs12653308	1.00142e-05	VCAN	IDP dMRI TBSS L2 Cerebral peduncle R	33875891
30300	Biochemical measures	High light scatter reticulocyte count	25073	Mean FA in anterior limb of internal capsule on FA skeleton (left)	-0.0732461	0.0362712	rs12653308	1.00142e-05	VCAN	IDP dMRI TBSS L2 Posterior limb of internal capsule R	33875891
30300	Biochemical measures	High light scatter reticulocyte count	25073	Mean FA in anterior limb of internal capsule on FA skeleton (left)	-0.0732461	0.0362712	rs12653308	1.00142e-05	VCAN	IDP dMRI TBSS L2 Retrolenticular part of internal capsule L	33875891
30300	Biochemical measures	High light scatter reticulocyte count	25073	Mean FA in anterior limb of internal capsule on FA skeleton (left)	-0.0732461	0.0362712	rs12653308	1.00142e-05	VCAN	IDP dMRI TBSS L2 Anterior corona radiata R	33875891
30300	Biochemical measures	High light scatter reticulocyte count	25073	Mean FA in anterior limb of internal capsule on FA skeleton (left)	-0.0732461	0.0362712	rs12653308	1.00142e-05	VCAN	IDP dMRI TBSS ICVF Splenium of corpus callosum	33875891
30300	Biochemical measures	High light scatter reticulocyte count	25073	Mean FA in anterior limb of internal capsule on FA skeleton (left)	-0.0732461	0.0362712	rs12653308	1.00142e-05	VCAN	IDP dMRI TBSS ICVF Medial lemniscus R	33875891
30300	Biochemical measures	High light scatter reticulocyte count	25073	Mean FA in anterior limb of internal capsule on FA skeleton (left)	-0.0732461	0.0362712	rs12653308	1.00142e-05	VCAN	IDP dMRI TBSS ICVF Medial lemniscus L	33875891
30300	Biochemical measures	High light scatter reticulocyte count	25073	Mean FA in anterior limb of internal capsule on FA skeleton (left)	-0.0732461	0.0362712	rs12653308	1.00142e-05	VCAN	IDP dMRI TBSS ICVF Superior cerebellar peduncle L	33875891
30300	Biochemical measures	High light scatter reticulocyte count	25073	Mean FA in anterior limb of internal capsule on FA skeleton (left)	-0.0732461	0.0362712	rs12653308	1.00142e-05	VCAN	IDP dMRI TBSS ICVF Cingulum hippocampus L	33875891
30300	Biochemical measures	High light scatter reticulocyte count	25073	Mean FA in anterior limb of internal capsule on FA skeleton (left)	-0.0732461	0.0362712	rs12653308	1.00142e-05	VCAN	IDP dMRI TBSS ICVF Fornix cres+Stria terminalis R	33875891
30300	Biochemical measures	High light scatter reticulocyte count	25073	Mean FA in anterior limb of internal capsule on FA skeleton (left)	-0.0732461	0.0362712	rs12653308	1.00142e-05	VCAN	IDP dMRI TBSS ICVF Fornix cres+Stria terminalis L	33875891
30300	Biochemical measures	High light scatter reticulocyte count	25073	Mean FA in anterior limb of internal capsule on FA skeleton (left)	-0.0732461	0.0362712	rs12653308	1.00142e-05	VCAN	IDP dMRI TBSS ICVF Cingulum cingulate gyrus R	33875891
30300	Biochemical measures	High light scatter reticulocyte count	25073	Mean FA in anterior limb of internal capsule on FA skeleton (left)	-0.0732461	0.0362712	rs12653308	1.00142e-05	VCAN	IDP dMRI ProbtrackX ICVF ptr r	33875891
30300	Biochemical measures	High light scatter reticulocyte count	25073	Mean FA in anterior limb of internal capsule on FA skeleton (left)	-0.0732461	0.0362712	rs12653308	1.00142e-05	VCAN	IDP dMRI ProbtrackX ICVF str l	33875891
30300	Biochemical measures	High light scatter reticulocyte count	25073	Mean FA in anterior limb of internal capsule on FA skeleton (left)	-0.0732461	0.0362712	rs12653308	1.00142e-05	VCAN	IDP dMRI TBSS FA Middle cerebellar peduncle	33875891
30300	Biochemical measures	High light scatter reticulocyte count	25073	Mean FA in anterior limb of internal capsule on FA skeleton (left)	-0.0732461	0.0362712	rs12653308	1.00142e-05	VCAN	IDP dMRI TBSS FA Body of corpus callosum	33875891
30300	Biochemical measures	High light scatter reticulocyte count	25073	Mean FA in anterior limb of internal capsule on FA skeleton (left)	-0.0732461	0.0362712	rs12653308	1.00142e-05	VCAN	IDP dMRI ProbtrackX FA fma	33875891
30300	Biochemical measures	High light scatter reticulocyte count	25073	Mean FA in anterior limb of internal capsule on FA skeleton (left)	-0.0732461	0.0362712	rs12653308	1.00142e-05	VCAN	IDP dMRI ProbtrackX FA fmi	33875891
30300	Biochemical measures	High light scatter reticulocyte count	25073	Mean FA in anterior limb of internal capsule on FA skeleton (left)	-0.0732461	0.0362712	rs12653308	1.00142e-05	VCAN	IDP dMRI ProbtrackX FA ifo l	33875891
30300	Biochemical measures	High light scatter reticulocyte count	25073	Mean FA in anterior limb of internal capsule on FA skeleton (left)	-0.0732461	0.0362712	rs12653308	1.00142e-05	VCAN	IDP dMRI ProbtrackX FA ifo r	33875891
30300	Biochemical measures	High light scatter reticulocyte count	25073	Mean FA in anterior limb of internal capsule on FA skeleton (left)	-0.0732461	0.0362712	rs12653308	1.00142e-05	VCAN	wg rh intensity-contrast transversetemporal	33875891
30300	Biochemical measures	High light scatter reticulocyte count	25073	Mean FA in anterior limb of internal capsule on FA skeleton (left)	-0.0732461	0.0362712	rs12653308	1.00142e-05	VCAN	wg rh intensity-contrast insula	33875891
30300	Biochemical measures	High light scatter reticulocyte count	25073	Mean FA in anterior limb of internal capsule on FA skeleton (left)	-0.0732461	0.0362712	rs12653308	1.00142e-05	VCAN	IDP T2 FLAIR BIANCA WMH volume	33875891
30300	Biochemical measures	High light scatter reticulocyte count	25073	Mean FA in anterior limb of internal capsule on FA skeleton (left)	-0.0732461	0.0362712	rs12653308	1.00142e-05	VCAN	wg rh intensity-contrast posteriorcingulate	33875891
30300	Biochemical measures	High light scatter reticulocyte count	25073	Mean FA in anterior limb of internal capsule on FA skeleton (left)	-0.0732461	0.0362712	rs12653308	1.00142e-05	VCAN	wg rh intensity-contrast precentral	33875891
30300	Biochemical measures	High light scatter reticulocyte count	25073	Mean FA in anterior limb of internal capsule on FA skeleton (left)	-0.0732461	0.0362712	rs12653308	1.00142e-05	VCAN	wg rh intensity-contrast precuneus	33875891
30300	Biochemical measures	High light scatter reticulocyte count	25073	Mean FA in anterior limb of internal capsule on FA skeleton (left)	-0.0732461	0.0362712	rs12653308	1.00142e-05	VCAN	wg rh intensity-contrast rostralanteriorcingulate	33875891
30300	Biochemical measures	High light scatter reticulocyte count	25073	Mean FA in anterior limb of internal capsule on FA skeleton (left)	-0.0732461	0.0362712	rs12653308	1.00142e-05	VCAN	wg rh intensity-contrast rostralmiddlefrontal	33875891
30300	Biochemical measures	High light scatter reticulocyte count	25073	Mean FA in anterior limb of internal capsule on FA skeleton (left)	-0.0732461	0.0362712	rs12653308	1.00142e-05	VCAN	wg rh intensity-contrast superiorfrontal	33875891
30300	Biochemical measures	High light scatter reticulocyte count	25073	Mean FA in anterior limb of internal capsule on FA skeleton (left)	-0.0732461	0.0362712	rs12653308	1.00142e-05	VCAN	wg rh intensity-contrast superiorparietal	33875891
30300	Biochemical measures	High light scatter reticulocyte count	25073	Mean FA in anterior limb of internal capsule on FA skeleton (left)	-0.0732461	0.0362712	rs12653308	1.00142e-05	VCAN	wg rh intensity-contrast superiortemporal	33875891
30300	Biochemical measures	High light scatter reticulocyte count	25073	Mean FA in anterior limb of internal capsule on FA skeleton (left)	-0.0732461	0.0362712	rs12653308	1.00142e-05	VCAN	wg rh intensity-contrast supramarginal	33875891
30300	Biochemical measures	High light scatter reticulocyte count	25073	Mean FA in anterior limb of internal capsule on FA skeleton (left)	-0.0732461	0.0362712	rs12653308	1.00142e-05	VCAN	AmygNuclei rh volume Central-nucleus	33875891
30300	Biochemical measures	High light scatter reticulocyte count	25073	Mean FA in anterior limb of internal capsule on FA skeleton (left)	-0.0732461	0.0362712	rs12653308	1.00142e-05	VCAN	IDP dMRI ProbtrackX FA ilf l	33875891
30300	Biochemical measures	High light scatter reticulocyte count	25073	Mean FA in anterior limb of internal capsule on FA skeleton (left)	-0.0732461	0.0362712	rs12653308	1.00142e-05	VCAN	IDP dMRI ProbtrackX FA ilf r	33875891
30300	Biochemical measures	High light scatter reticulocyte count	25073	Mean FA in anterior limb of internal capsule on FA skeleton (left)	-0.0732461	0.0362712	rs12653308	1.00142e-05	VCAN	IDP dMRI ProbtrackX FA ptr r	33875891
30300	Biochemical measures	High light scatter reticulocyte count	25073	Mean FA in anterior limb of internal capsule on FA skeleton (left)	-0.0732461	0.0362712	rs12653308	1.00142e-05	VCAN	IDP dMRI ProbtrackX FA slf l	33875891
30300	Biochemical measures	High light scatter reticulocyte count	25073	Mean FA in anterior limb of internal capsule on FA skeleton (left)	-0.0732461	0.0362712	rs12653308	1.00142e-05	VCAN	IDP dMRI ProbtrackX FA slf r	33875891
30300	Biochemical measures	High light scatter reticulocyte count	25073	Mean FA in anterior limb of internal capsule on FA skeleton (left)	-0.0732461	0.0362712	rs12653308	1.00142e-05	VCAN	IDP dMRI ProbtrackX FA str r	33875891
30300	Biochemical measures	High light scatter reticulocyte count	25073	Mean FA in anterior limb of internal capsule on FA skeleton (left)	-0.0732461	0.0362712	rs12653308	1.00142e-05	VCAN	IDP dMRI ProbtrackX FA unc l	33875891
30300	Biochemical measures	High light scatter reticulocyte count	25073	Mean FA in anterior limb of internal capsule on FA skeleton (left)	-0.0732461	0.0362712	rs12653308	1.00142e-05	VCAN	IDP dMRI TBSS MD Middle cerebellar peduncle	33875891
30300	Biochemical measures	High light scatter reticulocyte count	25073	Mean FA in anterior limb of internal capsule on FA skeleton (left)	-0.0732461	0.0362712	rs12653308	1.00142e-05	VCAN	IDP dMRI TBSS MD Genu of corpus callosum	33875891
30300	Biochemical measures	High light scatter reticulocyte count	25073	Mean FA in anterior limb of internal capsule on FA skeleton (left)	-0.0732461	0.0362712	rs12653308	1.00142e-05	VCAN	IDP dMRI TBSS MD Body of corpus callosum	33875891
30300	Biochemical measures	High light scatter reticulocyte count	25073	Mean FA in anterior limb of internal capsule on FA skeleton (left)	-0.0732461	0.0362712	rs12653308	1.00142e-05	VCAN	Triglyceride levels	32203549
30300	Biochemical measures	High light scatter reticulocyte count	25073	Mean FA in anterior limb of internal capsule on FA skeleton (left)	-0.0732461	0.0362712	rs12653308	1.00142e-05	VCAN	Fat-free mass	30593698
30300	Biochemical measures	High light scatter reticulocyte count	25073	Mean FA in anterior limb of internal capsule on FA skeleton (left)	-0.0732461	0.0362712	rs12653308	1.00142e-05	VCAN	Carotid intima media thickness (mean)	31801372
30300	Biochemical measures	High light scatter reticulocyte count	25073	Mean FA in anterior limb of internal capsule on FA skeleton (left)	-0.0732461	0.0362712	rs12653308	1.00142e-05	VCAN	Vertical cup-disc ratio (multi-trait analysis)	31959993
30300	Biochemical measures	High light scatter reticulocyte count	25073	Mean FA in anterior limb of internal capsule on FA skeleton (left)	-0.0732461	0.0362712	rs12653308	1.00142e-05	VCAN	Major depressive disorder	20516156
30300	Biochemical measures	High light scatter reticulocyte count	25073	Mean FA in anterior limb of internal capsule on FA skeleton (left)	-0.0732461	0.0362712	rs12653308	1.00142e-05	VCAN	Carotid intima media thickness (minimum)	34852643
30300	Biochemical measures	High light scatter reticulocyte count	25073	Mean FA in anterior limb of internal capsule on FA skeleton (left)	-0.0732461	0.0362712	rs12653308	1.00142e-05	VCAN	Carotid intima media thickness (mean)	34852643
30300	Biochemical measures	High light scatter reticulocyte count	25073	Mean FA in anterior limb of internal capsule on FA skeleton (left)	-0.0732461	0.0362712	rs12653308	1.00142e-05	VCAN	Carotid intima media thickness (maximum)	34852643
30300	Biochemical measures	High light scatter reticulocyte count	25073	Mean FA in anterior limb of internal capsule on FA skeleton (left)	-0.0732461	0.0362712	rs12653308	1.00142e-05	VCAN	Cortical thickness	34560273
30300	Biochemical measures	High light scatter reticulocyte count	25073	Mean FA in anterior limb of internal capsule on FA skeleton (left)	-0.0732461	0.0362712	rs12653308	1.00142e-05	VCAN	Human milk oligosaccharide concentration (lacto-N-fucopentaose III) in secretors	33831438
30300	Biochemical measures	High light scatter reticulocyte count	25073	Mean FA in anterior limb of internal capsule on FA skeleton (left)	-0.0732461	0.0362712	rs12653308	1.00142e-05	VCAN	Human milk oligosaccharide concentration (lacto-N-fucopentaose III)	33831438
30300	Biochemical measures	High light scatter reticulocyte count	25073	Mean FA in anterior limb of internal capsule on FA skeleton (left)	-0.0732461	0.0362712	rs12653308	1.00142e-05	VCAN	Corneal resistance factor (MTAG)	35446358
30300	Biochemical measures	High light scatter reticulocyte count	25073	Mean FA in anterior limb of internal capsule on FA skeleton (left)	-0.0732461	0.0362712	rs12653308	1.00142e-05	VCAN	Gastroesophageal reflux disease	31527586
30300	Biochemical measures	High light scatter reticulocyte count	25073	Mean FA in anterior limb of internal capsule on FA skeleton (left)	-0.0732461	0.0362712	rs12653308	1.00142e-05	VCAN	HDL cholesterol levels	32203549
30300	Biochemical measures	High light scatter reticulocyte count	25073	Mean FA in anterior limb of internal capsule on FA skeleton (left)	-0.0732461	0.0362712	rs12653308	1.00142e-05	VCAN	Optic disc size	31809533
30300	Biochemical measures	High light scatter reticulocyte count	25073	Mean FA in anterior limb of internal capsule on FA skeleton (left)	-0.0732461	0.0362712	rs12653308	1.00142e-05	VCAN	Brain region volumes	31676860
30300	Biochemical measures	High light scatter reticulocyte count	25073	Mean FA in anterior limb of internal capsule on FA skeleton (left)	-0.0732461	0.0362712	rs12653308	1.00142e-05	VCAN	Appendicular lean mass	31761296
30300	Biochemical measures	High light scatter reticulocyte count	25073	Mean FA in anterior limb of internal capsule on FA skeleton (left)	-0.0732461	0.0362712	rs12653308	1.00142e-05	VCAN	Cortical surface area	32193296
30300	Biochemical measures	High light scatter reticulocyte count	25073	Mean FA in anterior limb of internal capsule on FA skeleton (left)	-0.0732461	0.0362712	rs12653308	1.00142e-05	VCAN	Body fat distribution (leg fat ratio)	30664634
30300	Biochemical measures	High light scatter reticulocyte count	25073	Mean FA in anterior limb of internal capsule on FA skeleton (left)	-0.0732461	0.0362712	rs12653308	1.00142e-05	VCAN	Body fat distribution (trunk fat ratio)	30664634
30300	Biochemical measures	High light scatter reticulocyte count	25073	Mean FA in anterior limb of internal capsule on FA skeleton (left)	-0.0732461	0.0362712	rs12653308	1.00142e-05	VCAN	White matter integrity (mean diffusivity)	32358547
30300	Biochemical measures	High light scatter reticulocyte count	25073	Mean FA in anterior limb of internal capsule on FA skeleton (left)	-0.0732461	0.0362712	rs12653308	1.00142e-05	VCAN	White matter integrity (fractional anisotropy)	32358547
30300	Biochemical measures	High light scatter reticulocyte count	25073	Mean FA in anterior limb of internal capsule on FA skeleton (left)	-0.0732461	0.0362712	rs12653308	1.00142e-05	VCAN	IDP dMRI TBSS FA Splenium of corpus callosum	33875891
30300	Biochemical measures	High light scatter reticulocyte count	25073	Mean FA in anterior limb of internal capsule on FA skeleton (left)	-0.0732461	0.0362712	rs12653308	1.00142e-05	VCAN	IDP dMRI TBSS FA Anterior limb of internal capsule L	33875891
30300	Biochemical measures	High light scatter reticulocyte count	25073	Mean FA in anterior limb of internal capsule on FA skeleton (left)	-0.0732461	0.0362712	rs12653308	1.00142e-05	VCAN	IDP dMRI TBSS FA Posterior limb of internal capsule R	33875891
30300	Biochemical measures	High light scatter reticulocyte count	25073	Mean FA in anterior limb of internal capsule on FA skeleton (left)	-0.0732461	0.0362712	rs12653308	1.00142e-05	VCAN	IDP dMRI TBSS FA Posterior limb of internal capsule L	33875891
30300	Biochemical measures	High light scatter reticulocyte count	25073	Mean FA in anterior limb of internal capsule on FA skeleton (left)	-0.0732461	0.0362712	rs12653308	1.00142e-05	VCAN	IDP dMRI TBSS FA Anterior corona radiata R	33875891
30300	Biochemical measures	High light scatter reticulocyte count	25073	Mean FA in anterior limb of internal capsule on FA skeleton (left)	-0.0732461	0.0362712	rs12653308	1.00142e-05	VCAN	IDP dMRI TBSS FA Anterior corona radiata L	33875891
30300	Biochemical measures	High light scatter reticulocyte count	25073	Mean FA in anterior limb of internal capsule on FA skeleton (left)	-0.0732461	0.0362712	rs12653308	1.00142e-05	VCAN	IDP dMRI TBSS FA Superior corona radiata R	33875891
30300	Biochemical measures	High light scatter reticulocyte count	25073	Mean FA in anterior limb of internal capsule on FA skeleton (left)	-0.0732461	0.0362712	rs12653308	1.00142e-05	VCAN	IDP dMRI TBSS FA Superior corona radiata L	33875891
30300	Biochemical measures	High light scatter reticulocyte count	25073	Mean FA in anterior limb of internal capsule on FA skeleton (left)	-0.0732461	0.0362712	rs12653308	1.00142e-05	VCAN	IDP dMRI TBSS FA Posterior corona radiata L	33875891
30300	Biochemical measures	High light scatter reticulocyte count	25073	Mean FA in anterior limb of internal capsule on FA skeleton (left)	-0.0732461	0.0362712	rs12653308	1.00142e-05	VCAN	IDP dMRI TBSS FA Posterior thalamic radiation R	33875891
30300	Biochemical measures	High light scatter reticulocyte count	25073	Mean FA in anterior limb of internal capsule on FA skeleton (left)	-0.0732461	0.0362712	rs12653308	1.00142e-05	VCAN	IDP dMRI TBSS FA Sagittal stratum R	33875891
30300	Biochemical measures	High light scatter reticulocyte count	25073	Mean FA in anterior limb of internal capsule on FA skeleton (left)	-0.0732461	0.0362712	rs12653308	1.00142e-05	VCAN	IDP dMRI TBSS FA Sagittal stratum L	33875891
30300	Biochemical measures	High light scatter reticulocyte count	25073	Mean FA in anterior limb of internal capsule on FA skeleton (left)	-0.0732461	0.0362712	rs12653308	1.00142e-05	VCAN	IDP dMRI ProbtrackX FA cst r	33875891
30300	Biochemical measures	High light scatter reticulocyte count	25073	Mean FA in anterior limb of internal capsule on FA skeleton (left)	-0.0732461	0.0362712	rs12653308	1.00142e-05	VCAN	White matter integrity (fractional anisotropy)	29752348
30300	Biochemical measures	High light scatter reticulocyte count	25073	Mean FA in anterior limb of internal capsule on FA skeleton (left)	-0.0732461	0.0362712	rs12653308	1.00142e-05	VCAN	White matter integrity (mean diffusivity)	29752348
30300	Biochemical measures	High light scatter reticulocyte count	25073	Mean FA in anterior limb of internal capsule on FA skeleton (left)	-0.0732461	0.0362712	rs12653308	1.00142e-05	VCAN	White matter hyperintensity volume	29752348
30300	Biochemical measures	High light scatter reticulocyte count	25073	Mean FA in anterior limb of internal capsule on FA skeleton (left)	-0.0732461	0.0362712	rs12653308	1.00142e-05	VCAN	IDP dMRI TBSS MD Superior longitudinal fasciculus L	33875891
30300	Biochemical measures	High light scatter reticulocyte count	25073	Mean FA in anterior limb of internal capsule on FA skeleton (left)	-0.0732461	0.0362712	rs12653308	1.00142e-05	VCAN	IDP dMRI TBSS MD Uncinate fasciculus L	33875891
30300	Biochemical measures	High light scatter reticulocyte count	25073	Mean FA in anterior limb of internal capsule on FA skeleton (left)	-0.0732461	0.0362712	rs12653308	1.00142e-05	VCAN	IDP dMRI TBSS L1 Genu of corpus callosum	33875891
30300	Biochemical measures	High light scatter reticulocyte count	25073	Mean FA in anterior limb of internal capsule on FA skeleton (left)	-0.0732461	0.0362712	rs12653308	1.00142e-05	VCAN	IDP dMRI TBSS L1 Body of corpus callosum	33875891
30300	Biochemical measures	High light scatter reticulocyte count	25073	Mean FA in anterior limb of internal capsule on FA skeleton (left)	-0.0732461	0.0362712	rs12653308	1.00142e-05	VCAN	IDP dMRI TBSS L3 Sagittal stratum R	33875891
30300	Biochemical measures	High light scatter reticulocyte count	25073	Mean FA in anterior limb of internal capsule on FA skeleton (left)	-0.0732461	0.0362712	rs12653308	1.00142e-05	VCAN	IDP dMRI TBSS L3 External capsule R	33875891
30300	Biochemical measures	High light scatter reticulocyte count	25073	Mean FA in anterior limb of internal capsule on FA skeleton (left)	-0.0732461	0.0362712	rs12653308	1.00142e-05	VCAN	IDP dMRI TBSS L3 External capsule L	33875891
30300	Biochemical measures	High light scatter reticulocyte count	25073	Mean FA in anterior limb of internal capsule on FA skeleton (left)	-0.0732461	0.0362712	rs12653308	1.00142e-05	VCAN	IDP dMRI TBSS L3 Superior corona radiata R	33875891
30300	Biochemical measures	High light scatter reticulocyte count	25073	Mean FA in anterior limb of internal capsule on FA skeleton (left)	-0.0732461	0.0362712	rs12653308	1.00142e-05	VCAN	IDP dMRI TBSS L3 Superior corona radiata L	33875891
30300	Biochemical measures	High light scatter reticulocyte count	25073	Mean FA in anterior limb of internal capsule on FA skeleton (left)	-0.0732461	0.0362712	rs12653308	1.00142e-05	VCAN	IDP dMRI TBSS L3 Posterior corona radiata R	33875891
30300	Biochemical measures	High light scatter reticulocyte count	25073	Mean FA in anterior limb of internal capsule on FA skeleton (left)	-0.0732461	0.0362712	rs12653308	1.00142e-05	VCAN	IDP dMRI TBSS L3 Posterior corona radiata L	33875891
30300	Biochemical measures	High light scatter reticulocyte count	25073	Mean FA in anterior limb of internal capsule on FA skeleton (left)	-0.0732461	0.0362712	rs12653308	1.00142e-05	VCAN	IDP dMRI TBSS L3 Posterior thalamic radiation R	33875891
30300	Biochemical measures	High light scatter reticulocyte count	25073	Mean FA in anterior limb of internal capsule on FA skeleton (left)	-0.0732461	0.0362712	rs12653308	1.00142e-05	VCAN	IDP dMRI ProbtrackX L2 ar l	33875891
30300	Biochemical measures	High light scatter reticulocyte count	25073	Mean FA in anterior limb of internal capsule on FA skeleton (left)	-0.0732461	0.0362712	rs12653308	1.00142e-05	VCAN	IDP dMRI ProbtrackX L2 ar r	33875891
30300	Biochemical measures	High light scatter reticulocyte count	25073	Mean FA in anterior limb of internal capsule on FA skeleton (left)	-0.0732461	0.0362712	rs12653308	1.00142e-05	VCAN	IDP dMRI ProbtrackX L2 atr l	33875891
30300	Biochemical measures	High light scatter reticulocyte count	25073	Mean FA in anterior limb of internal capsule on FA skeleton (left)	-0.0732461	0.0362712	rs12653308	1.00142e-05	VCAN	IDP dMRI ProbtrackX L2 atr r	33875891
30300	Biochemical measures	High light scatter reticulocyte count	25073	Mean FA in anterior limb of internal capsule on FA skeleton (left)	-0.0732461	0.0362712	rs12653308	1.00142e-05	VCAN	IDP dMRI ProbtrackX L2 cgc r	33875891
30300	Biochemical measures	High light scatter reticulocyte count	25073	Mean FA in anterior limb of internal capsule on FA skeleton (left)	-0.0732461	0.0362712	rs12653308	1.00142e-05	VCAN	IDP dMRI ProbtrackX L2 cst r	33875891
30300	Biochemical measures	High light scatter reticulocyte count	25073	Mean FA in anterior limb of internal capsule on FA skeleton (left)	-0.0732461	0.0362712	rs12653308	1.00142e-05	VCAN	IDP dMRI ProbtrackX L2 fmi	33875891
30300	Biochemical measures	High light scatter reticulocyte count	25073	Mean FA in anterior limb of internal capsule on FA skeleton (left)	-0.0732461	0.0362712	rs12653308	1.00142e-05	VCAN	IDP dMRI ProbtrackX L2 ifo l	33875891
30300	Biochemical measures	High light scatter reticulocyte count	25073	Mean FA in anterior limb of internal capsule on FA skeleton (left)	-0.0732461	0.0362712	rs12653308	1.00142e-05	VCAN	IDP dMRI ProbtrackX L2 ifo r	33875891
30300	Biochemical measures	High light scatter reticulocyte count	25073	Mean FA in anterior limb of internal capsule on FA skeleton (left)	-0.0732461	0.0362712	rs12653308	1.00142e-05	VCAN	IDP dMRI ProbtrackX L1 fmi	33875891
30300	Biochemical measures	High light scatter reticulocyte count	25073	Mean FA in anterior limb of internal capsule on FA skeleton (left)	-0.0732461	0.0362712	rs12653308	1.00142e-05	VCAN	IDP dMRI ProbtrackX L1 ifo r	33875891
30300	Biochemical measures	High light scatter reticulocyte count	25073	Mean FA in anterior limb of internal capsule on FA skeleton (left)	-0.0732461	0.0362712	rs12653308	1.00142e-05	VCAN	IDP dMRI ProbtrackX L1 ilf l	33875891
30300	Biochemical measures	High light scatter reticulocyte count	25073	Mean FA in anterior limb of internal capsule on FA skeleton (left)	-0.0732461	0.0362712	rs12653308	1.00142e-05	VCAN	IDP dMRI ProbtrackX L1 ilf r	33875891
30300	Biochemical measures	High light scatter reticulocyte count	25073	Mean FA in anterior limb of internal capsule on FA skeleton (left)	-0.0732461	0.0362712	rs12653308	1.00142e-05	VCAN	IDP dMRI ProbtrackX L1 slf l	33875891
30300	Biochemical measures	High light scatter reticulocyte count	25073	Mean FA in anterior limb of internal capsule on FA skeleton (left)	-0.0732461	0.0362712	rs12653308	1.00142e-05	VCAN	Joint mobility (Beighton score)	27182965
30300	Biochemical measures	High light scatter reticulocyte count	25073	Mean FA in anterior limb of internal capsule on FA skeleton (left)	-0.0732461	0.0362712	rs12653308	1.00142e-05	VCAN	Platelet-derived growth factor BB levels	27989323
30300	Biochemical measures	High light scatter reticulocyte count	25073	Mean FA in anterior limb of internal capsule on FA skeleton (left)	-0.0732461	0.0362712	rs12653308	1.00142e-05	VCAN	Appendicular lean mass	28724990
30300	Biochemical measures	High light scatter reticulocyte count	25073	Mean FA in anterior limb of internal capsule on FA skeleton (left)	-0.0732461	0.0362712	rs12653308	1.00142e-05	VCAN	Lean body mass	28724990
30300	Biochemical measures	High light scatter reticulocyte count	25073	Mean FA in anterior limb of internal capsule on FA skeleton (left)	-0.0732461	0.0362712	rs12653308	1.00142e-05	VCAN	White matter hyperintensity volume	33293549
30300	Biochemical measures	High light scatter reticulocyte count	25073	Mean FA in anterior limb of internal capsule on FA skeleton (left)	-0.0732461	0.0362712	rs12653308	1.00142e-05	VCAN	White matter hyperintensity volume (adjusted for hypertension)	33293549
30300	Biochemical measures	High light scatter reticulocyte count	25073	Mean FA in anterior limb of internal capsule on FA skeleton (left)	-0.0732461	0.0362712	rs12653308	1.00142e-05	VCAN	Subcortical volume (MOSTest)	32665545
30300	Biochemical measures	High light scatter reticulocyte count	25073	Mean FA in anterior limb of internal capsule on FA skeleton (left)	-0.0732461	0.0362712	rs12653308	1.00142e-05	VCAN	Brain morphology (MOSTest)	32665545
30300	Biochemical measures	High light scatter reticulocyte count	25073	Mean FA in anterior limb of internal capsule on FA skeleton (left)	-0.0732461	0.0362712	rs12653308	1.00142e-05	VCAN	Cortical thickness (MOSTest)	32665545
30300	Biochemical measures	High light scatter reticulocyte count	25073	Mean FA in anterior limb of internal capsule on FA skeleton (left)	-0.0732461	0.0362712	rs12653308	1.00142e-05	VCAN	Monocyte count	32888493
30300	Biochemical measures	High light scatter reticulocyte count	25073	Mean FA in anterior limb of internal capsule on FA skeleton (left)	-0.0732461	0.0362712	rs12653308	1.00142e-05	VCAN	Brain morphology (min-P)	32665545
30300	Biochemical measures	High light scatter reticulocyte count	25073	Mean FA in anterior limb of internal capsule on FA skeleton (left)	-0.0732461	0.0362712	rs12653308	1.00142e-05	VCAN	Waist circumference adjusted for body mass index	31669095
30300	Biochemical measures	High light scatter reticulocyte count	25073	Mean FA in anterior limb of internal capsule on FA skeleton (left)	-0.0732461	0.0362712	rs12653308	1.00142e-05	VCAN	Cortical surface area (MOSTest)	32665545
30300	Biochemical measures	High light scatter reticulocyte count	25073	Mean FA in anterior limb of internal capsule on FA skeleton (left)	-0.0732461	0.0362712	rs12653308	1.00142e-05	VCAN	Cortical surface area (min-P)	32665545
30300	Biochemical measures	High light scatter reticulocyte count	25073	Mean FA in anterior limb of internal capsule on FA skeleton (left)	-0.0732461	0.0362712	rs12653308	1.00142e-05	VCAN	Cortical thickness (min-P)	32665545
30300	Biochemical measures	High light scatter reticulocyte count	25073	Mean FA in anterior limb of internal capsule on FA skeleton (left)	-0.0732461	0.0362712	rs12653308	1.00142e-05	VCAN	Whole brain restricted isotropic diffusion (multivariate analysis)	35505052
30300	Biochemical measures	High light scatter reticulocyte count	25073	Mean FA in anterior limb of internal capsule on FA skeleton (left)	-0.0732461	0.0362712	rs12653308	1.00142e-05	VCAN	Vertical cup-disc ratio	34077760
30300	Biochemical measures	High light scatter reticulocyte count	25073	Mean FA in anterior limb of internal capsule on FA skeleton (left)	-0.0732461	0.0362712	rs12653308	1.00142e-05	VCAN	Whole brain restricted directional diffusion (multivariate analysis)	35505052
30300	Biochemical measures	High light scatter reticulocyte count	25073	Mean FA in anterior limb of internal capsule on FA skeleton (left)	-0.0732461	0.0362712	rs12653308	1.00142e-05	VCAN	2-hydroxy-3-methylvalerate levels in elite athletes	31882771
30300	Biochemical measures	High light scatter reticulocyte count	25073	Mean FA in anterior limb of internal capsule on FA skeleton (left)	-0.0732461	0.0362712	rs12653308	1.00142e-05	VCAN	Whole brain free water diffusion (multivariate analysis)	35505052
30300	Biochemical measures	High light scatter reticulocyte count	25073	Mean FA in anterior limb of internal capsule on FA skeleton (left)	-0.0732461	0.0362712	rs12653308	1.00142e-05	VCAN	Vertex-wise cortical surface area	34910505
30300	Biochemical measures	High light scatter reticulocyte count	25073	Mean FA in anterior limb of internal capsule on FA skeleton (left)	-0.0732461	0.0362712	rs12653308	1.00142e-05	VCAN	Vertex-wise cortical thickness	34910505
30300	Biochemical measures	High light scatter reticulocyte count	25073	Mean FA in anterior limb of internal capsule on FA skeleton (left)	-0.0732461	0.0362712	rs12653308	1.00142e-05	VCAN	Heel bone mineral density	30595370
30300	Biochemical measures	High light scatter reticulocyte count	25073	Mean FA in anterior limb of internal capsule on FA skeleton (left)	-0.0732461	0.0362712	rs12653308	1.00142e-05	VCAN	White matter mean diffusivity x age interaction (2df)	34358307
30300	Biochemical measures	High light scatter reticulocyte count	25073	Mean FA in anterior limb of internal capsule on FA skeleton (left)	-0.0732461	0.0362712	rs12653308	1.00142e-05	VCAN	Estimated glomerular filtration rate (creatinine)	35710981
30300	Biochemical measures	High light scatter reticulocyte count	25073	Mean FA in anterior limb of internal capsule on FA skeleton (left)	-0.0732461	0.0362712	rs12653308	1.00142e-05	VCAN	Vertex-wise sulcal depth	34910505
30300	Biochemical measures	High light scatter reticulocyte count	25073	Mean FA in anterior limb of internal capsule on FA skeleton (left)	-0.0732461	0.0362712	rs12653308	1.00142e-05	VCAN	Triglycerides	34594039
30300	Biochemical measures	High light scatter reticulocyte count	25073	Mean FA in anterior limb of internal capsule on FA skeleton (left)	-0.0732461	0.0362712	rs12653308	1.00142e-05	VCAN	Educational attainment	35361970
30300	Biochemical measures	High light scatter reticulocyte count	25073	Mean FA in anterior limb of internal capsule on FA skeleton (left)	-0.0732461	0.0362712	rs12653308	1.00142e-05	VCAN	IDP dMRI TBSS L3 Genu of corpus callosum	33875891
30300	Biochemical measures	High light scatter reticulocyte count	25073	Mean FA in anterior limb of internal capsule on FA skeleton (left)	-0.0732461	0.0362712	rs12653308	1.00142e-05	VCAN	IDP dMRI TBSS L3 Cingulum hippocampus R	33875891
30300	Biochemical measures	High light scatter reticulocyte count	25073	Mean FA in anterior limb of internal capsule on FA skeleton (left)	-0.0732461	0.0362712	rs12653308	1.00142e-05	VCAN	IDP dMRI TBSS L3 Cingulum hippocampus L	33875891
30300	Biochemical measures	High light scatter reticulocyte count	25073	Mean FA in anterior limb of internal capsule on FA skeleton (left)	-0.0732461	0.0362712	rs12653308	1.00142e-05	VCAN	IDP dMRI TBSS L3 Superior longitudinal fasciculus R	33875891
30300	Biochemical measures	High light scatter reticulocyte count	25073	Mean FA in anterior limb of internal capsule on FA skeleton (left)	-0.0732461	0.0362712	rs12653308	1.00142e-05	VCAN	IDP dMRI TBSS L3 Superior longitudinal fasciculus L	33875891
30300	Biochemical measures	High light scatter reticulocyte count	25073	Mean FA in anterior limb of internal capsule on FA skeleton (left)	-0.0732461	0.0362712	rs12653308	1.00142e-05	VCAN	IDP dMRI TBSS L3 Middle cerebellar peduncle	33875891
30300	Biochemical measures	High light scatter reticulocyte count	25073	Mean FA in anterior limb of internal capsule on FA skeleton (left)	-0.0732461	0.0362712	rs12653308	1.00142e-05	VCAN	IDP dMRI TBSS L3 Body of corpus callosum	33875891
30300	Biochemical measures	High light scatter reticulocyte count	25073	Mean FA in anterior limb of internal capsule on FA skeleton (left)	-0.0732461	0.0362712	rs12653308	1.00142e-05	VCAN	IDP dMRI TBSS L3 Splenium of corpus callosum	33875891
30300	Biochemical measures	High light scatter reticulocyte count	25073	Mean FA in anterior limb of internal capsule on FA skeleton (left)	-0.0732461	0.0362712	rs12653308	1.00142e-05	VCAN	IDP dMRI TBSS L3 Anterior limb of internal capsule L	33875891
30300	Biochemical measures	High light scatter reticulocyte count	25073	Mean FA in anterior limb of internal capsule on FA skeleton (left)	-0.0732461	0.0362712	rs12653308	1.00142e-05	VCAN	IDP dMRI TBSS L3 Posterior limb of internal capsule R	33875891
30300	Biochemical measures	High light scatter reticulocyte count	25073	Mean FA in anterior limb of internal capsule on FA skeleton (left)	-0.0732461	0.0362712	rs12653308	1.00142e-05	VCAN	IDP dMRI TBSS L3 Posterior limb of internal capsule L	33875891
30300	Biochemical measures	High light scatter reticulocyte count	25073	Mean FA in anterior limb of internal capsule on FA skeleton (left)	-0.0732461	0.0362712	rs12653308	1.00142e-05	VCAN	IDP dMRI TBSS L3 Anterior corona radiata R	33875891
30300	Biochemical measures	High light scatter reticulocyte count	25073	Mean FA in anterior limb of internal capsule on FA skeleton (left)	-0.0732461	0.0362712	rs12653308	1.00142e-05	VCAN	IDP dMRI TBSS L3 Anterior corona radiata L	33875891
30260	Biochemical measures	Mean reticulocyte volume	25090	Mean FA in cingulum cingulate gyrus on FA skeleton (right)	-0.0180119	0.0120146	rs3852188	3.05867e-06	VCAN	White matter microstructure (fractional anisotropy)	31666681
30260	Biochemical measures	Mean reticulocyte volume	25090	Mean FA in cingulum cingulate gyrus on FA skeleton (right)	-0.0180119	0.0120146	rs3852188	3.05867e-06	VCAN	Monocyte count	34226706
30260	Biochemical measures	Mean reticulocyte volume	25090	Mean FA in cingulum cingulate gyrus on FA skeleton (right)	-0.0180119	0.0120146	rs3852188	3.05867e-06	VCAN	Brain shape (segment 2)	33821002
30260	Biochemical measures	Mean reticulocyte volume	25090	Mean FA in cingulum cingulate gyrus on FA skeleton (right)	-0.0180119	0.0120146	rs3852188	3.05867e-06	VCAN	Appendicular lean mass	33097823
30260	Biochemical measures	Mean reticulocyte volume	25090	Mean FA in cingulum cingulate gyrus on FA skeleton (right)	-0.0180119	0.0120146	rs3852188	3.05867e-06	VCAN	Cortical surface area	34560273
30260	Biochemical measures	Mean reticulocyte volume	25090	Mean FA in cingulum cingulate gyrus on FA skeleton (right)	-0.0180119	0.0120146	rs3852188	3.05867e-06	VCAN	White matter microstructure (radial diusivities)	31666681
30260	Biochemical measures	Mean reticulocyte volume	25090	Mean FA in cingulum cingulate gyrus on FA skeleton (right)	-0.0180119	0.0120146	rs3852188	3.05867e-06	VCAN	Periventricular white matter hyperintensities	32517579
30260	Biochemical measures	Mean reticulocyte volume	25090	Mean FA in cingulum cingulate gyrus on FA skeleton (right)	-0.0180119	0.0120146	rs3852188	3.05867e-06	VCAN	Cortical volume	32963231
30260	Biochemical measures	Mean reticulocyte volume	25090	Mean FA in cingulum cingulate gyrus on FA skeleton (right)	-0.0180119	0.0120146	rs3852188	3.05867e-06	VCAN	White matter microstructure (axial diusivities)	31666681
30260	Biochemical measures	Mean reticulocyte volume	25090	Mean FA in cingulum cingulate gyrus on FA skeleton (right)	-0.0180119	0.0120146	rs3852188	3.05867e-06	VCAN	White matter microstructure (mean diusivities)	31666681
30260	Biochemical measures	Mean reticulocyte volume	25090	Mean FA in cingulum cingulate gyrus on FA skeleton (right)	-0.0180119	0.0120146	rs3852188	3.05867e-06	VCAN	IDP dMRI TBSS L1 Anterior corona radiata R	33875891
30260	Biochemical measures	Mean reticulocyte volume	25090	Mean FA in cingulum cingulate gyrus on FA skeleton (right)	-0.0180119	0.0120146	rs3852188	3.05867e-06	VCAN	IDP dMRI TBSS L1 Superior corona radiata R	33875891
30260	Biochemical measures	Mean reticulocyte volume	25090	Mean FA in cingulum cingulate gyrus on FA skeleton (right)	-0.0180119	0.0120146	rs3852188	3.05867e-06	VCAN	IDP dMRI ProbtrackX MD unc r	33875891
30260	Biochemical measures	Mean reticulocyte volume	25090	Mean FA in cingulum cingulate gyrus on FA skeleton (right)	-0.0180119	0.0120146	rs3852188	3.05867e-06	VCAN	IDP dMRI ProbtrackX L1 atr l	33875891
30260	Biochemical measures	Mean reticulocyte volume	25090	Mean FA in cingulum cingulate gyrus on FA skeleton (right)	-0.0180119	0.0120146	rs3852188	3.05867e-06	VCAN	IDP dMRI ProbtrackX L1 atr r	33875891
30260	Biochemical measures	Mean reticulocyte volume	25090	Mean FA in cingulum cingulate gyrus on FA skeleton (right)	-0.0180119	0.0120146	rs3852188	3.05867e-06	VCAN	IDP dMRI ProbtrackX L1 cgh l	33875891
30260	Biochemical measures	Mean reticulocyte volume	25090	Mean FA in cingulum cingulate gyrus on FA skeleton (right)	-0.0180119	0.0120146	rs3852188	3.05867e-06	VCAN	IDP dMRI TBSS L3 Uncinate fasciculus L	33875891
30260	Biochemical measures	Mean reticulocyte volume	25090	Mean FA in cingulum cingulate gyrus on FA skeleton (right)	-0.0180119	0.0120146	rs3852188	3.05867e-06	VCAN	IDP dMRI ProbtrackX MD ar l	33875891
30260	Biochemical measures	Mean reticulocyte volume	25090	Mean FA in cingulum cingulate gyrus on FA skeleton (right)	-0.0180119	0.0120146	rs3852188	3.05867e-06	VCAN	IDP dMRI ProbtrackX MD ar r	33875891
30260	Biochemical measures	Mean reticulocyte volume	25090	Mean FA in cingulum cingulate gyrus on FA skeleton (right)	-0.0180119	0.0120146	rs3852188	3.05867e-06	VCAN	IDP dMRI ProbtrackX MD atr l	33875891
30260	Biochemical measures	Mean reticulocyte volume	25090	Mean FA in cingulum cingulate gyrus on FA skeleton (right)	-0.0180119	0.0120146	rs3852188	3.05867e-06	VCAN	IDP dMRI ProbtrackX MD atr r	33875891
30260	Biochemical measures	Mean reticulocyte volume	25090	Mean FA in cingulum cingulate gyrus on FA skeleton (right)	-0.0180119	0.0120146	rs3852188	3.05867e-06	VCAN	IDP dMRI ProbtrackX MD cgh l	33875891
30260	Biochemical measures	Mean reticulocyte volume	25090	Mean FA in cingulum cingulate gyrus on FA skeleton (right)	-0.0180119	0.0120146	rs3852188	3.05867e-06	VCAN	IDP dMRI ProbtrackX MD cst r	33875891
30260	Biochemical measures	Mean reticulocyte volume	25090	Mean FA in cingulum cingulate gyrus on FA skeleton (right)	-0.0180119	0.0120146	rs3852188	3.05867e-06	VCAN	IDP dMRI ProbtrackX MD fmi	33875891
30260	Biochemical measures	Mean reticulocyte volume	25090	Mean FA in cingulum cingulate gyrus on FA skeleton (right)	-0.0180119	0.0120146	rs3852188	3.05867e-06	VCAN	IDP dMRI ProbtrackX MD ifo l	33875891
30260	Biochemical measures	Mean reticulocyte volume	25090	Mean FA in cingulum cingulate gyrus on FA skeleton (right)	-0.0180119	0.0120146	rs3852188	3.05867e-06	VCAN	IDP dMRI ProbtrackX MD ifo r	33875891
30260	Biochemical measures	Mean reticulocyte volume	25090	Mean FA in cingulum cingulate gyrus on FA skeleton (right)	-0.0180119	0.0120146	rs3852188	3.05867e-06	VCAN	IDP dMRI ProbtrackX MD ilf l	33875891
30260	Biochemical measures	Mean reticulocyte volume	25090	Mean FA in cingulum cingulate gyrus on FA skeleton (right)	-0.0180119	0.0120146	rs3852188	3.05867e-06	VCAN	IDP dMRI ProbtrackX MD ilf r	33875891
30260	Biochemical measures	Mean reticulocyte volume	25090	Mean FA in cingulum cingulate gyrus on FA skeleton (right)	-0.0180119	0.0120146	rs3852188	3.05867e-06	VCAN	IDP dMRI ProbtrackX MD ptr l	33875891
30260	Biochemical measures	Mean reticulocyte volume	25090	Mean FA in cingulum cingulate gyrus on FA skeleton (right)	-0.0180119	0.0120146	rs3852188	3.05867e-06	VCAN	IDP dMRI ProbtrackX MD ptr r	33875891
30260	Biochemical measures	Mean reticulocyte volume	25090	Mean FA in cingulum cingulate gyrus on FA skeleton (right)	-0.0180119	0.0120146	rs3852188	3.05867e-06	VCAN	IDP dMRI ProbtrackX MD slf l	33875891
30260	Biochemical measures	Mean reticulocyte volume	25090	Mean FA in cingulum cingulate gyrus on FA skeleton (right)	-0.0180119	0.0120146	rs3852188	3.05867e-06	VCAN	IDP dMRI ProbtrackX MD slf r	33875891
30260	Biochemical measures	Mean reticulocyte volume	25090	Mean FA in cingulum cingulate gyrus on FA skeleton (right)	-0.0180119	0.0120146	rs3852188	3.05867e-06	VCAN	IDP dMRI ProbtrackX MD str r	33875891
30260	Biochemical measures	Mean reticulocyte volume	25090	Mean FA in cingulum cingulate gyrus on FA skeleton (right)	-0.0180119	0.0120146	rs3852188	3.05867e-06	VCAN	IDP dMRI ProbtrackX MD unc l	33875891
30260	Biochemical measures	Mean reticulocyte volume	25090	Mean FA in cingulum cingulate gyrus on FA skeleton (right)	-0.0180119	0.0120146	rs3852188	3.05867e-06	VCAN	IDP dMRI ProbtrackX L3 str r	33875891
30260	Biochemical measures	Mean reticulocyte volume	25090	Mean FA in cingulum cingulate gyrus on FA skeleton (right)	-0.0180119	0.0120146	rs3852188	3.05867e-06	VCAN	IDP dMRI ProbtrackX L3 unc l	33875891
30260	Biochemical measures	Mean reticulocyte volume	25090	Mean FA in cingulum cingulate gyrus on FA skeleton (right)	-0.0180119	0.0120146	rs3852188	3.05867e-06	VCAN	IDP dMRI TBSS ICVF Genu of corpus callosum	33875891
30260	Biochemical measures	Mean reticulocyte volume	25090	Mean FA in cingulum cingulate gyrus on FA skeleton (right)	-0.0180119	0.0120146	rs3852188	3.05867e-06	VCAN	IDP dMRI TBSS ICVF Body of corpus callosum	33875891
30260	Biochemical measures	Mean reticulocyte volume	25090	Mean FA in cingulum cingulate gyrus on FA skeleton (right)	-0.0180119	0.0120146	rs3852188	3.05867e-06	VCAN	IDP dMRI ProbtrackX L2 ilf l	33875891
30260	Biochemical measures	Mean reticulocyte volume	25090	Mean FA in cingulum cingulate gyrus on FA skeleton (right)	-0.0180119	0.0120146	rs3852188	3.05867e-06	VCAN	IDP dMRI ProbtrackX L2 ilf r	33875891
30260	Biochemical measures	Mean reticulocyte volume	25090	Mean FA in cingulum cingulate gyrus on FA skeleton (right)	-0.0180119	0.0120146	rs3852188	3.05867e-06	VCAN	IDP dMRI ProbtrackX L2 ptr l	33875891
30260	Biochemical measures	Mean reticulocyte volume	25090	Mean FA in cingulum cingulate gyrus on FA skeleton (right)	-0.0180119	0.0120146	rs3852188	3.05867e-06	VCAN	IDP dMRI ProbtrackX L2 ptr r	33875891
30260	Biochemical measures	Mean reticulocyte volume	25090	Mean FA in cingulum cingulate gyrus on FA skeleton (right)	-0.0180119	0.0120146	rs3852188	3.05867e-06	VCAN	IDP dMRI ProbtrackX L2 slf l	33875891
30260	Biochemical measures	Mean reticulocyte volume	25090	Mean FA in cingulum cingulate gyrus on FA skeleton (right)	-0.0180119	0.0120146	rs3852188	3.05867e-06	VCAN	IDP dMRI ProbtrackX L2 slf r	33875891
30260	Biochemical measures	Mean reticulocyte volume	25090	Mean FA in cingulum cingulate gyrus on FA skeleton (right)	-0.0180119	0.0120146	rs3852188	3.05867e-06	VCAN	IDP dMRI ProbtrackX L2 str r	33875891
30260	Biochemical measures	Mean reticulocyte volume	25090	Mean FA in cingulum cingulate gyrus on FA skeleton (right)	-0.0180119	0.0120146	rs3852188	3.05867e-06	VCAN	IDP dMRI ProbtrackX L2 unc l	33875891
30260	Biochemical measures	Mean reticulocyte volume	25090	Mean FA in cingulum cingulate gyrus on FA skeleton (right)	-0.0180119	0.0120146	rs3852188	3.05867e-06	VCAN	IDP dMRI ProbtrackX L2 unc r	33875891
30260	Biochemical measures	Mean reticulocyte volume	25090	Mean FA in cingulum cingulate gyrus on FA skeleton (right)	-0.0180119	0.0120146	rs3852188	3.05867e-06	VCAN	IDP dMRI ProbtrackX L3 ar l	33875891
30260	Biochemical measures	Mean reticulocyte volume	25090	Mean FA in cingulum cingulate gyrus on FA skeleton (right)	-0.0180119	0.0120146	rs3852188	3.05867e-06	VCAN	IDP dMRI ProbtrackX L3 ar r	33875891
30260	Biochemical measures	Mean reticulocyte volume	25090	Mean FA in cingulum cingulate gyrus on FA skeleton (right)	-0.0180119	0.0120146	rs3852188	3.05867e-06	VCAN	IDP dMRI ProbtrackX L3 atr r	33875891
30260	Biochemical measures	Mean reticulocyte volume	25090	Mean FA in cingulum cingulate gyrus on FA skeleton (right)	-0.0180119	0.0120146	rs3852188	3.05867e-06	VCAN	IDP dMRI ProbtrackX L3 cgc r	33875891
30260	Biochemical measures	Mean reticulocyte volume	25090	Mean FA in cingulum cingulate gyrus on FA skeleton (right)	-0.0180119	0.0120146	rs3852188	3.05867e-06	VCAN	IDP dMRI ProbtrackX L3 fmi	33875891
30260	Biochemical measures	Mean reticulocyte volume	25090	Mean FA in cingulum cingulate gyrus on FA skeleton (right)	-0.0180119	0.0120146	rs3852188	3.05867e-06	VCAN	IDP dMRI ProbtrackX L3 ifo r	33875891
30260	Biochemical measures	Mean reticulocyte volume	25090	Mean FA in cingulum cingulate gyrus on FA skeleton (right)	-0.0180119	0.0120146	rs3852188	3.05867e-06	VCAN	IDP dMRI ProbtrackX L3 ilf l	33875891
30260	Biochemical measures	Mean reticulocyte volume	25090	Mean FA in cingulum cingulate gyrus on FA skeleton (right)	-0.0180119	0.0120146	rs3852188	3.05867e-06	VCAN	IDP dMRI ProbtrackX L3 ilf r	33875891
30260	Biochemical measures	Mean reticulocyte volume	25090	Mean FA in cingulum cingulate gyrus on FA skeleton (right)	-0.0180119	0.0120146	rs3852188	3.05867e-06	VCAN	IDP dMRI ProbtrackX L3 ptr r	33875891
30260	Biochemical measures	Mean reticulocyte volume	25090	Mean FA in cingulum cingulate gyrus on FA skeleton (right)	-0.0180119	0.0120146	rs3852188	3.05867e-06	VCAN	IDP dMRI ProbtrackX L3 slf l	33875891
30260	Biochemical measures	Mean reticulocyte volume	25090	Mean FA in cingulum cingulate gyrus on FA skeleton (right)	-0.0180119	0.0120146	rs3852188	3.05867e-06	VCAN	IDP dMRI ProbtrackX L3 slf r	33875891
30260	Biochemical measures	Mean reticulocyte volume	25090	Mean FA in cingulum cingulate gyrus on FA skeleton (right)	-0.0180119	0.0120146	rs3852188	3.05867e-06	VCAN	IDP dMRI TBSS ICVF Anterior corona radiata R	33875891
30260	Biochemical measures	Mean reticulocyte volume	25090	Mean FA in cingulum cingulate gyrus on FA skeleton (right)	-0.0180119	0.0120146	rs3852188	3.05867e-06	VCAN	IDP dMRI TBSS ICVF Anterior corona radiata L	33875891
30260	Biochemical measures	Mean reticulocyte volume	25090	Mean FA in cingulum cingulate gyrus on FA skeleton (right)	-0.0180119	0.0120146	rs3852188	3.05867e-06	VCAN	IDP dMRI TBSS ICVF Posterior corona radiata L	33875891
30260	Biochemical measures	Mean reticulocyte volume	25090	Mean FA in cingulum cingulate gyrus on FA skeleton (right)	-0.0180119	0.0120146	rs3852188	3.05867e-06	VCAN	IDP dMRI TBSS ICVF Posterior thalamic radiation R	33875891
30260	Biochemical measures	Mean reticulocyte volume	25090	Mean FA in cingulum cingulate gyrus on FA skeleton (right)	-0.0180119	0.0120146	rs3852188	3.05867e-06	VCAN	IDP dMRI TBSS ICVF Sagittal stratum L	33875891
30260	Biochemical measures	Mean reticulocyte volume	25090	Mean FA in cingulum cingulate gyrus on FA skeleton (right)	-0.0180119	0.0120146	rs3852188	3.05867e-06	VCAN	IDP dMRI TBSS ICVF External capsule R	33875891
30260	Biochemical measures	Mean reticulocyte volume	25090	Mean FA in cingulum cingulate gyrus on FA skeleton (right)	-0.0180119	0.0120146	rs3852188	3.05867e-06	VCAN	IDP dMRI ProbtrackX ICVF ifo r	33875891
30260	Biochemical measures	Mean reticulocyte volume	25090	Mean FA in cingulum cingulate gyrus on FA skeleton (right)	-0.0180119	0.0120146	rs3852188	3.05867e-06	VCAN	IDP dMRI ProbtrackX ICVF ml l	33875891
30260	Biochemical measures	Mean reticulocyte volume	25090	Mean FA in cingulum cingulate gyrus on FA skeleton (right)	-0.0180119	0.0120146	rs3852188	3.05867e-06	VCAN	IDP dMRI ProbtrackX ICVF ml r	33875891
30260	Biochemical measures	Mean reticulocyte volume	25090	Mean FA in cingulum cingulate gyrus on FA skeleton (right)	-0.0180119	0.0120146	rs3852188	3.05867e-06	VCAN	IDP dMRI ProbtrackX ICVF cgc l	33875891
30260	Biochemical measures	Mean reticulocyte volume	25090	Mean FA in cingulum cingulate gyrus on FA skeleton (right)	-0.0180119	0.0120146	rs3852188	3.05867e-06	VCAN	IDP dMRI ProbtrackX ICVF cgc r	33875891
30260	Biochemical measures	Mean reticulocyte volume	25090	Mean FA in cingulum cingulate gyrus on FA skeleton (right)	-0.0180119	0.0120146	rs3852188	3.05867e-06	VCAN	IDP dMRI ProbtrackX ICVF cgh l	33875891
30260	Biochemical measures	Mean reticulocyte volume	25090	Mean FA in cingulum cingulate gyrus on FA skeleton (right)	-0.0180119	0.0120146	rs3852188	3.05867e-06	VCAN	IDP dMRI ProbtrackX ICVF cgh r	33875891
30260	Biochemical measures	Mean reticulocyte volume	25090	Mean FA in cingulum cingulate gyrus on FA skeleton (right)	-0.0180119	0.0120146	rs3852188	3.05867e-06	VCAN	IDP dMRI TBSS OD Posterior corona radiata L	33875891
30260	Biochemical measures	Mean reticulocyte volume	25090	Mean FA in cingulum cingulate gyrus on FA skeleton (right)	-0.0180119	0.0120146	rs3852188	3.05867e-06	VCAN	IDP dMRI ProbtrackX ICVF unc l	33875891
30260	Biochemical measures	Mean reticulocyte volume	25090	Mean FA in cingulum cingulate gyrus on FA skeleton (right)	-0.0180119	0.0120146	rs3852188	3.05867e-06	VCAN	IDP dMRI TBSS OD Genu of corpus callosum	33875891
30260	Biochemical measures	Mean reticulocyte volume	25090	Mean FA in cingulum cingulate gyrus on FA skeleton (right)	-0.0180119	0.0120146	rs3852188	3.05867e-06	VCAN	IDP dMRI TBSS MD Posterior thalamic radiation R	33875891
30260	Biochemical measures	Mean reticulocyte volume	25090	Mean FA in cingulum cingulate gyrus on FA skeleton (right)	-0.0180119	0.0120146	rs3852188	3.05867e-06	VCAN	IDP dMRI TBSS MD Sagittal stratum R	33875891
30260	Biochemical measures	Mean reticulocyte volume	25090	Mean FA in cingulum cingulate gyrus on FA skeleton (right)	-0.0180119	0.0120146	rs3852188	3.05867e-06	VCAN	IDP dMRI TBSS MD External capsule R	33875891
30260	Biochemical measures	Mean reticulocyte volume	25090	Mean FA in cingulum cingulate gyrus on FA skeleton (right)	-0.0180119	0.0120146	rs3852188	3.05867e-06	VCAN	IDP dMRI TBSS MD External capsule L	33875891
30260	Biochemical measures	Mean reticulocyte volume	25090	Mean FA in cingulum cingulate gyrus on FA skeleton (right)	-0.0180119	0.0120146	rs3852188	3.05867e-06	VCAN	IDP dMRI TBSS MD Posterior limb of internal capsule L	33875891
30260	Biochemical measures	Mean reticulocyte volume	25090	Mean FA in cingulum cingulate gyrus on FA skeleton (right)	-0.0180119	0.0120146	rs3852188	3.05867e-06	VCAN	IDP dMRI TBSS MD Retrolenticular part of internal capsule R	33875891
30260	Biochemical measures	Mean reticulocyte volume	25090	Mean FA in cingulum cingulate gyrus on FA skeleton (right)	-0.0180119	0.0120146	rs3852188	3.05867e-06	VCAN	IDP dMRI TBSS MD Retrolenticular part of internal capsule L	33875891
30260	Biochemical measures	Mean reticulocyte volume	25090	Mean FA in cingulum cingulate gyrus on FA skeleton (right)	-0.0180119	0.0120146	rs3852188	3.05867e-06	VCAN	IDP dMRI TBSS MD Anterior corona radiata R	33875891
30260	Biochemical measures	Mean reticulocyte volume	25090	Mean FA in cingulum cingulate gyrus on FA skeleton (right)	-0.0180119	0.0120146	rs3852188	3.05867e-06	VCAN	IDP dMRI TBSS MD Superior corona radiata R	33875891
30260	Biochemical measures	Mean reticulocyte volume	25090	Mean FA in cingulum cingulate gyrus on FA skeleton (right)	-0.0180119	0.0120146	rs3852188	3.05867e-06	VCAN	IDP dMRI TBSS MD Superior corona radiata L	33875891
30260	Biochemical measures	Mean reticulocyte volume	25090	Mean FA in cingulum cingulate gyrus on FA skeleton (right)	-0.0180119	0.0120146	rs3852188	3.05867e-06	VCAN	IDP dMRI TBSS MD Posterior corona radiata R	33875891
30260	Biochemical measures	Mean reticulocyte volume	25090	Mean FA in cingulum cingulate gyrus on FA skeleton (right)	-0.0180119	0.0120146	rs3852188	3.05867e-06	VCAN	IDP dMRI TBSS MD Posterior corona radiata L	33875891
30260	Biochemical measures	Mean reticulocyte volume	25090	Mean FA in cingulum cingulate gyrus on FA skeleton (right)	-0.0180119	0.0120146	rs3852188	3.05867e-06	VCAN	IDP dMRI TBSS MD Inferior cerebellar peduncle L	33875891
30260	Biochemical measures	Mean reticulocyte volume	25090	Mean FA in cingulum cingulate gyrus on FA skeleton (right)	-0.0180119	0.0120146	rs3852188	3.05867e-06	VCAN	IDP dMRI TBSS MD Anterior limb of internal capsule L	33875891
30260	Biochemical measures	Mean reticulocyte volume	25090	Mean FA in cingulum cingulate gyrus on FA skeleton (right)	-0.0180119	0.0120146	rs3852188	3.05867e-06	VCAN	IDP dMRI TBSS MD Posterior limb of internal capsule R	33875891
30260	Biochemical measures	Mean reticulocyte volume	25090	Mean FA in cingulum cingulate gyrus on FA skeleton (right)	-0.0180119	0.0120146	rs3852188	3.05867e-06	VCAN	IDP dMRI TBSS MD Cingulum hippocampus R	33875891
30260	Biochemical measures	Mean reticulocyte volume	25090	Mean FA in cingulum cingulate gyrus on FA skeleton (right)	-0.0180119	0.0120146	rs3852188	3.05867e-06	VCAN	IDP dMRI TBSS MD Cingulum hippocampus L	33875891
30260	Biochemical measures	Mean reticulocyte volume	25090	Mean FA in cingulum cingulate gyrus on FA skeleton (right)	-0.0180119	0.0120146	rs3852188	3.05867e-06	VCAN	IDP dMRI TBSS MD Superior longitudinal fasciculus R	33875891
30260	Biochemical measures	Mean reticulocyte volume	25090	Mean FA in cingulum cingulate gyrus on FA skeleton (right)	-0.0180119	0.0120146	rs3852188	3.05867e-06	VCAN	Laryngeal squamous cell carcinoma	25194280
30260	Biochemical measures	Mean reticulocyte volume	25090	Mean FA in cingulum cingulate gyrus on FA skeleton (right)	-0.0180119	0.0120146	rs3852188	3.05867e-06	VCAN	Diisocyanate-induced asthma	25918132
30260	Biochemical measures	Mean reticulocyte volume	25090	Mean FA in cingulum cingulate gyrus on FA skeleton (right)	-0.0180119	0.0120146	rs3852188	3.05867e-06	VCAN	Vertical cup-disc ratio	28073927
30260	Biochemical measures	Mean reticulocyte volume	25090	Mean FA in cingulum cingulate gyrus on FA skeleton (right)	-0.0180119	0.0120146	rs3852188	3.05867e-06	VCAN	IDP dMRI TBSS L1 Posterior corona radiata R	33875891
30260	Biochemical measures	Mean reticulocyte volume	25090	Mean FA in cingulum cingulate gyrus on FA skeleton (right)	-0.0180119	0.0120146	rs3852188	3.05867e-06	VCAN	IDP dMRI TBSS L1 Posterior corona radiata L	33875891
30260	Biochemical measures	Mean reticulocyte volume	25090	Mean FA in cingulum cingulate gyrus on FA skeleton (right)	-0.0180119	0.0120146	rs3852188	3.05867e-06	VCAN	IDP dMRI TBSS L1 Sagittal stratum R	33875891
30260	Biochemical measures	Mean reticulocyte volume	25090	Mean FA in cingulum cingulate gyrus on FA skeleton (right)	-0.0180119	0.0120146	rs3852188	3.05867e-06	VCAN	IDP dMRI TBSS L1 External capsule L	33875891
30260	Biochemical measures	Mean reticulocyte volume	25090	Mean FA in cingulum cingulate gyrus on FA skeleton (right)	-0.0180119	0.0120146	rs3852188	3.05867e-06	VCAN	IDP dMRI TBSS L1 Cingulum hippocampus L	33875891
30260	Biochemical measures	Mean reticulocyte volume	25090	Mean FA in cingulum cingulate gyrus on FA skeleton (right)	-0.0180119	0.0120146	rs3852188	3.05867e-06	VCAN	IDP dMRI TBSS L1 Superior longitudinal fasciculus R	33875891
30260	Biochemical measures	Mean reticulocyte volume	25090	Mean FA in cingulum cingulate gyrus on FA skeleton (right)	-0.0180119	0.0120146	rs3852188	3.05867e-06	VCAN	IDP dMRI TBSS L1 Superior longitudinal fasciculus L	33875891
30260	Biochemical measures	Mean reticulocyte volume	25090	Mean FA in cingulum cingulate gyrus on FA skeleton (right)	-0.0180119	0.0120146	rs3852188	3.05867e-06	VCAN	IDP dMRI TBSS L2 Middle cerebellar peduncle	33875891
30260	Biochemical measures	Mean reticulocyte volume	25090	Mean FA in cingulum cingulate gyrus on FA skeleton (right)	-0.0180119	0.0120146	rs3852188	3.05867e-06	VCAN	IDP dMRI TBSS L2 Genu of corpus callosum	33875891
30260	Biochemical measures	Mean reticulocyte volume	25090	Mean FA in cingulum cingulate gyrus on FA skeleton (right)	-0.0180119	0.0120146	rs3852188	3.05867e-06	VCAN	IDP dMRI TBSS L2 Body of corpus callosum	33875891
30260	Biochemical measures	Mean reticulocyte volume	25090	Mean FA in cingulum cingulate gyrus on FA skeleton (right)	-0.0180119	0.0120146	rs3852188	3.05867e-06	VCAN	IDP dMRI TBSS L2 Splenium of corpus callosum	33875891
30260	Biochemical measures	Mean reticulocyte volume	25090	Mean FA in cingulum cingulate gyrus on FA skeleton (right)	-0.0180119	0.0120146	rs3852188	3.05867e-06	VCAN	IDP dMRI TBSS L1 Inferior cerebellar peduncle L	33875891
30260	Biochemical measures	Mean reticulocyte volume	25090	Mean FA in cingulum cingulate gyrus on FA skeleton (right)	-0.0180119	0.0120146	rs3852188	3.05867e-06	VCAN	IDP dMRI TBSS L1 Retrolenticular part of internal capsule R	33875891
30260	Biochemical measures	Mean reticulocyte volume	25090	Mean FA in cingulum cingulate gyrus on FA skeleton (right)	-0.0180119	0.0120146	rs3852188	3.05867e-06	VCAN	IDP dMRI TBSS L1 Retrolenticular part of internal capsule L	33875891
30260	Biochemical measures	Mean reticulocyte volume	25090	Mean FA in cingulum cingulate gyrus on FA skeleton (right)	-0.0180119	0.0120146	rs3852188	3.05867e-06	VCAN	IDP dMRI ProbtrackX L1 slf r	33875891
30260	Biochemical measures	Mean reticulocyte volume	25090	Mean FA in cingulum cingulate gyrus on FA skeleton (right)	-0.0180119	0.0120146	rs3852188	3.05867e-06	VCAN	IDP dMRI ProbtrackX L1 unc l	33875891
30260	Biochemical measures	Mean reticulocyte volume	25090	Mean FA in cingulum cingulate gyrus on FA skeleton (right)	-0.0180119	0.0120146	rs3852188	3.05867e-06	VCAN	IDP dMRI ProbtrackX L1 unc r	33875891
30260	Biochemical measures	Mean reticulocyte volume	25090	Mean FA in cingulum cingulate gyrus on FA skeleton (right)	-0.0180119	0.0120146	rs3852188	3.05867e-06	VCAN	IDP dMRI TBSS ICVF Superior corona radiata L	33875891
30260	Biochemical measures	Mean reticulocyte volume	25090	Mean FA in cingulum cingulate gyrus on FA skeleton (right)	-0.0180119	0.0120146	rs3852188	3.05867e-06	VCAN	IDP dMRI TBSS ICVF Posterior corona radiata R	33875891
30260	Biochemical measures	Mean reticulocyte volume	25090	Mean FA in cingulum cingulate gyrus on FA skeleton (right)	-0.0180119	0.0120146	rs3852188	3.05867e-06	VCAN	IDP dMRI TBSS ICVF Uncinate fasciculus L	33875891
30260	Biochemical measures	Mean reticulocyte volume	25090	Mean FA in cingulum cingulate gyrus on FA skeleton (right)	-0.0180119	0.0120146	rs3852188	3.05867e-06	VCAN	IDP dMRI TBSS ICVF Tapetum L	33875891
30260	Biochemical measures	Mean reticulocyte volume	25090	Mean FA in cingulum cingulate gyrus on FA skeleton (right)	-0.0180119	0.0120146	rs3852188	3.05867e-06	VCAN	IDP dMRI ProbtrackX ICVF ar l	33875891
30260	Biochemical measures	Mean reticulocyte volume	25090	Mean FA in cingulum cingulate gyrus on FA skeleton (right)	-0.0180119	0.0120146	rs3852188	3.05867e-06	VCAN	IDP dMRI ProbtrackX ICVF atr l	33875891
30260	Biochemical measures	Mean reticulocyte volume	25090	Mean FA in cingulum cingulate gyrus on FA skeleton (right)	-0.0180119	0.0120146	rs3852188	3.05867e-06	VCAN	IDP dMRI TBSS ICVF Superior fronto-occipital fasciculus R	33875891
30260	Biochemical measures	Mean reticulocyte volume	25090	Mean FA in cingulum cingulate gyrus on FA skeleton (right)	-0.0180119	0.0120146	rs3852188	3.05867e-06	VCAN	IDP dMRI TBSS ICVF Superior fronto-occipital fasciculus L	33875891
30260	Biochemical measures	Mean reticulocyte volume	25090	Mean FA in cingulum cingulate gyrus on FA skeleton (right)	-0.0180119	0.0120146	rs3852188	3.05867e-06	VCAN	IDP dMRI TBSS ICVF Uncinate fasciculus R	33875891
30260	Biochemical measures	Mean reticulocyte volume	25090	Mean FA in cingulum cingulate gyrus on FA skeleton (right)	-0.0180119	0.0120146	rs3852188	3.05867e-06	VCAN	IDP dMRI ProbtrackX OD fmi	33875891
30260	Biochemical measures	Mean reticulocyte volume	25090	Mean FA in cingulum cingulate gyrus on FA skeleton (right)	-0.0180119	0.0120146	rs3852188	3.05867e-06	VCAN	IDP dMRI ProbtrackX OD ilf r	33875891
30260	Biochemical measures	Mean reticulocyte volume	25090	Mean FA in cingulum cingulate gyrus on FA skeleton (right)	-0.0180119	0.0120146	rs3852188	3.05867e-06	VCAN	IDP dMRI TBSS ISOVF Anterior corona radiata R	33875891
30260	Biochemical measures	Mean reticulocyte volume	25090	Mean FA in cingulum cingulate gyrus on FA skeleton (right)	-0.0180119	0.0120146	rs3852188	3.05867e-06	VCAN	IDP dMRI TBSS ISOVF Anterior corona radiata L	33875891
30260	Biochemical measures	Mean reticulocyte volume	25090	Mean FA in cingulum cingulate gyrus on FA skeleton (right)	-0.0180119	0.0120146	rs3852188	3.05867e-06	VCAN	IDP dMRI TBSS ISOVF Posterior thalamic radiation R	33875891
30260	Biochemical measures	Mean reticulocyte volume	25090	Mean FA in cingulum cingulate gyrus on FA skeleton (right)	-0.0180119	0.0120146	rs3852188	3.05867e-06	VCAN	IDP dMRI ProbtrackX ISOVF ifo r	33875891
30260	Biochemical measures	Mean reticulocyte volume	25090	Mean FA in cingulum cingulate gyrus on FA skeleton (right)	-0.0180119	0.0120146	rs3852188	3.05867e-06	VCAN	IDP dMRI ProbtrackX ISOVF ilf l	33875891
30260	Biochemical measures	Mean reticulocyte volume	25090	Mean FA in cingulum cingulate gyrus on FA skeleton (right)	-0.0180119	0.0120146	rs3852188	3.05867e-06	VCAN	wg lh intensity-contrast cuneus	33875891
30260	Biochemical measures	Mean reticulocyte volume	25090	Mean FA in cingulum cingulate gyrus on FA skeleton (right)	-0.0180119	0.0120146	rs3852188	3.05867e-06	VCAN	wg lh intensity-contrast entorhinal	33875891
30260	Biochemical measures	Mean reticulocyte volume	25090	Mean FA in cingulum cingulate gyrus on FA skeleton (right)	-0.0180119	0.0120146	rs3852188	3.05867e-06	VCAN	wg lh intensity-contrast fusiform	33875891
30260	Biochemical measures	Mean reticulocyte volume	25090	Mean FA in cingulum cingulate gyrus on FA skeleton (right)	-0.0180119	0.0120146	rs3852188	3.05867e-06	VCAN	wg lh intensity-contrast inferiorparietal	33875891
30260	Biochemical measures	Mean reticulocyte volume	25090	Mean FA in cingulum cingulate gyrus on FA skeleton (right)	-0.0180119	0.0120146	rs3852188	3.05867e-06	VCAN	wg lh intensity-contrast bankssts	33875891
30260	Biochemical measures	Mean reticulocyte volume	25090	Mean FA in cingulum cingulate gyrus on FA skeleton (right)	-0.0180119	0.0120146	rs3852188	3.05867e-06	VCAN	wg lh intensity-contrast caudalmiddlefrontal	33875891
30260	Biochemical measures	Mean reticulocyte volume	25090	Mean FA in cingulum cingulate gyrus on FA skeleton (right)	-0.0180119	0.0120146	rs3852188	3.05867e-06	VCAN	wg lh intensity-contrast lateralorbitofrontal	33875891
30260	Biochemical measures	Mean reticulocyte volume	25090	Mean FA in cingulum cingulate gyrus on FA skeleton (right)	-0.0180119	0.0120146	rs3852188	3.05867e-06	VCAN	wg lh intensity-contrast lingual	33875891
30260	Biochemical measures	Mean reticulocyte volume	25090	Mean FA in cingulum cingulate gyrus on FA skeleton (right)	-0.0180119	0.0120146	rs3852188	3.05867e-06	VCAN	wg lh intensity-contrast middletemporal	33875891
30260	Biochemical measures	Mean reticulocyte volume	25090	Mean FA in cingulum cingulate gyrus on FA skeleton (right)	-0.0180119	0.0120146	rs3852188	3.05867e-06	VCAN	wg lh intensity-contrast inferiortemporal	33875891
30260	Biochemical measures	Mean reticulocyte volume	25090	Mean FA in cingulum cingulate gyrus on FA skeleton (right)	-0.0180119	0.0120146	rs3852188	3.05867e-06	VCAN	wg lh intensity-contrast isthmuscingulate	33875891
30260	Biochemical measures	Mean reticulocyte volume	25090	Mean FA in cingulum cingulate gyrus on FA skeleton (right)	-0.0180119	0.0120146	rs3852188	3.05867e-06	VCAN	wg lh intensity-contrast lateraloccipital	33875891
30260	Biochemical measures	Mean reticulocyte volume	25090	Mean FA in cingulum cingulate gyrus on FA skeleton (right)	-0.0180119	0.0120146	rs3852188	3.05867e-06	VCAN	wg lh intensity-contrast parahippocampal	33875891
30260	Biochemical measures	Mean reticulocyte volume	25090	Mean FA in cingulum cingulate gyrus on FA skeleton (right)	-0.0180119	0.0120146	rs3852188	3.05867e-06	VCAN	wg lh intensity-contrast paracentral	33875891
30260	Biochemical measures	Mean reticulocyte volume	25090	Mean FA in cingulum cingulate gyrus on FA skeleton (right)	-0.0180119	0.0120146	rs3852188	3.05867e-06	VCAN	wg lh intensity-contrast parsopercularis	33875891
30260	Biochemical measures	Mean reticulocyte volume	25090	Mean FA in cingulum cingulate gyrus on FA skeleton (right)	-0.0180119	0.0120146	rs3852188	3.05867e-06	VCAN	wg lh intensity-contrast parsorbitalis	33875891
30260	Biochemical measures	Mean reticulocyte volume	25090	Mean FA in cingulum cingulate gyrus on FA skeleton (right)	-0.0180119	0.0120146	rs3852188	3.05867e-06	VCAN	wg lh intensity-contrast parstriangularis	33875891
30260	Biochemical measures	Mean reticulocyte volume	25090	Mean FA in cingulum cingulate gyrus on FA skeleton (right)	-0.0180119	0.0120146	rs3852188	3.05867e-06	VCAN	wg lh intensity-contrast pericalcarine	33875891
30260	Biochemical measures	Mean reticulocyte volume	25090	Mean FA in cingulum cingulate gyrus on FA skeleton (right)	-0.0180119	0.0120146	rs3852188	3.05867e-06	VCAN	wg lh intensity-contrast postcentral	33875891
30260	Biochemical measures	Mean reticulocyte volume	25090	Mean FA in cingulum cingulate gyrus on FA skeleton (right)	-0.0180119	0.0120146	rs3852188	3.05867e-06	VCAN	wg lh intensity-contrast posteriorcingulate	33875891
30260	Biochemical measures	Mean reticulocyte volume	25090	Mean FA in cingulum cingulate gyrus on FA skeleton (right)	-0.0180119	0.0120146	rs3852188	3.05867e-06	VCAN	wg lh intensity-contrast precentral	33875891
30260	Biochemical measures	Mean reticulocyte volume	25090	Mean FA in cingulum cingulate gyrus on FA skeleton (right)	-0.0180119	0.0120146	rs3852188	3.05867e-06	VCAN	wg lh intensity-contrast precuneus	33875891
30260	Biochemical measures	Mean reticulocyte volume	25090	Mean FA in cingulum cingulate gyrus on FA skeleton (right)	-0.0180119	0.0120146	rs3852188	3.05867e-06	VCAN	wg lh intensity-contrast rostralanteriorcingulate	33875891
30260	Biochemical measures	Mean reticulocyte volume	25090	Mean FA in cingulum cingulate gyrus on FA skeleton (right)	-0.0180119	0.0120146	rs3852188	3.05867e-06	VCAN	wg lh intensity-contrast rostralmiddlefrontal	33875891
30260	Biochemical measures	Mean reticulocyte volume	25090	Mean FA in cingulum cingulate gyrus on FA skeleton (right)	-0.0180119	0.0120146	rs3852188	3.05867e-06	VCAN	wg lh intensity-contrast superiorfrontal	33875891
30260	Biochemical measures	Mean reticulocyte volume	25090	Mean FA in cingulum cingulate gyrus on FA skeleton (right)	-0.0180119	0.0120146	rs3852188	3.05867e-06	VCAN	wg lh intensity-contrast transversetemporal	33875891
30260	Biochemical measures	Mean reticulocyte volume	25090	Mean FA in cingulum cingulate gyrus on FA skeleton (right)	-0.0180119	0.0120146	rs3852188	3.05867e-06	VCAN	wg lh intensity-contrast insula	33875891
30260	Biochemical measures	Mean reticulocyte volume	25090	Mean FA in cingulum cingulate gyrus on FA skeleton (right)	-0.0180119	0.0120146	rs3852188	3.05867e-06	VCAN	wg rh intensity-contrast caudalmiddlefrontal	33875891
30260	Biochemical measures	Mean reticulocyte volume	25090	Mean FA in cingulum cingulate gyrus on FA skeleton (right)	-0.0180119	0.0120146	rs3852188	3.05867e-06	VCAN	wg lh intensity-contrast superiorparietal	33875891
30260	Biochemical measures	Mean reticulocyte volume	25090	Mean FA in cingulum cingulate gyrus on FA skeleton (right)	-0.0180119	0.0120146	rs3852188	3.05867e-06	VCAN	wg lh intensity-contrast superiortemporal	33875891
30260	Biochemical measures	Mean reticulocyte volume	25090	Mean FA in cingulum cingulate gyrus on FA skeleton (right)	-0.0180119	0.0120146	rs3852188	3.05867e-06	VCAN	wg lh intensity-contrast supramarginal	33875891
30260	Biochemical measures	Mean reticulocyte volume	25090	Mean FA in cingulum cingulate gyrus on FA skeleton (right)	-0.0180119	0.0120146	rs3852188	3.05867e-06	VCAN	wg rh intensity-contrast isthmuscingulate	33875891
30260	Biochemical measures	Mean reticulocyte volume	25090	Mean FA in cingulum cingulate gyrus on FA skeleton (right)	-0.0180119	0.0120146	rs3852188	3.05867e-06	VCAN	wg rh intensity-contrast lateraloccipital	33875891
30260	Biochemical measures	Mean reticulocyte volume	25090	Mean FA in cingulum cingulate gyrus on FA skeleton (right)	-0.0180119	0.0120146	rs3852188	3.05867e-06	VCAN	wg rh intensity-contrast lateralorbitofrontal	33875891
30260	Biochemical measures	Mean reticulocyte volume	25090	Mean FA in cingulum cingulate gyrus on FA skeleton (right)	-0.0180119	0.0120146	rs3852188	3.05867e-06	VCAN	wg rh intensity-contrast lingual	33875891
30260	Biochemical measures	Mean reticulocyte volume	25090	Mean FA in cingulum cingulate gyrus on FA skeleton (right)	-0.0180119	0.0120146	rs3852188	3.05867e-06	VCAN	wg rh intensity-contrast cuneus	33875891
30260	Biochemical measures	Mean reticulocyte volume	25090	Mean FA in cingulum cingulate gyrus on FA skeleton (right)	-0.0180119	0.0120146	rs3852188	3.05867e-06	VCAN	wg rh intensity-contrast entorhinal	33875891
30260	Biochemical measures	Mean reticulocyte volume	25090	Mean FA in cingulum cingulate gyrus on FA skeleton (right)	-0.0180119	0.0120146	rs3852188	3.05867e-06	VCAN	wg rh intensity-contrast fusiform	33875891
30260	Biochemical measures	Mean reticulocyte volume	25090	Mean FA in cingulum cingulate gyrus on FA skeleton (right)	-0.0180119	0.0120146	rs3852188	3.05867e-06	VCAN	wg rh intensity-contrast inferiorparietal	33875891
30260	Biochemical measures	Mean reticulocyte volume	25090	Mean FA in cingulum cingulate gyrus on FA skeleton (right)	-0.0180119	0.0120146	rs3852188	3.05867e-06	VCAN	wg rh intensity-contrast inferiortemporal	33875891
30260	Biochemical measures	Mean reticulocyte volume	25090	Mean FA in cingulum cingulate gyrus on FA skeleton (right)	-0.0180119	0.0120146	rs3852188	3.05867e-06	VCAN	wg rh intensity-contrast parsopercularis	33875891
30260	Biochemical measures	Mean reticulocyte volume	25090	Mean FA in cingulum cingulate gyrus on FA skeleton (right)	-0.0180119	0.0120146	rs3852188	3.05867e-06	VCAN	wg rh intensity-contrast parstriangularis	33875891
30260	Biochemical measures	Mean reticulocyte volume	25090	Mean FA in cingulum cingulate gyrus on FA skeleton (right)	-0.0180119	0.0120146	rs3852188	3.05867e-06	VCAN	wg rh intensity-contrast pericalcarine	33875891
30260	Biochemical measures	Mean reticulocyte volume	25090	Mean FA in cingulum cingulate gyrus on FA skeleton (right)	-0.0180119	0.0120146	rs3852188	3.05867e-06	VCAN	wg rh intensity-contrast postcentral	33875891
30260	Biochemical measures	Mean reticulocyte volume	25090	Mean FA in cingulum cingulate gyrus on FA skeleton (right)	-0.0180119	0.0120146	rs3852188	3.05867e-06	VCAN	wg rh intensity-contrast middletemporal	33875891
30260	Biochemical measures	Mean reticulocyte volume	25090	Mean FA in cingulum cingulate gyrus on FA skeleton (right)	-0.0180119	0.0120146	rs3852188	3.05867e-06	VCAN	wg rh intensity-contrast parahippocampal	33875891
30260	Biochemical measures	Mean reticulocyte volume	25090	Mean FA in cingulum cingulate gyrus on FA skeleton (right)	-0.0180119	0.0120146	rs3852188	3.05867e-06	VCAN	wg rh intensity-contrast paracentral	33875891
30260	Biochemical measures	Mean reticulocyte volume	25090	Mean FA in cingulum cingulate gyrus on FA skeleton (right)	-0.0180119	0.0120146	rs3852188	3.05867e-06	VCAN	IDP dMRI TBSS L2 Cingulum cingulate gyrus R	33875891
30260	Biochemical measures	Mean reticulocyte volume	25090	Mean FA in cingulum cingulate gyrus on FA skeleton (right)	-0.0180119	0.0120146	rs3852188	3.05867e-06	VCAN	IDP dMRI TBSS L2 Cingulum hippocampus L	33875891
30260	Biochemical measures	Mean reticulocyte volume	25090	Mean FA in cingulum cingulate gyrus on FA skeleton (right)	-0.0180119	0.0120146	rs3852188	3.05867e-06	VCAN	IDP dMRI TBSS L2 Superior longitudinal fasciculus R	33875891
30260	Biochemical measures	Mean reticulocyte volume	25090	Mean FA in cingulum cingulate gyrus on FA skeleton (right)	-0.0180119	0.0120146	rs3852188	3.05867e-06	VCAN	IDP dMRI TBSS L2 Superior corona radiata L	33875891
30260	Biochemical measures	Mean reticulocyte volume	25090	Mean FA in cingulum cingulate gyrus on FA skeleton (right)	-0.0180119	0.0120146	rs3852188	3.05867e-06	VCAN	IDP dMRI TBSS L2 Posterior corona radiata L	33875891
30260	Biochemical measures	Mean reticulocyte volume	25090	Mean FA in cingulum cingulate gyrus on FA skeleton (right)	-0.0180119	0.0120146	rs3852188	3.05867e-06	VCAN	IDP dMRI TBSS L2 Sagittal stratum R	33875891
30260	Biochemical measures	Mean reticulocyte volume	25090	Mean FA in cingulum cingulate gyrus on FA skeleton (right)	-0.0180119	0.0120146	rs3852188	3.05867e-06	VCAN	IDP dMRI TBSS L2 Sagittal stratum L	33875891
30260	Biochemical measures	Mean reticulocyte volume	25090	Mean FA in cingulum cingulate gyrus on FA skeleton (right)	-0.0180119	0.0120146	rs3852188	3.05867e-06	VCAN	IDP dMRI TBSS L2 External capsule L	33875891
30260	Biochemical measures	Mean reticulocyte volume	25090	Mean FA in cingulum cingulate gyrus on FA skeleton (right)	-0.0180119	0.0120146	rs3852188	3.05867e-06	VCAN	IDP dMRI TBSS L2 Cerebral peduncle R	33875891
30260	Biochemical measures	Mean reticulocyte volume	25090	Mean FA in cingulum cingulate gyrus on FA skeleton (right)	-0.0180119	0.0120146	rs3852188	3.05867e-06	VCAN	IDP dMRI TBSS L2 Posterior limb of internal capsule R	33875891
30260	Biochemical measures	Mean reticulocyte volume	25090	Mean FA in cingulum cingulate gyrus on FA skeleton (right)	-0.0180119	0.0120146	rs3852188	3.05867e-06	VCAN	IDP dMRI TBSS L2 Retrolenticular part of internal capsule L	33875891
30260	Biochemical measures	Mean reticulocyte volume	25090	Mean FA in cingulum cingulate gyrus on FA skeleton (right)	-0.0180119	0.0120146	rs3852188	3.05867e-06	VCAN	IDP dMRI TBSS L2 Anterior corona radiata R	33875891
30260	Biochemical measures	Mean reticulocyte volume	25090	Mean FA in cingulum cingulate gyrus on FA skeleton (right)	-0.0180119	0.0120146	rs3852188	3.05867e-06	VCAN	IDP dMRI TBSS ICVF Splenium of corpus callosum	33875891
30260	Biochemical measures	Mean reticulocyte volume	25090	Mean FA in cingulum cingulate gyrus on FA skeleton (right)	-0.0180119	0.0120146	rs3852188	3.05867e-06	VCAN	IDP dMRI TBSS ICVF Medial lemniscus R	33875891
30260	Biochemical measures	Mean reticulocyte volume	25090	Mean FA in cingulum cingulate gyrus on FA skeleton (right)	-0.0180119	0.0120146	rs3852188	3.05867e-06	VCAN	IDP dMRI TBSS ICVF Medial lemniscus L	33875891
30260	Biochemical measures	Mean reticulocyte volume	25090	Mean FA in cingulum cingulate gyrus on FA skeleton (right)	-0.0180119	0.0120146	rs3852188	3.05867e-06	VCAN	IDP dMRI TBSS ICVF Superior cerebellar peduncle L	33875891
30260	Biochemical measures	Mean reticulocyte volume	25090	Mean FA in cingulum cingulate gyrus on FA skeleton (right)	-0.0180119	0.0120146	rs3852188	3.05867e-06	VCAN	IDP dMRI TBSS ICVF Cingulum hippocampus L	33875891
30260	Biochemical measures	Mean reticulocyte volume	25090	Mean FA in cingulum cingulate gyrus on FA skeleton (right)	-0.0180119	0.0120146	rs3852188	3.05867e-06	VCAN	IDP dMRI TBSS ICVF Fornix cres+Stria terminalis R	33875891
30260	Biochemical measures	Mean reticulocyte volume	25090	Mean FA in cingulum cingulate gyrus on FA skeleton (right)	-0.0180119	0.0120146	rs3852188	3.05867e-06	VCAN	IDP dMRI TBSS ICVF Fornix cres+Stria terminalis L	33875891
30260	Biochemical measures	Mean reticulocyte volume	25090	Mean FA in cingulum cingulate gyrus on FA skeleton (right)	-0.0180119	0.0120146	rs3852188	3.05867e-06	VCAN	IDP dMRI TBSS ICVF Cingulum cingulate gyrus R	33875891
30260	Biochemical measures	Mean reticulocyte volume	25090	Mean FA in cingulum cingulate gyrus on FA skeleton (right)	-0.0180119	0.0120146	rs3852188	3.05867e-06	VCAN	IDP dMRI ProbtrackX ICVF ptr r	33875891
30260	Biochemical measures	Mean reticulocyte volume	25090	Mean FA in cingulum cingulate gyrus on FA skeleton (right)	-0.0180119	0.0120146	rs3852188	3.05867e-06	VCAN	IDP dMRI ProbtrackX ICVF str l	33875891
30260	Biochemical measures	Mean reticulocyte volume	25090	Mean FA in cingulum cingulate gyrus on FA skeleton (right)	-0.0180119	0.0120146	rs3852188	3.05867e-06	VCAN	IDP dMRI TBSS FA Middle cerebellar peduncle	33875891
30260	Biochemical measures	Mean reticulocyte volume	25090	Mean FA in cingulum cingulate gyrus on FA skeleton (right)	-0.0180119	0.0120146	rs3852188	3.05867e-06	VCAN	IDP dMRI TBSS FA Body of corpus callosum	33875891
30260	Biochemical measures	Mean reticulocyte volume	25090	Mean FA in cingulum cingulate gyrus on FA skeleton (right)	-0.0180119	0.0120146	rs3852188	3.05867e-06	VCAN	IDP dMRI ProbtrackX FA fma	33875891
30260	Biochemical measures	Mean reticulocyte volume	25090	Mean FA in cingulum cingulate gyrus on FA skeleton (right)	-0.0180119	0.0120146	rs3852188	3.05867e-06	VCAN	IDP dMRI ProbtrackX FA fmi	33875891
30260	Biochemical measures	Mean reticulocyte volume	25090	Mean FA in cingulum cingulate gyrus on FA skeleton (right)	-0.0180119	0.0120146	rs3852188	3.05867e-06	VCAN	IDP dMRI ProbtrackX FA ifo l	33875891
30260	Biochemical measures	Mean reticulocyte volume	25090	Mean FA in cingulum cingulate gyrus on FA skeleton (right)	-0.0180119	0.0120146	rs3852188	3.05867e-06	VCAN	IDP dMRI ProbtrackX FA ifo r	33875891
30260	Biochemical measures	Mean reticulocyte volume	25090	Mean FA in cingulum cingulate gyrus on FA skeleton (right)	-0.0180119	0.0120146	rs3852188	3.05867e-06	VCAN	wg rh intensity-contrast transversetemporal	33875891
30260	Biochemical measures	Mean reticulocyte volume	25090	Mean FA in cingulum cingulate gyrus on FA skeleton (right)	-0.0180119	0.0120146	rs3852188	3.05867e-06	VCAN	wg rh intensity-contrast insula	33875891
30260	Biochemical measures	Mean reticulocyte volume	25090	Mean FA in cingulum cingulate gyrus on FA skeleton (right)	-0.0180119	0.0120146	rs3852188	3.05867e-06	VCAN	IDP T2 FLAIR BIANCA WMH volume	33875891
30260	Biochemical measures	Mean reticulocyte volume	25090	Mean FA in cingulum cingulate gyrus on FA skeleton (right)	-0.0180119	0.0120146	rs3852188	3.05867e-06	VCAN	wg rh intensity-contrast posteriorcingulate	33875891
30260	Biochemical measures	Mean reticulocyte volume	25090	Mean FA in cingulum cingulate gyrus on FA skeleton (right)	-0.0180119	0.0120146	rs3852188	3.05867e-06	VCAN	wg rh intensity-contrast precentral	33875891
30260	Biochemical measures	Mean reticulocyte volume	25090	Mean FA in cingulum cingulate gyrus on FA skeleton (right)	-0.0180119	0.0120146	rs3852188	3.05867e-06	VCAN	wg rh intensity-contrast precuneus	33875891
30260	Biochemical measures	Mean reticulocyte volume	25090	Mean FA in cingulum cingulate gyrus on FA skeleton (right)	-0.0180119	0.0120146	rs3852188	3.05867e-06	VCAN	wg rh intensity-contrast rostralanteriorcingulate	33875891
30260	Biochemical measures	Mean reticulocyte volume	25090	Mean FA in cingulum cingulate gyrus on FA skeleton (right)	-0.0180119	0.0120146	rs3852188	3.05867e-06	VCAN	wg rh intensity-contrast rostralmiddlefrontal	33875891
30260	Biochemical measures	Mean reticulocyte volume	25090	Mean FA in cingulum cingulate gyrus on FA skeleton (right)	-0.0180119	0.0120146	rs3852188	3.05867e-06	VCAN	wg rh intensity-contrast superiorfrontal	33875891
30260	Biochemical measures	Mean reticulocyte volume	25090	Mean FA in cingulum cingulate gyrus on FA skeleton (right)	-0.0180119	0.0120146	rs3852188	3.05867e-06	VCAN	wg rh intensity-contrast superiorparietal	33875891
30260	Biochemical measures	Mean reticulocyte volume	25090	Mean FA in cingulum cingulate gyrus on FA skeleton (right)	-0.0180119	0.0120146	rs3852188	3.05867e-06	VCAN	wg rh intensity-contrast superiortemporal	33875891
30260	Biochemical measures	Mean reticulocyte volume	25090	Mean FA in cingulum cingulate gyrus on FA skeleton (right)	-0.0180119	0.0120146	rs3852188	3.05867e-06	VCAN	wg rh intensity-contrast supramarginal	33875891
30260	Biochemical measures	Mean reticulocyte volume	25090	Mean FA in cingulum cingulate gyrus on FA skeleton (right)	-0.0180119	0.0120146	rs3852188	3.05867e-06	VCAN	AmygNuclei rh volume Central-nucleus	33875891
30260	Biochemical measures	Mean reticulocyte volume	25090	Mean FA in cingulum cingulate gyrus on FA skeleton (right)	-0.0180119	0.0120146	rs3852188	3.05867e-06	VCAN	IDP dMRI ProbtrackX FA ilf l	33875891
30260	Biochemical measures	Mean reticulocyte volume	25090	Mean FA in cingulum cingulate gyrus on FA skeleton (right)	-0.0180119	0.0120146	rs3852188	3.05867e-06	VCAN	IDP dMRI ProbtrackX FA ilf r	33875891
30260	Biochemical measures	Mean reticulocyte volume	25090	Mean FA in cingulum cingulate gyrus on FA skeleton (right)	-0.0180119	0.0120146	rs3852188	3.05867e-06	VCAN	IDP dMRI ProbtrackX FA ptr r	33875891
30260	Biochemical measures	Mean reticulocyte volume	25090	Mean FA in cingulum cingulate gyrus on FA skeleton (right)	-0.0180119	0.0120146	rs3852188	3.05867e-06	VCAN	IDP dMRI ProbtrackX FA slf l	33875891
30260	Biochemical measures	Mean reticulocyte volume	25090	Mean FA in cingulum cingulate gyrus on FA skeleton (right)	-0.0180119	0.0120146	rs3852188	3.05867e-06	VCAN	IDP dMRI ProbtrackX FA slf r	33875891
30260	Biochemical measures	Mean reticulocyte volume	25090	Mean FA in cingulum cingulate gyrus on FA skeleton (right)	-0.0180119	0.0120146	rs3852188	3.05867e-06	VCAN	IDP dMRI ProbtrackX FA str r	33875891
30260	Biochemical measures	Mean reticulocyte volume	25090	Mean FA in cingulum cingulate gyrus on FA skeleton (right)	-0.0180119	0.0120146	rs3852188	3.05867e-06	VCAN	IDP dMRI ProbtrackX FA unc l	33875891
30260	Biochemical measures	Mean reticulocyte volume	25090	Mean FA in cingulum cingulate gyrus on FA skeleton (right)	-0.0180119	0.0120146	rs3852188	3.05867e-06	VCAN	IDP dMRI TBSS MD Middle cerebellar peduncle	33875891
30260	Biochemical measures	Mean reticulocyte volume	25090	Mean FA in cingulum cingulate gyrus on FA skeleton (right)	-0.0180119	0.0120146	rs3852188	3.05867e-06	VCAN	IDP dMRI TBSS MD Genu of corpus callosum	33875891
30260	Biochemical measures	Mean reticulocyte volume	25090	Mean FA in cingulum cingulate gyrus on FA skeleton (right)	-0.0180119	0.0120146	rs3852188	3.05867e-06	VCAN	IDP dMRI TBSS MD Body of corpus callosum	33875891
30260	Biochemical measures	Mean reticulocyte volume	25090	Mean FA in cingulum cingulate gyrus on FA skeleton (right)	-0.0180119	0.0120146	rs3852188	3.05867e-06	VCAN	Triglyceride levels	32203549
30260	Biochemical measures	Mean reticulocyte volume	25090	Mean FA in cingulum cingulate gyrus on FA skeleton (right)	-0.0180119	0.0120146	rs3852188	3.05867e-06	VCAN	Fat-free mass	30593698
30260	Biochemical measures	Mean reticulocyte volume	25090	Mean FA in cingulum cingulate gyrus on FA skeleton (right)	-0.0180119	0.0120146	rs3852188	3.05867e-06	VCAN	Carotid intima media thickness (mean)	31801372
30260	Biochemical measures	Mean reticulocyte volume	25090	Mean FA in cingulum cingulate gyrus on FA skeleton (right)	-0.0180119	0.0120146	rs3852188	3.05867e-06	VCAN	Vertical cup-disc ratio (multi-trait analysis)	31959993
30260	Biochemical measures	Mean reticulocyte volume	25090	Mean FA in cingulum cingulate gyrus on FA skeleton (right)	-0.0180119	0.0120146	rs3852188	3.05867e-06	VCAN	Major depressive disorder	20516156
30260	Biochemical measures	Mean reticulocyte volume	25090	Mean FA in cingulum cingulate gyrus on FA skeleton (right)	-0.0180119	0.0120146	rs3852188	3.05867e-06	VCAN	Carotid intima media thickness (minimum)	34852643
30260	Biochemical measures	Mean reticulocyte volume	25090	Mean FA in cingulum cingulate gyrus on FA skeleton (right)	-0.0180119	0.0120146	rs3852188	3.05867e-06	VCAN	Carotid intima media thickness (mean)	34852643
30260	Biochemical measures	Mean reticulocyte volume	25090	Mean FA in cingulum cingulate gyrus on FA skeleton (right)	-0.0180119	0.0120146	rs3852188	3.05867e-06	VCAN	Carotid intima media thickness (maximum)	34852643
30260	Biochemical measures	Mean reticulocyte volume	25090	Mean FA in cingulum cingulate gyrus on FA skeleton (right)	-0.0180119	0.0120146	rs3852188	3.05867e-06	VCAN	Cortical thickness	34560273
30260	Biochemical measures	Mean reticulocyte volume	25090	Mean FA in cingulum cingulate gyrus on FA skeleton (right)	-0.0180119	0.0120146	rs3852188	3.05867e-06	VCAN	Human milk oligosaccharide concentration (lacto-N-fucopentaose III) in secretors	33831438
30260	Biochemical measures	Mean reticulocyte volume	25090	Mean FA in cingulum cingulate gyrus on FA skeleton (right)	-0.0180119	0.0120146	rs3852188	3.05867e-06	VCAN	Human milk oligosaccharide concentration (lacto-N-fucopentaose III)	33831438
30260	Biochemical measures	Mean reticulocyte volume	25090	Mean FA in cingulum cingulate gyrus on FA skeleton (right)	-0.0180119	0.0120146	rs3852188	3.05867e-06	VCAN	Corneal resistance factor (MTAG)	35446358
30260	Biochemical measures	Mean reticulocyte volume	25090	Mean FA in cingulum cingulate gyrus on FA skeleton (right)	-0.0180119	0.0120146	rs3852188	3.05867e-06	VCAN	Gastroesophageal reflux disease	31527586
30260	Biochemical measures	Mean reticulocyte volume	25090	Mean FA in cingulum cingulate gyrus on FA skeleton (right)	-0.0180119	0.0120146	rs3852188	3.05867e-06	VCAN	HDL cholesterol levels	32203549
30260	Biochemical measures	Mean reticulocyte volume	25090	Mean FA in cingulum cingulate gyrus on FA skeleton (right)	-0.0180119	0.0120146	rs3852188	3.05867e-06	VCAN	Optic disc size	31809533
30260	Biochemical measures	Mean reticulocyte volume	25090	Mean FA in cingulum cingulate gyrus on FA skeleton (right)	-0.0180119	0.0120146	rs3852188	3.05867e-06	VCAN	Brain region volumes	31676860
30260	Biochemical measures	Mean reticulocyte volume	25090	Mean FA in cingulum cingulate gyrus on FA skeleton (right)	-0.0180119	0.0120146	rs3852188	3.05867e-06	VCAN	Appendicular lean mass	31761296
30260	Biochemical measures	Mean reticulocyte volume	25090	Mean FA in cingulum cingulate gyrus on FA skeleton (right)	-0.0180119	0.0120146	rs3852188	3.05867e-06	VCAN	Cortical surface area	32193296
30260	Biochemical measures	Mean reticulocyte volume	25090	Mean FA in cingulum cingulate gyrus on FA skeleton (right)	-0.0180119	0.0120146	rs3852188	3.05867e-06	VCAN	Body fat distribution (leg fat ratio)	30664634
30260	Biochemical measures	Mean reticulocyte volume	25090	Mean FA in cingulum cingulate gyrus on FA skeleton (right)	-0.0180119	0.0120146	rs3852188	3.05867e-06	VCAN	Body fat distribution (trunk fat ratio)	30664634
30260	Biochemical measures	Mean reticulocyte volume	25090	Mean FA in cingulum cingulate gyrus on FA skeleton (right)	-0.0180119	0.0120146	rs3852188	3.05867e-06	VCAN	White matter integrity (mean diffusivity)	32358547
30260	Biochemical measures	Mean reticulocyte volume	25090	Mean FA in cingulum cingulate gyrus on FA skeleton (right)	-0.0180119	0.0120146	rs3852188	3.05867e-06	VCAN	White matter integrity (fractional anisotropy)	32358547
30260	Biochemical measures	Mean reticulocyte volume	25090	Mean FA in cingulum cingulate gyrus on FA skeleton (right)	-0.0180119	0.0120146	rs3852188	3.05867e-06	VCAN	IDP dMRI TBSS FA Splenium of corpus callosum	33875891
30260	Biochemical measures	Mean reticulocyte volume	25090	Mean FA in cingulum cingulate gyrus on FA skeleton (right)	-0.0180119	0.0120146	rs3852188	3.05867e-06	VCAN	IDP dMRI TBSS FA Anterior limb of internal capsule L	33875891
30260	Biochemical measures	Mean reticulocyte volume	25090	Mean FA in cingulum cingulate gyrus on FA skeleton (right)	-0.0180119	0.0120146	rs3852188	3.05867e-06	VCAN	IDP dMRI TBSS FA Posterior limb of internal capsule R	33875891
30260	Biochemical measures	Mean reticulocyte volume	25090	Mean FA in cingulum cingulate gyrus on FA skeleton (right)	-0.0180119	0.0120146	rs3852188	3.05867e-06	VCAN	IDP dMRI TBSS FA Posterior limb of internal capsule L	33875891
30260	Biochemical measures	Mean reticulocyte volume	25090	Mean FA in cingulum cingulate gyrus on FA skeleton (right)	-0.0180119	0.0120146	rs3852188	3.05867e-06	VCAN	IDP dMRI TBSS FA Anterior corona radiata R	33875891
30260	Biochemical measures	Mean reticulocyte volume	25090	Mean FA in cingulum cingulate gyrus on FA skeleton (right)	-0.0180119	0.0120146	rs3852188	3.05867e-06	VCAN	IDP dMRI TBSS FA Anterior corona radiata L	33875891
30260	Biochemical measures	Mean reticulocyte volume	25090	Mean FA in cingulum cingulate gyrus on FA skeleton (right)	-0.0180119	0.0120146	rs3852188	3.05867e-06	VCAN	IDP dMRI TBSS FA Superior corona radiata R	33875891
30260	Biochemical measures	Mean reticulocyte volume	25090	Mean FA in cingulum cingulate gyrus on FA skeleton (right)	-0.0180119	0.0120146	rs3852188	3.05867e-06	VCAN	IDP dMRI TBSS FA Superior corona radiata L	33875891
30260	Biochemical measures	Mean reticulocyte volume	25090	Mean FA in cingulum cingulate gyrus on FA skeleton (right)	-0.0180119	0.0120146	rs3852188	3.05867e-06	VCAN	IDP dMRI TBSS FA Posterior corona radiata L	33875891
30260	Biochemical measures	Mean reticulocyte volume	25090	Mean FA in cingulum cingulate gyrus on FA skeleton (right)	-0.0180119	0.0120146	rs3852188	3.05867e-06	VCAN	IDP dMRI TBSS FA Posterior thalamic radiation R	33875891
30260	Biochemical measures	Mean reticulocyte volume	25090	Mean FA in cingulum cingulate gyrus on FA skeleton (right)	-0.0180119	0.0120146	rs3852188	3.05867e-06	VCAN	IDP dMRI TBSS FA Sagittal stratum R	33875891
30260	Biochemical measures	Mean reticulocyte volume	25090	Mean FA in cingulum cingulate gyrus on FA skeleton (right)	-0.0180119	0.0120146	rs3852188	3.05867e-06	VCAN	IDP dMRI TBSS FA Sagittal stratum L	33875891
30260	Biochemical measures	Mean reticulocyte volume	25090	Mean FA in cingulum cingulate gyrus on FA skeleton (right)	-0.0180119	0.0120146	rs3852188	3.05867e-06	VCAN	IDP dMRI ProbtrackX FA cst r	33875891
30260	Biochemical measures	Mean reticulocyte volume	25090	Mean FA in cingulum cingulate gyrus on FA skeleton (right)	-0.0180119	0.0120146	rs3852188	3.05867e-06	VCAN	White matter integrity (fractional anisotropy)	29752348
30260	Biochemical measures	Mean reticulocyte volume	25090	Mean FA in cingulum cingulate gyrus on FA skeleton (right)	-0.0180119	0.0120146	rs3852188	3.05867e-06	VCAN	White matter integrity (mean diffusivity)	29752348
30260	Biochemical measures	Mean reticulocyte volume	25090	Mean FA in cingulum cingulate gyrus on FA skeleton (right)	-0.0180119	0.0120146	rs3852188	3.05867e-06	VCAN	White matter hyperintensity volume	29752348
30260	Biochemical measures	Mean reticulocyte volume	25090	Mean FA in cingulum cingulate gyrus on FA skeleton (right)	-0.0180119	0.0120146	rs3852188	3.05867e-06	VCAN	IDP dMRI TBSS MD Superior longitudinal fasciculus L	33875891
30260	Biochemical measures	Mean reticulocyte volume	25090	Mean FA in cingulum cingulate gyrus on FA skeleton (right)	-0.0180119	0.0120146	rs3852188	3.05867e-06	VCAN	IDP dMRI TBSS MD Uncinate fasciculus L	33875891
30260	Biochemical measures	Mean reticulocyte volume	25090	Mean FA in cingulum cingulate gyrus on FA skeleton (right)	-0.0180119	0.0120146	rs3852188	3.05867e-06	VCAN	IDP dMRI TBSS L1 Genu of corpus callosum	33875891
30260	Biochemical measures	Mean reticulocyte volume	25090	Mean FA in cingulum cingulate gyrus on FA skeleton (right)	-0.0180119	0.0120146	rs3852188	3.05867e-06	VCAN	IDP dMRI TBSS L1 Body of corpus callosum	33875891
30260	Biochemical measures	Mean reticulocyte volume	25090	Mean FA in cingulum cingulate gyrus on FA skeleton (right)	-0.0180119	0.0120146	rs3852188	3.05867e-06	VCAN	IDP dMRI TBSS L3 Sagittal stratum R	33875891
30260	Biochemical measures	Mean reticulocyte volume	25090	Mean FA in cingulum cingulate gyrus on FA skeleton (right)	-0.0180119	0.0120146	rs3852188	3.05867e-06	VCAN	IDP dMRI TBSS L3 External capsule R	33875891
30260	Biochemical measures	Mean reticulocyte volume	25090	Mean FA in cingulum cingulate gyrus on FA skeleton (right)	-0.0180119	0.0120146	rs3852188	3.05867e-06	VCAN	IDP dMRI TBSS L3 External capsule L	33875891
30260	Biochemical measures	Mean reticulocyte volume	25090	Mean FA in cingulum cingulate gyrus on FA skeleton (right)	-0.0180119	0.0120146	rs3852188	3.05867e-06	VCAN	IDP dMRI TBSS L3 Superior corona radiata R	33875891
30260	Biochemical measures	Mean reticulocyte volume	25090	Mean FA in cingulum cingulate gyrus on FA skeleton (right)	-0.0180119	0.0120146	rs3852188	3.05867e-06	VCAN	IDP dMRI TBSS L3 Superior corona radiata L	33875891
30260	Biochemical measures	Mean reticulocyte volume	25090	Mean FA in cingulum cingulate gyrus on FA skeleton (right)	-0.0180119	0.0120146	rs3852188	3.05867e-06	VCAN	IDP dMRI TBSS L3 Posterior corona radiata R	33875891
30260	Biochemical measures	Mean reticulocyte volume	25090	Mean FA in cingulum cingulate gyrus on FA skeleton (right)	-0.0180119	0.0120146	rs3852188	3.05867e-06	VCAN	IDP dMRI TBSS L3 Posterior corona radiata L	33875891
30260	Biochemical measures	Mean reticulocyte volume	25090	Mean FA in cingulum cingulate gyrus on FA skeleton (right)	-0.0180119	0.0120146	rs3852188	3.05867e-06	VCAN	IDP dMRI TBSS L3 Posterior thalamic radiation R	33875891
30260	Biochemical measures	Mean reticulocyte volume	25090	Mean FA in cingulum cingulate gyrus on FA skeleton (right)	-0.0180119	0.0120146	rs3852188	3.05867e-06	VCAN	IDP dMRI ProbtrackX L2 ar l	33875891
30260	Biochemical measures	Mean reticulocyte volume	25090	Mean FA in cingulum cingulate gyrus on FA skeleton (right)	-0.0180119	0.0120146	rs3852188	3.05867e-06	VCAN	IDP dMRI ProbtrackX L2 ar r	33875891
30260	Biochemical measures	Mean reticulocyte volume	25090	Mean FA in cingulum cingulate gyrus on FA skeleton (right)	-0.0180119	0.0120146	rs3852188	3.05867e-06	VCAN	IDP dMRI ProbtrackX L2 atr l	33875891
30260	Biochemical measures	Mean reticulocyte volume	25090	Mean FA in cingulum cingulate gyrus on FA skeleton (right)	-0.0180119	0.0120146	rs3852188	3.05867e-06	VCAN	IDP dMRI ProbtrackX L2 atr r	33875891
30260	Biochemical measures	Mean reticulocyte volume	25090	Mean FA in cingulum cingulate gyrus on FA skeleton (right)	-0.0180119	0.0120146	rs3852188	3.05867e-06	VCAN	IDP dMRI ProbtrackX L2 cgc r	33875891
30260	Biochemical measures	Mean reticulocyte volume	25090	Mean FA in cingulum cingulate gyrus on FA skeleton (right)	-0.0180119	0.0120146	rs3852188	3.05867e-06	VCAN	IDP dMRI ProbtrackX L2 cst r	33875891
30260	Biochemical measures	Mean reticulocyte volume	25090	Mean FA in cingulum cingulate gyrus on FA skeleton (right)	-0.0180119	0.0120146	rs3852188	3.05867e-06	VCAN	IDP dMRI ProbtrackX L2 fmi	33875891
30260	Biochemical measures	Mean reticulocyte volume	25090	Mean FA in cingulum cingulate gyrus on FA skeleton (right)	-0.0180119	0.0120146	rs3852188	3.05867e-06	VCAN	IDP dMRI ProbtrackX L2 ifo l	33875891
30260	Biochemical measures	Mean reticulocyte volume	25090	Mean FA in cingulum cingulate gyrus on FA skeleton (right)	-0.0180119	0.0120146	rs3852188	3.05867e-06	VCAN	IDP dMRI ProbtrackX L2 ifo r	33875891
30260	Biochemical measures	Mean reticulocyte volume	25090	Mean FA in cingulum cingulate gyrus on FA skeleton (right)	-0.0180119	0.0120146	rs3852188	3.05867e-06	VCAN	IDP dMRI ProbtrackX L1 fmi	33875891
30260	Biochemical measures	Mean reticulocyte volume	25090	Mean FA in cingulum cingulate gyrus on FA skeleton (right)	-0.0180119	0.0120146	rs3852188	3.05867e-06	VCAN	IDP dMRI ProbtrackX L1 ifo r	33875891
30260	Biochemical measures	Mean reticulocyte volume	25090	Mean FA in cingulum cingulate gyrus on FA skeleton (right)	-0.0180119	0.0120146	rs3852188	3.05867e-06	VCAN	IDP dMRI ProbtrackX L1 ilf l	33875891
30260	Biochemical measures	Mean reticulocyte volume	25090	Mean FA in cingulum cingulate gyrus on FA skeleton (right)	-0.0180119	0.0120146	rs3852188	3.05867e-06	VCAN	IDP dMRI ProbtrackX L1 ilf r	33875891
30260	Biochemical measures	Mean reticulocyte volume	25090	Mean FA in cingulum cingulate gyrus on FA skeleton (right)	-0.0180119	0.0120146	rs3852188	3.05867e-06	VCAN	IDP dMRI ProbtrackX L1 slf l	33875891
30260	Biochemical measures	Mean reticulocyte volume	25090	Mean FA in cingulum cingulate gyrus on FA skeleton (right)	-0.0180119	0.0120146	rs3852188	3.05867e-06	VCAN	Joint mobility (Beighton score)	27182965
30260	Biochemical measures	Mean reticulocyte volume	25090	Mean FA in cingulum cingulate gyrus on FA skeleton (right)	-0.0180119	0.0120146	rs3852188	3.05867e-06	VCAN	Platelet-derived growth factor BB levels	27989323
30260	Biochemical measures	Mean reticulocyte volume	25090	Mean FA in cingulum cingulate gyrus on FA skeleton (right)	-0.0180119	0.0120146	rs3852188	3.05867e-06	VCAN	Appendicular lean mass	28724990
30260	Biochemical measures	Mean reticulocyte volume	25090	Mean FA in cingulum cingulate gyrus on FA skeleton (right)	-0.0180119	0.0120146	rs3852188	3.05867e-06	VCAN	Lean body mass	28724990
30260	Biochemical measures	Mean reticulocyte volume	25090	Mean FA in cingulum cingulate gyrus on FA skeleton (right)	-0.0180119	0.0120146	rs3852188	3.05867e-06	VCAN	White matter hyperintensity volume	33293549
30260	Biochemical measures	Mean reticulocyte volume	25090	Mean FA in cingulum cingulate gyrus on FA skeleton (right)	-0.0180119	0.0120146	rs3852188	3.05867e-06	VCAN	White matter hyperintensity volume (adjusted for hypertension)	33293549
30260	Biochemical measures	Mean reticulocyte volume	25090	Mean FA in cingulum cingulate gyrus on FA skeleton (right)	-0.0180119	0.0120146	rs3852188	3.05867e-06	VCAN	Subcortical volume (MOSTest)	32665545
30260	Biochemical measures	Mean reticulocyte volume	25090	Mean FA in cingulum cingulate gyrus on FA skeleton (right)	-0.0180119	0.0120146	rs3852188	3.05867e-06	VCAN	Brain morphology (MOSTest)	32665545
30260	Biochemical measures	Mean reticulocyte volume	25090	Mean FA in cingulum cingulate gyrus on FA skeleton (right)	-0.0180119	0.0120146	rs3852188	3.05867e-06	VCAN	Cortical thickness (MOSTest)	32665545
30260	Biochemical measures	Mean reticulocyte volume	25090	Mean FA in cingulum cingulate gyrus on FA skeleton (right)	-0.0180119	0.0120146	rs3852188	3.05867e-06	VCAN	Monocyte count	32888493
30260	Biochemical measures	Mean reticulocyte volume	25090	Mean FA in cingulum cingulate gyrus on FA skeleton (right)	-0.0180119	0.0120146	rs3852188	3.05867e-06	VCAN	Brain morphology (min-P)	32665545
30260	Biochemical measures	Mean reticulocyte volume	25090	Mean FA in cingulum cingulate gyrus on FA skeleton (right)	-0.0180119	0.0120146	rs3852188	3.05867e-06	VCAN	Waist circumference adjusted for body mass index	31669095
30260	Biochemical measures	Mean reticulocyte volume	25090	Mean FA in cingulum cingulate gyrus on FA skeleton (right)	-0.0180119	0.0120146	rs3852188	3.05867e-06	VCAN	Cortical surface area (MOSTest)	32665545
30260	Biochemical measures	Mean reticulocyte volume	25090	Mean FA in cingulum cingulate gyrus on FA skeleton (right)	-0.0180119	0.0120146	rs3852188	3.05867e-06	VCAN	Cortical surface area (min-P)	32665545
30260	Biochemical measures	Mean reticulocyte volume	25090	Mean FA in cingulum cingulate gyrus on FA skeleton (right)	-0.0180119	0.0120146	rs3852188	3.05867e-06	VCAN	Cortical thickness (min-P)	32665545
30260	Biochemical measures	Mean reticulocyte volume	25090	Mean FA in cingulum cingulate gyrus on FA skeleton (right)	-0.0180119	0.0120146	rs3852188	3.05867e-06	VCAN	Whole brain restricted isotropic diffusion (multivariate analysis)	35505052
30260	Biochemical measures	Mean reticulocyte volume	25090	Mean FA in cingulum cingulate gyrus on FA skeleton (right)	-0.0180119	0.0120146	rs3852188	3.05867e-06	VCAN	Vertical cup-disc ratio	34077760
30260	Biochemical measures	Mean reticulocyte volume	25090	Mean FA in cingulum cingulate gyrus on FA skeleton (right)	-0.0180119	0.0120146	rs3852188	3.05867e-06	VCAN	Whole brain restricted directional diffusion (multivariate analysis)	35505052
30260	Biochemical measures	Mean reticulocyte volume	25090	Mean FA in cingulum cingulate gyrus on FA skeleton (right)	-0.0180119	0.0120146	rs3852188	3.05867e-06	VCAN	2-hydroxy-3-methylvalerate levels in elite athletes	31882771
30260	Biochemical measures	Mean reticulocyte volume	25090	Mean FA in cingulum cingulate gyrus on FA skeleton (right)	-0.0180119	0.0120146	rs3852188	3.05867e-06	VCAN	Whole brain free water diffusion (multivariate analysis)	35505052
30260	Biochemical measures	Mean reticulocyte volume	25090	Mean FA in cingulum cingulate gyrus on FA skeleton (right)	-0.0180119	0.0120146	rs3852188	3.05867e-06	VCAN	Vertex-wise cortical surface area	34910505
30260	Biochemical measures	Mean reticulocyte volume	25090	Mean FA in cingulum cingulate gyrus on FA skeleton (right)	-0.0180119	0.0120146	rs3852188	3.05867e-06	VCAN	Vertex-wise cortical thickness	34910505
30260	Biochemical measures	Mean reticulocyte volume	25090	Mean FA in cingulum cingulate gyrus on FA skeleton (right)	-0.0180119	0.0120146	rs3852188	3.05867e-06	VCAN	Heel bone mineral density	30595370
30260	Biochemical measures	Mean reticulocyte volume	25090	Mean FA in cingulum cingulate gyrus on FA skeleton (right)	-0.0180119	0.0120146	rs3852188	3.05867e-06	VCAN	White matter mean diffusivity x age interaction (2df)	34358307
30260	Biochemical measures	Mean reticulocyte volume	25090	Mean FA in cingulum cingulate gyrus on FA skeleton (right)	-0.0180119	0.0120146	rs3852188	3.05867e-06	VCAN	Estimated glomerular filtration rate (creatinine)	35710981
30260	Biochemical measures	Mean reticulocyte volume	25090	Mean FA in cingulum cingulate gyrus on FA skeleton (right)	-0.0180119	0.0120146	rs3852188	3.05867e-06	VCAN	Vertex-wise sulcal depth	34910505
30260	Biochemical measures	Mean reticulocyte volume	25090	Mean FA in cingulum cingulate gyrus on FA skeleton (right)	-0.0180119	0.0120146	rs3852188	3.05867e-06	VCAN	Triglycerides	34594039
30260	Biochemical measures	Mean reticulocyte volume	25090	Mean FA in cingulum cingulate gyrus on FA skeleton (right)	-0.0180119	0.0120146	rs3852188	3.05867e-06	VCAN	Educational attainment	35361970
30260	Biochemical measures	Mean reticulocyte volume	25090	Mean FA in cingulum cingulate gyrus on FA skeleton (right)	-0.0180119	0.0120146	rs3852188	3.05867e-06	VCAN	IDP dMRI TBSS L3 Genu of corpus callosum	33875891
30260	Biochemical measures	Mean reticulocyte volume	25090	Mean FA in cingulum cingulate gyrus on FA skeleton (right)	-0.0180119	0.0120146	rs3852188	3.05867e-06	VCAN	IDP dMRI TBSS L3 Cingulum hippocampus R	33875891
30260	Biochemical measures	Mean reticulocyte volume	25090	Mean FA in cingulum cingulate gyrus on FA skeleton (right)	-0.0180119	0.0120146	rs3852188	3.05867e-06	VCAN	IDP dMRI TBSS L3 Cingulum hippocampus L	33875891
30260	Biochemical measures	Mean reticulocyte volume	25090	Mean FA in cingulum cingulate gyrus on FA skeleton (right)	-0.0180119	0.0120146	rs3852188	3.05867e-06	VCAN	IDP dMRI TBSS L3 Superior longitudinal fasciculus R	33875891
30260	Biochemical measures	Mean reticulocyte volume	25090	Mean FA in cingulum cingulate gyrus on FA skeleton (right)	-0.0180119	0.0120146	rs3852188	3.05867e-06	VCAN	IDP dMRI TBSS L3 Superior longitudinal fasciculus L	33875891
30260	Biochemical measures	Mean reticulocyte volume	25090	Mean FA in cingulum cingulate gyrus on FA skeleton (right)	-0.0180119	0.0120146	rs3852188	3.05867e-06	VCAN	IDP dMRI TBSS L3 Middle cerebellar peduncle	33875891
30260	Biochemical measures	Mean reticulocyte volume	25090	Mean FA in cingulum cingulate gyrus on FA skeleton (right)	-0.0180119	0.0120146	rs3852188	3.05867e-06	VCAN	IDP dMRI TBSS L3 Body of corpus callosum	33875891
30260	Biochemical measures	Mean reticulocyte volume	25090	Mean FA in cingulum cingulate gyrus on FA skeleton (right)	-0.0180119	0.0120146	rs3852188	3.05867e-06	VCAN	IDP dMRI TBSS L3 Splenium of corpus callosum	33875891
30260	Biochemical measures	Mean reticulocyte volume	25090	Mean FA in cingulum cingulate gyrus on FA skeleton (right)	-0.0180119	0.0120146	rs3852188	3.05867e-06	VCAN	IDP dMRI TBSS L3 Anterior limb of internal capsule L	33875891
30260	Biochemical measures	Mean reticulocyte volume	25090	Mean FA in cingulum cingulate gyrus on FA skeleton (right)	-0.0180119	0.0120146	rs3852188	3.05867e-06	VCAN	IDP dMRI TBSS L3 Posterior limb of internal capsule R	33875891
30260	Biochemical measures	Mean reticulocyte volume	25090	Mean FA in cingulum cingulate gyrus on FA skeleton (right)	-0.0180119	0.0120146	rs3852188	3.05867e-06	VCAN	IDP dMRI TBSS L3 Posterior limb of internal capsule L	33875891
30260	Biochemical measures	Mean reticulocyte volume	25090	Mean FA in cingulum cingulate gyrus on FA skeleton (right)	-0.0180119	0.0120146	rs3852188	3.05867e-06	VCAN	IDP dMRI TBSS L3 Anterior corona radiata R	33875891
30260	Biochemical measures	Mean reticulocyte volume	25090	Mean FA in cingulum cingulate gyrus on FA skeleton (right)	-0.0180119	0.0120146	rs3852188	3.05867e-06	VCAN	IDP dMRI TBSS L3 Anterior corona radiata L	33875891
30300	Biochemical measures	High light scatter reticulocyte count	25073	Mean FA in anterior limb of internal capsule on FA skeleton (left)	-0.0732461	0.0362712	rs3852188	3.67744e-06	VCAN	White matter microstructure (fractional anisotropy)	31666681
30300	Biochemical measures	High light scatter reticulocyte count	25073	Mean FA in anterior limb of internal capsule on FA skeleton (left)	-0.0732461	0.0362712	rs3852188	3.67744e-06	VCAN	Monocyte count	34226706
30300	Biochemical measures	High light scatter reticulocyte count	25073	Mean FA in anterior limb of internal capsule on FA skeleton (left)	-0.0732461	0.0362712	rs3852188	3.67744e-06	VCAN	Brain shape (segment 2)	33821002
30300	Biochemical measures	High light scatter reticulocyte count	25073	Mean FA in anterior limb of internal capsule on FA skeleton (left)	-0.0732461	0.0362712	rs3852188	3.67744e-06	VCAN	Appendicular lean mass	33097823
30300	Biochemical measures	High light scatter reticulocyte count	25073	Mean FA in anterior limb of internal capsule on FA skeleton (left)	-0.0732461	0.0362712	rs3852188	3.67744e-06	VCAN	Cortical surface area	34560273
30300	Biochemical measures	High light scatter reticulocyte count	25073	Mean FA in anterior limb of internal capsule on FA skeleton (left)	-0.0732461	0.0362712	rs3852188	3.67744e-06	VCAN	White matter microstructure (radial diusivities)	31666681
30300	Biochemical measures	High light scatter reticulocyte count	25073	Mean FA in anterior limb of internal capsule on FA skeleton (left)	-0.0732461	0.0362712	rs3852188	3.67744e-06	VCAN	Periventricular white matter hyperintensities	32517579
30300	Biochemical measures	High light scatter reticulocyte count	25073	Mean FA in anterior limb of internal capsule on FA skeleton (left)	-0.0732461	0.0362712	rs3852188	3.67744e-06	VCAN	Cortical volume	32963231
30300	Biochemical measures	High light scatter reticulocyte count	25073	Mean FA in anterior limb of internal capsule on FA skeleton (left)	-0.0732461	0.0362712	rs3852188	3.67744e-06	VCAN	White matter microstructure (axial diusivities)	31666681
30300	Biochemical measures	High light scatter reticulocyte count	25073	Mean FA in anterior limb of internal capsule on FA skeleton (left)	-0.0732461	0.0362712	rs3852188	3.67744e-06	VCAN	White matter microstructure (mean diusivities)	31666681
30300	Biochemical measures	High light scatter reticulocyte count	25073	Mean FA in anterior limb of internal capsule on FA skeleton (left)	-0.0732461	0.0362712	rs3852188	3.67744e-06	VCAN	IDP dMRI TBSS L1 Anterior corona radiata R	33875891
30300	Biochemical measures	High light scatter reticulocyte count	25073	Mean FA in anterior limb of internal capsule on FA skeleton (left)	-0.0732461	0.0362712	rs3852188	3.67744e-06	VCAN	IDP dMRI TBSS L1 Superior corona radiata R	33875891
30300	Biochemical measures	High light scatter reticulocyte count	25073	Mean FA in anterior limb of internal capsule on FA skeleton (left)	-0.0732461	0.0362712	rs3852188	3.67744e-06	VCAN	IDP dMRI ProbtrackX MD unc r	33875891
30300	Biochemical measures	High light scatter reticulocyte count	25073	Mean FA in anterior limb of internal capsule on FA skeleton (left)	-0.0732461	0.0362712	rs3852188	3.67744e-06	VCAN	IDP dMRI ProbtrackX L1 atr l	33875891
30300	Biochemical measures	High light scatter reticulocyte count	25073	Mean FA in anterior limb of internal capsule on FA skeleton (left)	-0.0732461	0.0362712	rs3852188	3.67744e-06	VCAN	IDP dMRI ProbtrackX L1 atr r	33875891
30300	Biochemical measures	High light scatter reticulocyte count	25073	Mean FA in anterior limb of internal capsule on FA skeleton (left)	-0.0732461	0.0362712	rs3852188	3.67744e-06	VCAN	IDP dMRI ProbtrackX L1 cgh l	33875891
30300	Biochemical measures	High light scatter reticulocyte count	25073	Mean FA in anterior limb of internal capsule on FA skeleton (left)	-0.0732461	0.0362712	rs3852188	3.67744e-06	VCAN	IDP dMRI TBSS L3 Uncinate fasciculus L	33875891
30300	Biochemical measures	High light scatter reticulocyte count	25073	Mean FA in anterior limb of internal capsule on FA skeleton (left)	-0.0732461	0.0362712	rs3852188	3.67744e-06	VCAN	IDP dMRI ProbtrackX MD ar l	33875891
[truncated: 32,239 more rows]
