# Supplementary material for: An augmented Mendelian randomization approach provides causality of brain imaging features on complex traits in a single biobank-scale dataset
Source: PLoS Genet. 2023 Dec 27;19(12):e1011112. doi: 10.1371/journal.pgen.1011112 (PMC10775988; doi:10.1371/journal.pgen.1011112)
Supplement: S23 Table — (XLSX) [file pgen.1011112.s050.xlsx]

## Sheet: S23 Table
S23 Table. The number of instrumental variables (IVs), correlation between exposures, and overlapping percentage of causal SNPs and IVs between exposures under different scenarios in simulation.
Setting	Heritability hg2	Confounding factors strength αux	Causal effects βxy	Baseline simulation with independent SNPs as IVs				Supplemental simulation with correlated SNPs as IVs
				Number of IVs	Correlation between any two exposures	Overlapping percentage of causal SNPs between any two exposures	Overlapping percentage of IVs between any two exposures	Number of IVs	Correlation between any two exposures	Overlapping percentage of causal SNPs between any two exposures	Overlapping percentage of IVs between any two exposures
1	0.2	U(0, 5)	{-0.3, 0, 0.3}	256 ~ 362	0.56 ~ 0.71	0.4% ~ 10.8%	0% ~ 18.18%	297 ~ 411	0.52 ~ 0.71	0% ~ 10%	0% ~ 30%
2	0.2	U(0, 5)	{-0.2, 0, 0.2}	256 ~ 362	0.56 ~ 0.71	0.4% ~ 10.8%	0% ~ 18.18%	297 ~ 411	0.52 ~ 0.71	0% ~ 10%	0% ~ 30%
3	0.2	U(0, 5)	{-0.1, 0, 0.1}	256 ~ 362	0.56 ~ 0.71	0.4% ~ 10.8%	0% ~ 18.18%	297 ~ 411	0.52 ~ 0.71	0% ~ 10%	0% ~ 30%
4	0.2	U(0, 5)	U(-0.3, 0.3)	256 ~ 362	0.56 ~ 0.71	0.4% ~ 10.8%	0% ~ 18.18%	297 ~ 411	0.52 ~ 0.71	0% ~ 10%	0% ~ 30%
5	0.2	U(0, 5)	U(-0.2, 0.2)	256 ~ 362	0.56 ~ 0.71	0.4% ~ 10.8%	0% ~ 18.18%	297 ~ 411	0.52 ~ 0.71	0% ~ 10%	0% ~ 30%
6	0.2	U(0, 5)	U(-0.1, 0.1)	256 ~ 362	0.56 ~ 0.71	0.4% ~ 10.8%	0% ~ 18.18%	297 ~ 411	0.52 ~ 0.71	0% ~ 10%	0% ~ 30%
7	0.2	U(5, 10)	{-0.3, 0, 0.3}	282 ~ 368	0.68 ~ 0.72	0.4% ~ 10.8%	0% ~ 18.18%	328 ~ 422	0.67 ~ 0.72	0% ~ 10%	0% ~ 30%
8	0.2	U(5, 10)	{-0.2, 0, 0.2}	282 ~ 368	0.68 ~ 0.72	0.4% ~ 10.8%	0% ~ 18.18%	328 ~ 422	0.67 ~ 0.72	0% ~ 10%	0% ~ 30%
9	0.2	U(5, 10)	{-0.1, 0, 0.1}	282 ~ 368	0.68 ~ 0.72	0.4% ~ 10.8%	0% ~ 18.18%	328 ~ 422	0.67 ~ 0.72	0% ~ 10%	0% ~ 30%
10	0.2	U(5, 10)	U(-0.3, 0.3)	282 ~ 368	0.68 ~ 0.72	0.4% ~ 10.8%	0% ~ 18.18%	328 ~ 422	0.67 ~ 0.72	0% ~ 10%	0% ~ 30%
11	0.2	U(5, 10)	U(-0.2, 0.2)	282 ~ 368	0.68 ~ 0.72	0.4% ~ 10.8%	0% ~ 18.18%	328 ~ 422	0.67 ~ 0.72	0% ~ 10%	0% ~ 30%
12	0.2	U(5, 10)	U(-0.1, 0.1)	282 ~ 368	0.68 ~ 0.72	0.4% ~ 10.8%	0% ~ 18.18%	328 ~ 422	0.67 ~ 0.72	0% ~ 10%	0% ~ 30%
13	0.3	U(0, 5)	{-0.3, 0, 0.3}	540 ~ 640	0.48 ~ 0.61	0.4% ~ 10.8%	0% ~ 12.5%	654 ~ 806	0.44 ~ 0.61	0% ~ 10%	0% ~ 21.88%
14	0.3	U(0, 5)	{-0.2, 0, 0.2}	540 ~ 640	0.48 ~ 0.61	0.4% ~ 10.8%	0% ~ 12.5%	654 ~ 806	0.44 ~ 0.61	0% ~ 10%	0% ~ 21.88%
15	0.3	U(0, 5)	{-0.1, 0, 0.1}	540 ~ 640	0.48 ~ 0.61	0.4% ~ 10.8%	0% ~ 12.5%	654 ~ 806	0.44 ~ 0.61	0% ~ 10%	0% ~ 21.88%
16	0.3	U(0, 5)	U(-0.3, 0.3)	540 ~ 640	0.48 ~ 0.61	0.4% ~ 10.8%	0% ~ 12.5%	654 ~ 806	0.44 ~ 0.61	0% ~ 10%	0% ~ 21.88%
17	0.3	U(0, 5)	U(-0.2, 0.2)	540 ~ 640	0.48 ~ 0.61	0.4% ~ 10.8%	0% ~ 12.5%	654 ~ 806	0.44 ~ 0.61	0% ~ 10%	0% ~ 21.88%
18	0.3	U(0, 5)	U(-0.1, 0.1)	540 ~ 640	0.48 ~ 0.61	0.4% ~ 10.8%	0% ~ 12.5%	654 ~ 806	0.44 ~ 0.61	0% ~ 10%	0% ~ 21.88%
19	0.3	U(5, 10)	{-0.3, 0, 0.3}	561 ~ 652	0.57 ~ 0.63	0.4% ~ 10.8%	0% ~ 12.5%	689 ~ 835	0.56 ~ 0.62	0% ~ 10%	0% ~ 19.57%
20	0.3	U(5, 10)	{-0.2, 0, 0.2}	561 ~ 652	0.57 ~ 0.63	0.4% ~ 10.8%	0% ~ 12.5%	689 ~ 835	0.56 ~ 0.62	0% ~ 10%	0% ~ 19.57%
21	0.3	U(5, 10)	{-0.1, 0, 0.1}	561 ~ 652	0.57 ~ 0.63	0.4% ~ 10.8%	0% ~ 12.5%	689 ~ 835	0.56 ~ 0.62	0% ~ 10%	0% ~ 19.57%
22	0.3	U(5, 10)	U(-0.3, 0.3)	561 ~ 652	0.57 ~ 0.63	0.4% ~ 10.8%	0% ~ 12.5%	689 ~ 835	0.56 ~ 0.62	0% ~ 10%	0% ~ 19.57%
23	0.3	U(5, 10)	U(-0.2, 0.2)	561 ~ 652	0.57 ~ 0.63	0.4% ~ 10.8%	0% ~ 12.5%	689 ~ 835	0.56 ~ 0.62	0% ~ 10%	0% ~ 19.57%
24	0.3	U(5, 10)	U(-0.1, 0.1)	561 ~ 652	0.57 ~ 0.63	0.4% ~ 10.8%	0% ~ 12.5%	689 ~ 835	0.56 ~ 0.62	0% ~ 10%	0% ~ 19.57%
25	0.4	U(0, 5)	{-0.3, 0, 0.3}	771 ~ 884	0.38 ~ 0.52	0.4% ~ 10.8%	0% ~ 11.76%	1026 ~ 1204	0.36 ~ 0.52	0% ~ 10%	0% ~ 16.67%
26	0.4	U(0, 5)	{-0.2, 0, 0.2}	771 ~ 884	0.38 ~ 0.52	0.4% ~ 10.8%	0% ~ 11.76%	1026 ~ 1204	0.36 ~ 0.52	0% ~ 10%	0% ~ 16.67%
27	0.4	U(0, 5)	{-0.1, 0, 0.1}	771 ~ 884	0.38 ~ 0.52	0.4% ~ 10.8%	0% ~ 11.76%	1026 ~ 1204	0.36 ~ 0.52	0% ~ 10%	0% ~ 16.67%
28	0.4	U(0, 5)	U(-0.3, 0.3)	771 ~ 884	0.38 ~ 0.52	0.4% ~ 10.8%	0% ~ 11.76%	1026 ~ 1204	0.36 ~ 0.52	0% ~ 10%	0% ~ 16.67%
29	0.4	U(0, 5)	U(-0.2, 0.2)	771 ~ 884	0.38 ~ 0.52	0.4% ~ 10.8%	0% ~ 11.76%	1026 ~ 1204	0.36 ~ 0.52	0% ~ 10%	0% ~ 16.67%
30	0.4	U(0, 5)	U(-0.1, 0.1)	771 ~ 884	0.38 ~ 0.52	0.4% ~ 10.8%	0% ~ 11.76%	1026 ~ 1204	0.36 ~ 0.52	0% ~ 10%	0% ~ 16.67%
31	0.4	U(5, 10)	{-0.3, 0, 0.3}	798 ~ 901	0.47 ~ 0.54	0.4% ~ 10.8%	0% ~ 11.9%	1054 ~ 1245	0.46 ~ 0.53	0% ~ 10%	0% ~ 16.67%
32	0.4	U(5, 10)	{-0.2, 0, 0.2}	798 ~ 901	0.47 ~ 0.54	0.4% ~ 10.8%	0% ~ 11.9%	1054 ~ 1245	0.46 ~ 0.53	0% ~ 10%	0% ~ 16.67%
33	0.4	U(5, 10)	{-0.1, 0, 0.1}	798 ~ 901	0.47 ~ 0.54	0.4% ~ 10.8%	0% ~ 11.9%	1054 ~ 1245	0.46 ~ 0.53	0% ~ 10%	0% ~ 16.67%
34	0.4	U(5, 10)	U(-0.3, 0.3)	798 ~ 901	0.47 ~ 0.54	0.4% ~ 10.8%	0% ~ 11.9%	1054 ~ 1245	0.46 ~ 0.53	0% ~ 10%	0% ~ 16.67%
35	0.4	U(5, 10)	U(-0.2, 0.2)	798 ~ 901	0.47 ~ 0.54	0.4% ~ 10.8%	0% ~ 11.9%	1054 ~ 1245	0.46 ~ 0.53	0% ~ 10%	0% ~ 16.67%
36	0.4	U(5, 10)	U(-0.1, 0.1)	798 ~ 901	0.47 ~ 0.54	0.4% ~ 10.8%	0% ~ 11.9%	1054 ~ 1245	0.46 ~ 0.53	0% ~ 10%	0% ~ 16.67%
37	0.5	U(0, 5)	{-0.3, 0, 0.3}	980 ~ 1077	0.31 ~ 0.43	0.4% ~ 10.8%	0% ~ 10.64%	1374 ~ 1562	0.29 ~ 0.42	0% ~ 10%	0% ~ 15.56%
38	0.5	U(0, 5)	{-0.2, 0, 0.2}	980 ~ 1077	0.31 ~ 0.43	0.4% ~ 10.8%	0% ~ 10.64%	1374 ~ 1562	0.29 ~ 0.42	0% ~ 10%	0% ~ 15.56%
39	0.5	U(0, 5)	{-0.1, 0, 0.1}	980 ~ 1077	0.31 ~ 0.43	0.4% ~ 10.8%	0% ~ 10.64%	1374 ~ 1562	0.29 ~ 0.42	0% ~ 10%	0% ~ 15.56%
40	0.5	U(0, 5)	U(-0.3, 0.3)	980 ~ 1077	0.31 ~ 0.43	0.4% ~ 10.8%	0% ~ 10.64%	1374 ~ 1562	0.29 ~ 0.42	0% ~ 10%	0% ~ 15.56%
41	0.5	U(0, 5)	U(-0.2, 0.2)	980 ~ 1077	0.31 ~ 0.43	0.4% ~ 10.8%	0% ~ 10.64%	1374 ~ 1562	0.29 ~ 0.42	0% ~ 10%	0% ~ 15.56%
42	0.5	U(0, 5)	U(-0.1, 0.1)	980 ~ 1077	0.31 ~ 0.43	0.4% ~ 10.8%	0% ~ 10.64%	1374 ~ 1562	0.29 ~ 0.42	0% ~ 10%	0% ~ 15.56%
43	0.5	U(5, 10)	{-0.3, 0, 0.3}	1002 ~ 1092	0.38 ~ 0.44	0.4% ~ 10.8%	0% ~ 9.8%	1405 ~ 1600	0.36 ~ 0.43	0% ~ 10%	0% ~ 14.58%
44	0.5	U(5, 10)	{-0.2, 0, 0.2}	1002 ~ 1092	0.38 ~ 0.44	0.4% ~ 10.8%	0% ~ 9.8%	1405 ~ 1600	0.36 ~ 0.43	0% ~ 10%	0% ~ 14.58%
45	0.5	U(5, 10)	{-0.1, 0, 0.1}	1002 ~ 1092	0.38 ~ 0.44	0.4% ~ 10.8%	0% ~ 9.8%	1405 ~ 1600	0.36 ~ 0.43	0% ~ 10%	0% ~ 14.58%
46	0.5	U(5, 10)	U(-0.3, 0.3)	1002 ~ 1092	0.38 ~ 0.44	0.4% ~ 10.8%	0% ~ 9.8%	1405 ~ 1600	0.36 ~ 0.43	0% ~ 10%	0% ~ 14.58%
47	0.5	U(5, 10)	U(-0.2, 0.2)	1002 ~ 1092	0.38 ~ 0.44	0.4% ~ 10.8%	0% ~ 9.8%	1405 ~ 1600	0.36 ~ 0.43	0% ~ 10%	0% ~ 14.58%
48	0.5	U(5, 10)	U(-0.1, 0.1)	1002 ~ 1092	0.38 ~ 0.44	0.4% ~ 10.8%	0% ~ 9.8%	1405 ~ 1600	0.36 ~ 0.43	0% ~ 10%	0% ~ 14.58%
